# Supplementary material for: High-throughput transcriptome sequencing and preliminary functional analysis in four Neotropical tree species
Source: BMC Genomics. 2014 Mar 27;15(1):238. doi: 10.1186/1471-2164-15-238 (PMC3986928; doi:10.1186/1471-2164-15-238)
Supplement: Supplementary file 2 — Additional file 2: Methods S1a. (ZIP 28 KB) [file 12864_2014_7044_MOESM2_ESM.zip]

Archive with 27 entries (26 files):
- R_Scripts_and_Functions/
- R_Scripts_and_Functions/ACEsplit_MIRA.function
- R_Scripts_and_Functions/AScleaning.function
- R_Scripts_and_Functions/Assignation_Contig_MIDS.function
- R_Scripts_and_Functions/Assignation_MID_reads.function
- R_Scripts_and_Functions/Binom_Test.function
- R_Scripts_and_Functions/BP_split.function
- R_Scripts_and_Functions/consensus_data_without_masking.function
- R_Scripts_and_Functions/consensus_data_with_masking.function
- R_Scripts_and_Functions/Contaminant_detection1.function
- R_Scripts_and_Functions/Contaminant_detection2.function
- R_Scripts_and_Functions/Contig_depth.function
- R_Scripts_and_Functions/Fasta2matrix.function
- R_Scripts_and_Functions/Fasta2matrix.R
- R_Scripts_and_Functions/Go_hierarchy.function
- R_Scripts_and_Functions/Go_hierarchy2.function
- R_Scripts_and_Functions/Quality_analysis.function
- R_Scripts_and_Functions/SNP_design.function
- R_Scripts_and_Functions/SNP_stats.function
- R_Scripts_and_Functions/SNP_viewer.function
- R_Scripts_and_Functions/STEP1_Assignation_MID_reads.R
- R_Scripts_and_Functions/STEP2_Assignation_Contig_MIDS.R
- R_Scripts_and_Functions/STEP3_Go_hierarchy.R
- R_Scripts_and_Functions/STEP4_BP_split.R
- R_Scripts_and_Functions/STEP5_Contaminant_detection.R
- R_Scripts_and_Functions/STEP6_SNP_detection.R
- R_Scripts_and_Functions/txt2fasta.function
