# Supplementary material for: High-throughput transcriptome sequencing and preliminary functional analysis in four Neotropical tree species
Source: BMC Genomics. 2014 Mar 27;15(1):238. doi: 10.1186/1471-2164-15-238 (PMC3986928; doi:10.1186/1471-2164-15-238)
Supplement: Supplementary file 2 — Additional file 2: Methods S1a. (ZIP 28 KB) [file 12864_2014_7044_MOESM2_ESM.zip › R_Scripts_and_Functions/ACEsplit_MIRA.function]

ACEsplit_MIRA=function(directory,inputfile.qual,inputfile.ace,inputfile.fasta)
{

dir.create("Raw_data",directory)


ReadsQual=scan(inputfile.qual,what="row",sep="\n")
ReadsSeq=scan(inputfile.fasta,what="row",sep="\n")

AS=scan(inputfile.ace,what="row",sep="\n")


	# Organization of reads quality data

read_names=ReadsQual[seq(1,length(ReadsQual),2)]
read_names=sub(">","",read_names, fixed = TRUE)


read_qual=ReadsQual[seq(2,length(ReadsQual),2)]
read_seq=ReadsSeq[seq(2,length(ReadsSeq),2)]	

ReadsQual=cbind(read_names,read_qual,read_seq) 			
head(ReadsQual)

	# Search in .ace the begining of each contig
head(AS)
CObegin=which(regexpr("CO ",AS)==1)
COend=CObegin-1
COend=c(COend[-1],length(AS))

output.files.seq=vector()
output.files.qual=vector()

	## FOR EACH CONTIG 

for (c in 1:length(CObegin))
{

	contig=AS[CObegin[c]:COend[c]]		# data extraction for the contig
	contig_name=unlist(strsplit(contig[1],split=" "))[2]

print(paste(c,contig_name))

	reads_list=contig[which(regexpr("AF",contig)==1)]
	temp=unlist(strsplit(reads_list,split=" "))
	reads_list=matrix(temp,ncol=4,nrow=length(reads_list),byrow=T)
	colnames(reads_list)=c("","read_names","orientation","begin.original")

	minimum_begin=min(as.numeric(as.vector(reads_list[,4])))

	if(minimum_begin<1)
	{
	begin.new=as.numeric(as.vector(reads_list[,4]))+abs(minimum_begin)+1
	}else{
	begin.new=as.numeric(as.vector(reads_list[,4]))
	}
	reads_list=cbind(reads_list,begin.new)


	reads_info=contig[which(regexpr("RD ",contig)==1)]
	temp=unlist(strsplit(reads_info,split=" "))
	reads_info2=matrix(temp,ncol=5,nrow=length(reads_info),byrow=T)
	read_length=as.numeric(as.vector(reads_info2[,3]))

	reads_list=cbind(reads_list,read_length)


	max.pos=as.numeric(as.vector(reads_list[,5]))+as.numeric(as.vector(reads_list[,6]))-1
	end.new=max.pos

	reads_list=cbind(reads_list,end.new)
	
	n.columns=max(max.pos)
	matrix.seq=matrix(NA,nrow=nrow(reads_list),ncol=n.columns)
	matrix.qual=matrix(NA,nrow=nrow(reads_list),ncol=n.columns)

		## FOR EACH READ OF THE CONTIG
		for (r in 1:nrow(reads_list))	
		{


		#########################################################################
		# Dealing with .ace (sequence extraction)
		#########################################################################
	
		begin_all_reads=which(regexpr("RD ",contig)==1)

		read_name=reads_list[r,2]
		RD_flag=paste("RD ",read_name,sep="",collapse="")
		begin_read_row=which(regexpr(RD_flag,contig)==1)

		end_read_row=begin_all_reads[which(begin_all_reads==begin_read_row)+1]-1
		if(is.na(end_read_row)==T)
		{
		end_read_row=length(contig)
		}

		read=contig[begin_read_row:end_read_row]

		begin_read_seq=2
		end_read_seq=which(regexpr("QA ",read)==1)-1

		read_seq=read[begin_read_seq:end_read_seq]
		read_seq=paste(read_seq,sep="",collapse="")
		read_seq=unlist(strsplit(read_seq,split=""))		
		

		#########################################################################
		# Dealing with fasta.qual
		#########################################################################
		
		read_orientation=reads_list[r,3]
		read_qual=ReadsQual[which(ReadsQual[,1]==read_name),2]
		read_qual=as.vector(unlist(strsplit(read_qual,split=" ")))

		read_seq_fasta=ReadsQual[which(ReadsQual[,1]==read_name),3]
		read_seq_fasta=as.vector(unlist(strsplit(read_seq_fasta,split="")))

			if(read_orientation=="C")
			{
			read_qual=read_qual[seq(length(read_qual),1,-1)]
			read_seq_fasta=read_seq_fasta[seq(length(read_seq_fasta),1,-1)]

								# search complementary sequence
			read_seq_fasta2=read_seq_fasta
				for (l in 1:length(read_seq_fasta2))
				{
				if(read_seq_fasta[l]=="A"){read_seq_fasta2[l]="T"}
				if(read_seq_fasta[l]=="T"){read_seq_fasta2[l]="A"}
				if(read_seq_fasta[l]=="C"){read_seq_fasta2[l]="G"}
				if(read_seq_fasta[l]=="G"){read_seq_fasta2[l]="C"}
				}
			read_seq_fasta=read_seq_fasta2
			}

					################################################################
					# Align raw fasta and fasta.qual with sequence contained in the .ace (temporary without gaps)
					################################################################

		# temporary removal of gaps in read seq contained in .ace
		if(length(which(read_seq=="*"))>0)
		{read_seq_without_gaps=read_seq[-which(read_seq=="*")]
		}else{
		read_seq_without_gaps=read_seq
		}

		if(length(read_seq_fasta)>length(read_seq_without_gaps))	# if a base was removed by MIRA
		{


					read_seq_without_gaps2=read_seq_without_gaps

					N=length(read_seq_fasta)-length(read_seq_without_gaps)
					for (n in 1:N)
					{
						is.match=vector()
						for (k in 1:length(read_seq_without_gaps2))
						{
						is.match[k]=ifelse(read_seq_fasta[k]==read_seq_without_gaps2[k],1,0)
							if(read_seq_without_gaps2[k]=="$"){is.match[k]=1}	
						}

						insert=which(is.match==0)[1]

						if(is.na(insert)==F)
						{
						read_seq_without_gaps2=c(
						read_seq_without_gaps2[1:insert-1],"$",
						read_seq_without_gaps2[insert:length(read_seq_without_gaps2)])
						}else{
						read_seq_without_gaps2=c(read_seq_without_gaps2,"$")
						}
					}

					cbind(read_seq_without_gaps2,read_seq_fasta,read_qual)

					position=which(read_seq_without_gaps2=="$")


					same.motif.begin=vector()
					same.motif.end=vector()
					x=0
					for (p in position)
					{	
						if(read_seq_fasta[p]==read_seq_fasta[p-1])
						{
						x=x+1
						position.temp=p
						seq=seq(position.temp,1,-1)
							test=vector()
							for (n in seq)
							{
							test[n]=ifelse(read_seq_fasta[seq[n]]==read_seq_fasta[seq[n]-1],1,0)
							}
						same.motif.begin[x]=seq[which(test==0)[1]]
						same.motif.end[x]=position.temp
						}
					}


				
					if(length(same.motif.begin)>0)
					{
						same.motif.zones=cbind(same.motif.begin,same.motif.end)
						
						if(is.vector(same.motif.zones)==T){
						same.motif.zones=matrix(same.motif.zones,ncol=2)}
						
						
							remove.li=vector()
							if(length(same.motif.begin)>1)
							{
								
								for (li in 2:nrow(same.motif.zones))
								{
								remove.li[li]=ifelse(same.motif.begin[li]==same.motif.begin[li-1],1,0)			
								}
							}
						
							if(length(which(remove.li==1))>0)
							{
							same.motif.zones=same.motif.zones[-which(remove.li==1),]
							}

						if(is.vector(same.motif.zones)==T){
						same.motif.zones=matrix(same.motif.zones,ncol=2)}

						n.dollar.per.zone=vector()
						for (li in 1:nrow(same.motif.zones))
						{
						n.dollar.per.zone[li]=which((position>=same.motif.zones[li,1])||(position<=same.motif.zones[li,1]))
						begin_zone=same.motif.zones[li,1]
						end_zone=same.motif.zones[li,2]
					
						qual.in.zone=read_qual[begin_zone:end_zone]		
						qual.in.zone.reduced=as.numeric(as.vector(qual.in.zone))
					
							for (n in 1:n.dollar.per.zone[li])
							{
							qual.in.zone.reduced=qual.in.zone.reduced[-which(qual.in.zone.reduced==min(qual.in.zone.reduced))[1]]							
							}
						read_qual.temp=c(qual.in.zone.reduced,rep(NA,n.dollar.per.zone[li]))
						read_qual[begin_zone:end_zone]=read_qual.temp
 						}
					}


					
					read_qual=read_qual[-which(read_seq_without_gaps2=="$")]

		}	# fin si tailles diff�rent


					################################################################
					#Insert gaps in quality sequence
					################################################################

		gaps.pos=which(read_seq=="*")
		n.gaps=length(gaps.pos)
		
			if(n.gaps==0)
			{
			read_qual_with_gaps=read_qual
			}
			
			gap.pos.new=vector()
			if(n.gaps>0)
			{
				for (i in 1:n.gaps)
				{
				gap.pos.new[i]=gaps.pos[i]-i
				}

				seq=seq(n.gaps,1,-1)
				for (i in seq)
				{
				temp.gauche=read_qual[1:gap.pos.new[i]]
				temp.droite=read_qual[(gap.pos.new[i]+1):(length(read_qual))]
				read_qual=c(temp.gauche,"*",temp.droite)
				}
				
				read_qual_with_gaps=read_qual
			}
		cbind(read_seq,read_qual)


		################################################################
		# Masking bases already masked by MIRA
		################################################################

		masking_zone=read[which(regexpr("QA ",read)==1)]
		masking_zone=unlist(strsplit(masking_zone,split=" "))[4]
		masking_zone=as.numeric(as.vector(masking_zone))

		if(masking_zone==2)
		{
		read_seq[1]="?"		# change "?" by "N" to see which bases were masked by Assembler
		read_qual[1]="?"	# disactivate this row to conserve qualities at bases masked by MIRA
		}

		if(masking_zone>2)
		{
		read_seq[1:(masking_zone-1)]="?"	# change "?" by "N" to see which bases were masked by Assembler
		read_qual[1:(masking_zone-1)]="?"	# disactivate this row to conserve qualities at bases masked by MIRA
		}


		masking_zone=read[which(regexpr("QA ",read)==1)]
		masking_zone=unlist(strsplit(masking_zone,split=" "))[5]
		masking_zone=as.numeric(as.vector(masking_zone))

		if(masking_zone<length(read_seq))
		{
		read_seq[(masking_zone+1):length(read_seq)]="?"		# change "?" by "N" to see which bases were masked by Assembler
		read_qual[(masking_zone+1):length(read_seq)]="?"	# disactivate this row to conserve qualities at bases masked by MIRA
		}


		
		#########################################################################
		# Matrix.seq and qual incrementation
		#########################################################################

		read.pos.beg=as.numeric(as.vector(reads_list[r,5]))
		read.pos.end=as.numeric(as.vector(reads_list[r,7]))
		matrix.seq[r,read.pos.beg:read.pos.end]=read_seq
		matrix.seq[is.na(matrix.seq)]="?"

		matrix.qual[r,read.pos.beg:read.pos.end]=read_qual_with_gaps
		matrix.qual[is.na(matrix.qual)]="?"


		} ##### end of the loop for each read

	# remove columns masked by MIRA !
	if(minimum_begin<1)
	{
	matrix.seq=matrix.seq[,-(1:(abs(minimum_begin)+1))]
	matrix.qual=matrix.qual[,-(1:(abs(minimum_begin)+1))]
	}

	rownames(matrix.qual)=reads_list[,2]
	rownames(matrix.seq)=reads_list[,2]

	output.file.seq=paste(contig_name,"_seq",".txt",sep="",collapse="")
	output.file.qual=paste(contig_name,"_qual",".txt",sep="",collapse="")

	output.files.seq[c]=output.file.seq
	output.files.qual[c]=output.file.qual	

	output.file.seq2=paste("Raw_data/",output.file.seq,sep="",collapse="")
	output.file.qual2=paste("Raw_data/",output.file.qual,sep="",collapse="")

	write.table(matrix.seq,output.file.seq2,quote=T)
	write.table(matrix.qual,output.file.qual2,quote=T)


}	###### end of loop for each contig


write.table(output.files.seq,"Raw_data/seq_files.txt",quote=T)
write.table(output.files.qual,"Raw_data/qual_files.txt",quote=T)

}	# end of ACEsplit function
