# Supplementary material for: High-throughput transcriptome sequencing and preliminary functional analysis in four Neotropical tree species
Source: BMC Genomics. 2014 Mar 27;15(1):238. doi: 10.1186/1471-2164-15-238 (PMC3986928; doi:10.1186/1471-2164-15-238)
Supplement: Supplementary file 2 — Additional file 2: Methods S1a. (ZIP 28 KB) [file 12864_2014_7044_MOESM2_ESM.zip › R_Scripts_and_Functions/AScleaning.function]

AScleaning=function(directory,mq_M,maf_M,man_M)
{

dir.create("Cleaned_data_with_masking",directory)
dir.create("Cleaned_data_without_masking",directory)

seq_files=read.table("Raw_data/seq_files.txt",header=T)
qual_files=read.table("Raw_data/qual_files.txt",header=T)

output.files.seq=vector()
output.files.qual=vector()

	## FOR EACH CONTIG
	for (c in 1:nrow(seq_files))
	{
	print(c)
	seqfile.name=as.vector(seq_files[c,1])
	qualfile.name=as.vector(qual_files[c,1])
	contig.name=gsub("_seq.txt","",seqfile.name)

	seqfile.link=paste("Raw_data/",seqfile.name,sep="",collapse="")
	qualfile.link=paste("Raw_data/",qualfile.name,sep="",collapse="")

	contig=read.table(seqfile.link,header=T,colClasses="character")
	qual=read.table(qualfile.link,header=T)

		
	contig2=contig

	# replacement of bases noted "?" (bases masked by the assembler)in the sequence file by NA in quality files bases outside reads are alos noted "?" but already appeared as NA in the quality file

  qual=as.matrix(qual)
  qual[contig=="?"]=NA
  qual[qual=="*"]=NA

	qual2=matrix(NA,nrow=nrow(qual),ncol=ncol(qual))
	for (i in 1:nrow(qual))
	{
	for (j in 1:ncol(qual))		
	{
	qual2[i,j]=as.numeric(as.vector(qual[i,j]))
	}
	}

qual=qual2
qual4=qual2


	# Masking of bases 
		# For each polymorphic site
		# 1-Masking based on minimum allele number (here man_M=1 <-> singletons masking)
		# 2-Masking based on minimum allele frequency (here maf_M=0.1)
		# 3-Masking based on base quality (here mq_M=20)


		for (j in 1:ncol(contig))	# for each site
		{

		all_bases=contig[,j]
		if(length(which(all_bases=="?"))>0){all_read_bases=all_bases[-which(all_bases=="?")]}else{
		all_read_bases=all_bases}

		bases=as.factor(all_read_bases)
		levels=levels(bases)
		  if(length(which(levels=="N"))>0){
      levels=levels[-which(levels=="N")]
      qual4[which(contig[,j]=="N"),j]=NA     #replacement of base quality by NA in data cleaned with masking for bases masked "N" in reads sequence !
      }
	
			if(length(levels)>1)	# if site is polymorphic
			{

			an=as.matrix(table(bases))

			# 1-Masking based on minimum allele number (here man_M=1 <-> singletons masking)
				
				if(is.na(man_M)==F){	# if man_M!=NA

				all_to_mask=rownames(an)[which(an<man_M)]
					if(length(all_to_mask)>0)
					{
						for (b in 1:length(all_to_mask))
						{
						contig2[which(contig[,j]==all_to_mask[b]),j]="N"			# set "F" to check how this option works
						qual4[which(contig[,j]==all_to_mask[b]),j]=NA				# to activate to replace qual value by NA for masked bases in quality files 
						}
					}

				}
			
			# 2-Masking based on minimum allele frequency (here man_M=0.1 )

			af=an/sum(an)

				if(is.na(maf_M)==F){	# if man_M!=NA

				all_to_mask2=rownames(af)[which(af<maf_M)]
					if(length(all_to_mask2)>0)
					{
						for (b in 1:length(all_to_mask2))
						{
						contig2[which(contig[,j]==all_to_mask2[b]),j]="N"			# set "F" to check how this option works
						qual4[which(contig[,j]==all_to_mask2[b]),j]=NA				# to activate to replace qual value by NA for masked bases in quality files 
						}
					}

				}


			# 3-Masking based on base quality (here mq_M=20 masks bases at polymorphic sites with qual<20)

				if(is.na(mq_M)==F){	# if mq_M!=NA


################ option I : to mask variants showing ANY occurence with a qual higher or equal to mq_M (at polymorphic sites only)

					#for (l in 1:length(levels))
					#{
					#variant=levels[l]
					#	if(variant!="*"){
					#	max.qual=max(as.numeric(as.vector(qual4[which(contig[,j]==variant),j])))
					#		if(max.qual<mq_M){
					#		contig2[which(contig[,j]==variant),j]="N"			# set "Q" to check how this option works
					#		qual4[which(contig[,j]==variant),j]=NA				# to activate to replace qual value by NA for masked bases in quality files (!! affects SNP_stats)

					#		}
					#	}		
					#}
	
################# option II: to mask all bases with a qual lower than mq_M (at polymorphic sites only)

					if(length(which(qual4[,j]<mq_M))>0)
					{
						contig2[which(qual4[,j]<mq_M),j]="N"					# set "Q" to check how this option works
						qual4[which(qual4[,j]<mq_M),j]=NA					# to activate to replace qual value by NA for masked bases in quality files

					}

			
				} 	# end of if mq_M!=NA

			} # if site is not polymorphic, do nothing based on man and maf!

		}# end of the loop for each site

################# option III: to mask all bases with a qual lower than mq_M (within the whole assembly)

		#if(is.na(mq_M)==F){
		#	contig2[qual4<mq_M]="N"									# set "Q" to check how this option works
		#	qual4[qual4<mq_M]=NA									# to activate to replace qual value by NA for masked bases in quality files
		#}


	# Identification of column containing only gaps (*) and "?" in contig2 (in contig2, "?" corresponds to "?" outside reads, and to 
	# "N" due to masking by assembler and masking by selected parameters if bases were replaced by "N" rather than Q or F in the procedure
	# column removal : to remove in "contig" and "qual" corresponding to raw data (without masking information)
	
		contig3=contig2
		contig3[contig3=="N"]="?"
		
		levels=vector()
		for (j in 1:ncol(contig3))
		{
		levels[j]=paste(levels(as.factor(contig3[,j])),sep="",collapse="")
		}
		#remove.column=c(which(levels=="*?"),which(levels=="?"))
		remove.column=which(levels=="*?")
		
		if(length(remove.column>0))
		{
		contig_cleaned_without_masking=contig[,-remove.column]
		qual_cleaned_without_masking=qual[,-remove.column]

		contig_cleaned_with_masking=contig2[,-remove.column]
		qual_cleaned_with_masking=qual4[,-remove.column]
		
		}else{
		
		contig_cleaned_without_masking=contig
		qual_cleaned_without_masking=qual
		
		contig_cleaned_with_masking=contig2
		qual_cleaned_with_masking=qual4
		
		}

		qual_cleaned_without_masking[contig_cleaned_without_masking=="*"]=NA
		qual_cleaned_without_masking[contig_cleaned_without_masking=="?"]=NA
		
	# After this step, columns containing only
	# indel variants 
	# and 
	# singletons or snp at maf <0.1 or snp of low quality
	# were removed
	# all other column remain

	## Be carefull 
	## When using differential masking (masking by "F" or "Q" will affect 
	## column cleaning and SNP_stats that are written to deal with datasets containing only "N", "*" or true bases


	rownames(contig_cleaned_with_masking)=rownames(contig)
	rownames(contig_cleaned_without_masking)=rownames(contig)
	rownames(qual_cleaned_with_masking)=rownames(qual)
	rownames(qual_cleaned_without_masking)=rownames(qual)
	

	output.file.seq=paste(contig.name,"_seq_cleaned",".txt",sep="",collapse="")
	output.file.qual=paste(contig.name,"_qual_cleaned",".txt",sep="",collapse="")

	output.files.seq[c]=output.file.seq
	output.files.qual[c]=output.file.qual	

	output.file.seq2=paste("Cleaned_data_with_masking/",output.file.seq,sep="",collapse="")
	output.file.qual2=paste("Cleaned_data_with_masking/",output.file.qual,sep="",collapse="")

	output.file.seq3=paste("Cleaned_data_without_masking/",output.file.seq,sep="",collapse="")
	output.file.qual3=paste("Cleaned_data_without_masking/",output.file.qual,sep="",collapse="")

	

	write.table(contig_cleaned_with_masking,output.file.seq2,quote=T)
	write.table(qual_cleaned_with_masking,output.file.qual2,quote=T)

	write.table(contig_cleaned_without_masking,output.file.seq3,quote=T)
	write.table(qual_cleaned_without_masking,output.file.qual3,quote=T)


	} # end of the loop for each contig

write.table(output.files.seq,"Cleaned_data_with_masking/seq_files.txt",quote=T)
write.table(output.files.qual,"Cleaned_data_with_masking/qual_files.txt",quote=T)
write.table(output.files.seq,"Cleaned_data_without_masking/seq_files.txt",quote=T)
write.table(output.files.qual,"Cleaned_data_without_masking/qual_files.txt",quote=T)

}	# end of AScleaning function
