# Supplementary material for: High-throughput transcriptome sequencing and preliminary functional analysis in four Neotropical tree species
Source: BMC Genomics. 2014 Mar 27;15(1):238. doi: 10.1186/1471-2164-15-238 (PMC3986928; doi:10.1186/1471-2164-15-238)
Supplement: Supplementary file 2 — Additional file 2: Methods S1a. (ZIP 28 KB) [file 12864_2014_7044_MOESM2_ESM.zip › R_Scripts_and_Functions/Assignation_Contig_MIDS.function]

Assignation_Contig_MIDS=function(directory,input1,input2,output,Lim_reads_per_TAG_and_contig,Lim_TAG_per_contig)

{
print("ASSIGNATION CONTIG-READS")
print("Edited by Louise - validated 08/31/2012")
writeLines("\n")

reads_TAG=read.table(input1,header=T)
reads_names=sub(">", "", rownames(reads_TAG)) # permet d'enlever les ">"
reads_TAG=cbind(reads_names,reads_TAG)
rownames(reads_TAG)=seq(1,nrow(reads_TAG),1)
#head(reads_TAG)

contig_reads=read.table(input2,header=F)
colnames(contig_reads)=c("contigs","reads_names")
#head(contig_reads)

All_MID=merge(reads_TAG,contig_reads,all.x=F)

write.table(All_MID,output,quote=F)

print("A result table have been successfully exported")
writeLines("\n")

print("Statistics")

print("Nb d'occurence de chaque TAG dans chaque contig")
tableau_effectif=table(All_MID$contigs,All_MID$TAG)
#head(tableau_effectif)
print(tableau_effectif)
writeLines("\n")

write.table(tableau_effectif,output2,quote=F)

tableau_effectif.reduced=tableau_effectif
tableau_effectif.reduced[which(tableau_effectif.reduced<Lim_reads_per_TAG_and_contig)]=0

tableau_effectif.reduced.2=tableau_effectif.reduced
tableau_effectif.reduced.2[which(tableau_effectif.reduced.2>=Lim_reads_per_TAG_and_contig)]=1
tableau_effectif.reduced.3=apply(tableau_effectif.reduced.2, 1, sum)

nclass=max(tableau_effectif.reduced.3)
hist(tableau_effectif.reduced.3,nclass=nclass,freq=T,main="Distribution Nb TAGS per contig",xlab="Nb TAGS per contig",ylab="Nb contigs",col="grey")

N_contigs_retained=length(which(tableau_effectif.reduced.3>=Lim_TAG_per_contig))

print(paste("Nb contigs with at least",Lim_TAG_per_contig,"Tags per contig, each composed by a minimum of",
Lim_reads_per_TAG_and_contig,"reads)"))
print(N_contigs_retained)
writeLines("\n")

N_contigs_without_tag=length(which(tableau_effectif.reduced.3==0))

print("Nb contigs solely composed by reads without TAG")
print(N_contigs_without_tag)
writeLines("\n")

}
