# Supplementary material for: High-throughput transcriptome sequencing and preliminary functional analysis in four Neotropical tree species
Source: BMC Genomics. 2014 Mar 27;15(1):238. doi: 10.1186/1471-2164-15-238 (PMC3986928; doi:10.1186/1471-2164-15-238)
Supplement: Supplementary file 2 — Additional file 2: Methods S1a. (ZIP 28 KB) [file 12864_2014_7044_MOESM2_ESM.zip › R_Scripts_and_Functions/Assignation_MID_reads.function]

Assignation_MID_reads=function(inputfile,outputfile,TAGS,TAGS_names,lim)
{
print("Assignatio_MID_reads: TAG Detection")
print("Edited by Louise B. - validated 08/30/2012")
writeLines("\n")

file=scan(inputfile,what="row")
row.reads_names=seq(1,length(file),2)
row.sequences=seq(2,length(file),2)
file.seq=file[row.sequences]
names(file.seq)=file[row.reads_names]

Assignation.MID_reads=matrix(NA,nrow=length(file.seq),ncol=1)
colnames(Assignation.MID_reads)=c("TAG")
rownames(Assignation.MID_reads)=names(file.seq)

	for (i in 1:length(file.seq))
	{
		for (j in 1:length(TAGS))
		{
seq_begin=substr(file.seq[i],1,lim)
tag.search=regexpr(TAGS[j],seq_begin)
if(tag.search!=-1){Assignation.MID_reads[i,1]=TAGS_names[j]}
		}	
	}

print("Nreads without TAG")
print(length(which(is.na(Assignation.MID_reads))))
writeLines("\n")

print("Nb reads associated to each TAG")
print(table(Assignation.MID_reads))
writeLines("\n")

write.table(Assignation.MID_reads,outputfile,quote=F)
print("Your results have been successfully exported")
writeLines("\n")
}
