# Supplementary material for: High-throughput transcriptome sequencing and preliminary functional analysis in four Neotropical tree species
Source: BMC Genomics. 2014 Mar 27;15(1):238. doi: 10.1186/1471-2164-15-238 (PMC3986928; doi:10.1186/1471-2164-15-238)
Supplement: Supplementary file 2 — Additional file 2: Methods S1a. (ZIP 28 KB) [file 12864_2014_7044_MOESM2_ESM.zip › R_Scripts_and_Functions/Binom_Test.function]

Binom_test=function(Ngametes,alpha)
{
  

  SNP_STATS=read.table("Outputs/SNP_STATS.txt",header=T)


  
  p=1/Ngametes
  n_reads_max=max(SNP_STATS$depth.final)
  
  M=matrix(NA,nrow=length(2:n_reads_max),ncol=2)
  colnames(M)=c("depth","min_occurence_number")
  
  x=0
  for (r in 2:n_reads_max)
  {
  x=x+1
  M[x,1]=r
  M[x,2]=qbinom(alpha,r,p) 
  }
      # reject if nb occurence alternative variant <= lim

  
      # transform into "N" the variants rejected


SNP_STATS2=SNP_STATS
  
col_to_screen=c(19:22,24)

  
function.temp=function(x)
{
  for (i in 1:nrow(x))
  {
  depth=x[i,25]
  min_occurence=M[depth-1,2]

    for (j in col_to_screen)
    {
    print(paste(i,j,sep="_"))
     if((x[i,j]>0)&&(x[i,j]<=min_occurence))
      {
      print(x[i,1])
      print(x[i,2])      
      print("transformed into N")
      print(x[i,j])
      print("Nb N before")
      print(x[i,23])
      
      x[i,23]=x[i,23]+x[i,j]
      x[i,j]=0
    
      print("Nb N after")
      print(x[i,23])
      
     }
   }
  }
  SNP_STATS2<<-x
}
function.temp(x=SNP_STATS2)
  
  # remove SNPs displaying only one 'true' variant (different than "N") + recalculate n_variants! 

  
test=SNP_STATS2[,c(19:22,24)]
test[test>0]=1
row_to_remove=apply(test,1,sum)
SNP_STATS2[,36]=row_to_remove
row_to_remove=which(row_to_remove<2)
nrow(SNP_STATS2)-length(row_to_remove)

if(length(row_to_remove)>0){
  SNP_STATS2=SNP_STATS2[-row_to_remove,]
  SNP_STATS.temp=SNP_STATS[-row_to_remove,]
}

  
  # re-edit MAF1, MAF2, maf & depth 
  
  
  SNP_STATS2[,25]=apply(SNP_STATS2[,c(19:22,24)],1,sum)
  
  
  maf2=SNP_STATS2[,c(19:22,24)]/SNP_STATS2[,25]
  maf2[maf2==0]=NA
  maf2=apply(maf2,1,min,na.rm=T)
  
  
  SNP_STATS2[,34]=maf2
  
  MAF=SNP_STATS2[,c(19:22,24)]/SNP_STATS2[,25]
  MAF[MAF==0]=NA
  
  temp=function(x)
  {  x[order(x,decreasing=T)][1]}
  
  temp2=function(x)
  {  x[order(x,decreasing=T)][2]}
  
  MAF1=apply(MAF,1,temp)
  MAF2=apply(MAF,1,temp2)
  
  SNP_STATS2[,32]=MAF1
  SNP_STATS2[,33]=MAF2
  
  
  # re-edit Dist to another SNP!!

for (i in 1:nrow(SNP_STATS2))
{
 	if((i-1)==0){dist_before=NA}else{    	# if not the first row
      		if(SNP_STATS2[i-1,1]==SNP_STATS2[i,1])
      		{  # if contig at row (i-1) = contig at row i
      		dist_before=as.numeric(as.vector(SNP_STATS2[i,2]))-as.numeric(as.vector(SNP_STATS2[i-1,2]))
      		}else{dist_before=NA}
  	} 
  	
  	if(i==nrow(SNP_STATS2)){dist_after=NA}else{ # if not the last row
    		if(SNP_STATS2[i+1,1]==SNP_STATS2[i,1])
    		{ # f contig at row (i+1) contig at row i
   		dist_after=as.numeric(as.vector(SNP_STATS2[i+1,2]))-as.numeric(as.vector(SNP_STATS2[i,2]))
    		}else{dist_after=NA}
  	}
  	
 	if((is.na(dist_before)==F)||(is.na(dist_after)==F)){
  	min.dist=min(c(dist_before,dist_after),na.rm=T)}else{min.dist=NA}
  	SNP_STATS2[i,39]=min.dist
}


  
  # re-edit VARIANTS
for (i in 1:nrow(SNP_STATS2))
{
variants=SNP_STATS2[i,c(19:22,24)]
names(variants)=c("A","C","G","T","*")
variants=variants[c(5,1,2,3,4)]
SNP_STATS2[i,35]=paste(names(variants)[which(variants>0)],collapse="")
}
  
  # re-do and export table "nb SNPs_by_contigs"
  
  
  table=table(as.factor(SNP_STATS2[,1]))
  if(length(which(table==0))>0){table=table[-which(table==0)]}
  
  
  write.table(table,"Outputs/table_nSNP_by_contig_2.txt",quote=T)

  # EXPORT SNP_STATS2
  
colnames(SNP_STATS2)=c(colnames(SNP_STATS2)[1:18],paste(colnames(SNP_STATS2)[19:ncol(SNP_STATS2)],".2",sep=""))

SNP_STATS2=cbind(SNP_STATS.temp,SNP_STATS2[,c(19:25,32:39)])

  
write.table(SNP_STATS2,"Outputs/SNP_STATS_2.txt",quote=T)  
  
  
}
