# Supplementary material for: High-throughput transcriptome sequencing and preliminary functional analysis in four Neotropical tree species
Source: BMC Genomics. 2014 Mar 27;15(1):238. doi: 10.1186/1471-2164-15-238 (PMC3986928; doi:10.1186/1471-2164-15-238)
Supplement: Supplementary file 2 — Additional file 2: Methods S1a. (ZIP 28 KB) [file 12864_2014_7044_MOESM2_ESM.zip › R_Scripts_and_Functions/BP_split.function]

BP_split=function(input_Go,input_mapping,n_contigs,project_id,selected_BL,threshold)
{

All_Go=read.table(input_Go,header=T,sep="\t",quote="")
mapping=read.table(input_mapping,header=T,sep="\t")

Nlevels=((ncol(All_Go)-2)/2)+1	


Seq_Num=gsub(project_id,"",mapping$SeqName)
Seq_Num=gsub("_rep_c","",Seq_Num)
Seq_Num=gsub("_c","",Seq_Num)

mapping=cbind(Seq_Num,mapping)

CONTIG.ANNOT.ID=matrix(NA,nrow=n_contigs,ncol=Nlevels)
CONTIG.ANNOT.NAME=matrix(NA,nrow=n_contigs,ncol=Nlevels)

#############################################
print("Part 1")

	for (c in 1:nrow(CONTIG.ANNOT.ID))		
	{
	print(c)
	CONTIG.ANNOT.ID[c,1]=c
	CONTIG.ANNOT.NAME[c,1]=c

			blasted_hits=which(mapping$Seq_Num==c)
			if(length(blasted_hits)>0)		
			{
			hits_contig=mapping[blasted_hits,]
			hits_contig=hits_contig[which(hits_contig$eValue<=threshold),]	

				if((nrow(hits_contig)>0)&&(length(which(is.na(hits_contig$GOs)))<nrow(hits_contig))) 
				{

				GOs.contig=unlist(strsplit(as.vector(hits_contig$GOs),split=","))
				GOs.contig=sub(" ","",GOs.contig)
				if(length(which(is.na(GOs.contig)))>0){GOs.contig=GOs.contig[-which(is.na(GOs.contig))]}
				GOs.contig=unique(GOs.contig)

					for (l in 2:Nlevels)
					{

					bl_name_column=which(colnames(All_Go)==paste("Level_",l,"_name",sep="",collapse=""))
					bl_id_column=which(colnames(All_Go)==paste("Level_",l,"_id",sep="",collapse=""))
	
						Gos.contig.levelX=vector()
						Gos.contig.levelX_name=vector()

						for (g in 1:length(GOs.contig))
						{
						GO=GOs.contig[g]
						temp=which(All_Go[,1]==GO)

							if(length(temp)>0){	# si le go apparait ds la matrice (si c un bp!)
							Gos_levelX=as.vector(All_Go[temp,bl_id_column])
							Gos_levelX=unlist(strsplit(Gos_levelX,split="/"))
							Gos.contig.levelX=c(Gos.contig.levelX,Gos_levelX)

							Gos_levelX_name=as.vector(All_Go[temp,bl_name_column])
							Gos_levelX_name=unlist(strsplit(Gos_levelX_name,split="/"))
							Gos.contig.levelX_name=c(Gos.contig.levelX_name,Gos_levelX_name)							
							}
						}
					

					Gos.contig.levelX=unique(Gos.contig.levelX)
					Gos.contig.levelX=paste(Gos.contig.levelX,sep="",collapse="/")

					Gos.contig.levelX_name=unique(Gos.contig.levelX_name)
					Gos.contig.levelX_name=paste(Gos.contig.levelX_name,sep="",collapse="/")
				
					CONTIG.ANNOT.ID[c,l]=Gos.contig.levelX
					CONTIG.ANNOT.NAME[c,l]=Gos.contig.levelX_name


					} 
	
				}	

			}	

	}	

colnames=seq(2,Nlevels,1)
colnames=paste("Level_",colnames,sep="")
colnames=c("Contig_num",colnames)
colnames(CONTIG.ANNOT.ID)=colnames
colnames(CONTIG.ANNOT.NAME)=colnames

CONTIG.ANNOT.ID[CONTIG.ANNOT.ID==""]=NA
CONTIG.ANNOT.NAME[CONTIG.ANNOT.NAME==""]=NA

write.table(CONTIG.ANNOT.ID,"Contigs_annot_id.txt",sep="\t",quote=F,row.names=F)
write.table(CONTIG.ANNOT.NAME,"Contigs_annot_names.txt",sep="\t",quote=F,row.names=F)

############################################# 
print("Part 2")


	# ensemble des BP rencontr�s (id)

All_Gos_LevelX=as.vector(unlist(strsplit(CONTIG.ANNOT.ID[,selected_BL],split="/")))
if(length(is.na(All_Gos_LevelX)>0)){All_Gos_LevelX=All_Gos_LevelX[-which(is.na(All_Gos_LevelX))]}
All_Gos_LevelX=unique(All_Gos_LevelX)

test=which(regexpr("GO:0044706",CONTIG.ANNOT.ID[,selected_BL],fixed=T)==1)


	# rechercher leur noms ds la table All_Gos
	All_Gos_names_LevelX=vector()
	for (i in 1:length(All_Gos_LevelX))
	{
	All_Gos_names_LevelX[i]=as.vector(All_Go[which(All_Go[,1]==All_Gos_LevelX[i]),2])
	}


MATRIX=matrix(NA,nrow=n_contigs,ncol=length(All_Gos_LevelX))
colnames(MATRIX)=All_Gos_names_LevelX

	for (j in 1:length(All_Gos_LevelX))
	{
		for (i in 1:nrow(CONTIG.ANNOT.ID))
		{
		print(paste(i,j,sep="_"))
		test=as.vector(CONTIG.ANNOT.ID[i,selected_BL])
			if(is.na(test)==F)
			{
			temp=ifelse(regexpr(as.character(All_Gos_LevelX[j]),test,fixed=T)>=1,1,0)
			MATRIX[i,j]=temp
			}
		}
	}
	

outputname=paste("Contigs_annot_BL",selected_BL,"_splitted.txt",sep="",collapse="")	

write.table(MATRIX,outputname,sep="\t",quote=F,row.names=F)

}
