# Supplementary material for: High-throughput transcriptome sequencing and preliminary functional analysis in four Neotropical tree species
Source: BMC Genomics. 2014 Mar 27;15(1):238. doi: 10.1186/1471-2164-15-238 (PMC3986928; doi:10.1186/1471-2164-15-238)
Supplement: Supplementary file 2 — Additional file 2: Methods S1a. (ZIP 28 KB) [file 12864_2014_7044_MOESM2_ESM.zip › R_Scripts_and_Functions/consensus_data_without_masking.function]

consensus_data_without_masking=function(directory)
{

seq_files=read.table("Cleaned_data_without_masking/seq_files.txt",header=T)


CONSENSUS=matrix(NA,nrow=nrow(seq_files),ncol=2)

	## FOR EACH CONTIG
	for (c in 1:nrow(seq_files))
	{

	seqfile.name=as.vector(seq_files[c,1])
	contig.name=gsub("_seq.txt","",seqfile.name)

	CONSENSUS[c,1]=contig.name

	seqfile.link=paste("Cleaned_data_without_masking/",seqfile.name,sep="",collapse="")

	contig=read.table(seqfile.link,header=T,colClasses="character")
	
	consensus=vector()

		## FOR EACH SITE
		for (j in 1:ncol(contig))
		{

		bases=contig[,j]
		if(length(which(bases=="N"))>0){bases=bases[-which(bases=="N")]}
		if(length(which(bases=="?"))>0){bases=bases[-which(bases=="?")]}

		# for columns containing only "N" or "?" -> consensus becomes "N"
		# "N" <-> masking by assembler and/or
		# masking of low qual bases (in the case of consensus on data with masking))
 
			if(length(bases)>0)	
			{
			levels=levels(as.factor(bases))
			levels=paste(levels,sep="",collapse="")

			if(levels=="A"){consensus[j]="A"}
			if(levels=="C"){consensus[j]="C"}
			if(levels=="T"){consensus[j]="T"}
			if(levels=="G"){consensus[j]="G"}

			if(levels=="*A"){consensus[j]="a"}
			if(levels=="*C"){consensus[j]="c"}
			if(levels=="*T"){consensus[j]="t"}
			if(levels=="*G"){consensus[j]="g"}

			if(levels=="AC"){consensus[j]="M"}
			if(levels=="*AC"){consensus[j]="m"}

			if(levels=="AG"){consensus[j]="R"}
			if(levels=="*AG"){consensus[j]="r"}

			if(levels=="AT"){consensus[j]="W"}
			if(levels=="*AT"){consensus[j]="w"}

			if(levels=="CG"){consensus[j]="S"}
			if(levels=="*CG"){consensus[j]="s"}

			if(levels=="CT"){consensus[j]="Y"}
			if(levels=="*CT"){consensus[j]="y"}

			if(levels=="GT"){consensus[j]="K"}
			if(levels=="*GT"){consensus[j]="k"}

			if(levels=="ACG"){consensus[j]="V"}
			if(levels=="*ACG"){consensus[j]="v"}

			if(levels=="ACT"){consensus[j]="H"}
			if(levels=="*ACT"){consensus[j]="h"}

			if(levels=="AGT"){consensus[j]="D"}
			if(levels=="*AGT"){consensus[j]="d"}

			if(levels=="CGT"){consensus[j]="B"}
			if(levels=="*CGT"){consensus[j]="b"}		

			if(levels=="ACGT"){consensus[j]="N"}
			if(levels=="*ACGT"){consensus[j]="n"}

			}else{
			consensus[j]="N"
			}


		}	# end of loop for each site

CONSENSUS[c,2]=paste(consensus,sep="",collapse="")

	}	# end of the loop for each contig

write.table(CONSENSUS,"Cleaned_data_without_masking/consensus.txt",quote=T)


} # FUNCTION END
