# Supplementary material for: High-throughput transcriptome sequencing and preliminary functional analysis in four Neotropical tree species
Source: BMC Genomics. 2014 Mar 27;15(1):238. doi: 10.1186/1471-2164-15-238 (PMC3986928; doi:10.1186/1471-2164-15-238)
Supplement: Supplementary file 2 — Additional file 2: Methods S1a. (ZIP 28 KB) [file 12864_2014_7044_MOESM2_ESM.zip › R_Scripts_and_Functions/Contaminant_detection1.function]

Contaminant_detection1=function(input,output1,output2)
{
print("CONTAMINANT DETECTION:")
writeLines("\n")

print("This scrit allow extracting an exhaustive list of species of the top-hits of blast results (to import into NCBI Common Tree)")
writeLines("\n")

file=read.table(input,header=T)
head(file)

# extraire les noms des esp�ces et en faire une liste
species=vector()
for (i in 1:nrow(file))
{
line=strsplit(as.vector(file[i,2]),split="")
all_pos=which(line[[1]]=="%")
length=length(all_pos)
sp_pos=c(all_pos[length-1],all_pos[length])
species[i]=substr(file[i,2],sp_pos[1]+1,sp_pos[2]-1)
}

# Ne garder que les noms de genre!!

species2=vector()
for (i in 1:length(species))
{
pos=regexpr("_",species[i])

	if(length(which(pos[[1]]>0))>0)
	{
		temp=substr(species[i],1,pos-1)
		if(temp!=""){
		species2[i]=substr(species[i],1,pos-1)
		}else{
		species2[i]=NA
		}

	}else{
	species2[i]=NA
	}
}

Hit_species=cbind(as.vector(file[,1]),species2)
#Hit_species[which(is.na(Hit_specie[,2])),2]=NA
colnames(Hit_species)=c("contig","species")

species_list=names(table(species2))

species_list=gsub("'","",species_list)
species_list=gsub("\\(","",species_list)
species_list=gsub("\\)","",species_list)	# "\\(" means that I want to replace "(" by "" (nothing)

Hit_species=gsub("'","",Hit_species)
Hit_species=gsub("\\(","",Hit_species)
Hit_species=gsub("\\)","",Hit_species)

 

# Exporter la liste

write.table(species_list,output1,quote=F,row.names=F)
write.table(Hit_species,output2,quote=F,row.names=F)


}
