# Supplementary material for: High-throughput transcriptome sequencing and preliminary functional analysis in four Neotropical tree species
Source: BMC Genomics. 2014 Mar 27;15(1):238. doi: 10.1186/1471-2164-15-238 (PMC3986928; doi:10.1186/1471-2164-15-238)
Supplement: Supplementary file 2 — Additional file 2: Methods S1a. (ZIP 28 KB) [file 12864_2014_7044_MOESM2_ESM.zip › R_Scripts_and_Functions/Contaminant_detection2.function]

Contaminant_detection2=function(input1,input2,output)
{
print("CONTAMINANT DETECTION :")
writeLines("\n")

print("This script detect if a sequence is probably due to contamination")
print("Each contig that have never blasted within a sequences described in a green plant (within its top-hits) were considered as contaminant")
writeLines("\n")


file=scan(input1,what="row")

table(file)
no_conta=file[-which(file=="+")]


#file=scan(input1,what="row")

Hit_species=read.table(input2,header=T)

is.conta=vector()
for (i in 1:nrow(Hit_species))
{
is.conta[i]=ifelse(length(which(no_conta==Hit_species[i,2]))!=0,"no","yes")
}

Hit_species2=cbind(Hit_species,is.conta)

contigs=levels(Hit_species2[,1])
Contigs_conta=matrix(NA,nrow=length(contigs),ncol=2)
colnames(Contigs_conta)=c("Contig","is.conta")

for (i in 1:length(contigs))
{
Contigs_conta[i,1]=contigs[i]

subset=Hit_species2[which(Hit_species2[,1]==contigs[i]),]

Contigs_conta[i,2]=ifelse((length(which(subset[,3]=="no")))>0,"no","yes")

}

write.table(Contigs_conta,output,quote=F,row.names=F)


}
