# Supplementary material for: High-throughput transcriptome sequencing and preliminary functional analysis in four Neotropical tree species
Source: BMC Genomics. 2014 Mar 27;15(1):238. doi: 10.1186/1471-2164-15-238 (PMC3986928; doi:10.1186/1471-2164-15-238)
Supplement: Supplementary file 2 — Additional file 2: Methods S1a. (ZIP 28 KB) [file 12864_2014_7044_MOESM2_ESM.zip › R_Scripts_and_Functions/Contig_depth.function]

Contig_depth=function(min_depth)
{

seq_files=read.table("Cleaned_data_with_masking/seq_files.txt",header=T)

contig.depth=matrix(NA,nrow=nrow(seq_files),ncol=10)
colnames(contig.depth)=c(
"max_depth.original","mean_depth.original","min_depth.original","nBases.good.depth.original","bases.depth.original",
"max_depth.cleaned","mean_depth.cleaned","min_depth.cleaned","nBases.good.depth.cleaned","bases.depth.cleaned"
)

	## FOR EACH CONTIG
	for (c in 1:nrow(seq_files))
	{

	print(c)
	seqfile.name=as.vector(seq_files[c,1])
	contig.name=gsub("_seq_cleaned.txt","",seqfile.name)

	seqfile.link=paste("Cleaned_data_with_masking/",seqfile.name,sep="",collapse="")

	contig=read.table(seqfile.link,header=T,colClasses="character")
	

		depth.b.b.original=vector()
		depth.b.b.cleaned=vector()
		
		## FOR EACH SITE
		for (j in 1:ncol(contig))
		{

		bases=contig[,j]
		
		if(length(which(bases=="?"))>0){bases=bases[-which(bases=="?")]}

		depth.b.b.original[j]=length(bases)
		
		if(length(which(bases=="N"))>0){bases.2=bases[-which(bases=="N")]}else{bases.2=bases}	
		depth.b.b.cleaned[j]=length(bases.2)		

		}	# end of loop for each site
		
if(length(which(depth.b.b.cleaned==0))>0){depth.b.b.cleaned=depth.b.b.cleaned[-which(depth.b.b.cleaned==0)]}	
if(length(which(depth.b.b.original==0))>0){depth.b.b.original=depth.b.b.original[-which(depth.b.b.original==0)]}
	

contig.depth[c,1]=max(depth.b.b.original)
contig.depth[c,2]=mean(depth.b.b.original)
contig.depth[c,3]=min(depth.b.b.original)
contig.depth[c,4]=length(which(depth.b.b.original>=min_depth))
contig.depth[c,5]=paste(depth.b.b.original,sep=";",collapse=";")

contig.depth[c,6]=max(depth.b.b.cleaned)
contig.depth[c,7]=mean(depth.b.b.cleaned)
contig.depth[c,8]=min(depth.b.b.cleaned)
contig.depth[c,9]=length(which(depth.b.b.cleaned>=min_depth))
contig.depth[c,10]=paste(depth.b.b.cleaned,sep=";",collapse=";")


	}	# end of the loop for each contig


rownames(contig.depth)=gsub("_seq_cleaned.txt","",seq_files[,1])

write.table(contig.depth,"Outputs/Contig_depths.txt",quote=T)


N.contigs.high.depth=length(which(as.numeric(as.vector(contig.depth[,1]))>=min_depth))
print("N contig with depth (on cleaned data without masking) higher or equal to min_depth")
print(N.contigs.high.depth)

N.contigs.high.depth=length(which(as.numeric(as.vector(contig.depth[,6]))>=min_depth))
print("N contig with depth (on cleaned data with masking) higher or equal to min_depth")
print(N.contigs.high.depth)

length.high.depth=sum(as.numeric(as.vector(contig.depth[,4])))
print("Total length with depth higher or equal to min_depth (on cleaned data without masking)")
print(length.high.depth)

length.high.depth=sum(as.numeric(as.vector(contig.depth[,9])))
print("Total length with depth higher or equal to min_depth (on cleaned data with masking)")
print(length.high.depth)


} # FUNCTION END
