# Supplementary material for: High-throughput transcriptome sequencing and preliminary functional analysis in four Neotropical tree species
Source: BMC Genomics. 2014 Mar 27;15(1):238. doi: 10.1186/1471-2164-15-238 (PMC3986928; doi:10.1186/1471-2164-15-238)
Supplement: Supplementary file 2 — Additional file 2: Methods S1a. (ZIP 28 KB) [file 12864_2014_7044_MOESM2_ESM.zip › R_Scripts_and_Functions/Fasta2matrix.function]

Fasta2matrix=function(inputfile,outputfile)
{

test=scan(inputfile,what="list",sep="")

consensus_begin=which(regexpr(">",test)==1)
consensus_end=consensus_begin-1
consensus_end=consensus_end[-1]
consensus_end=c(consensus_end,length(test))

matrix=matrix(NA,nrow=length(consensus_begin),ncol=2)

	for (i in 1:length(consensus_begin))
	{
	line.name=consensus_begin[i]
	line.seq.beg=line.name+1
	line.seq.end=consensus_end[i]

	matrix[i,1]=sub(">","",test[line.name])
	matrix[i,2]=paste(test[line.seq.beg:line.seq.end],sep="",collapse="")
	}

write.table(matrix,outputfile,row.names=F,quote=F)

}
