# Supplementary material for: High-throughput transcriptome sequencing and preliminary functional analysis in four Neotropical tree species
Source: BMC Genomics. 2014 Mar 27;15(1):238. doi: 10.1186/1471-2164-15-238 (PMC3986928; doi:10.1186/1471-2164-15-238)
Supplement: Supplementary file 2 — Additional file 2: Methods S1a. (ZIP 28 KB) [file 12864_2014_7044_MOESM2_ESM.zip › R_Scripts_and_Functions/Fasta2matrix.R]

#Directories, files & Parameters:
directory="C:/Users/ENGEL Julien/Desktop/Pyroseq_MOI/vs/Consensus_from_MIRA_for_B2G"
# input file:
inputfile="GLX2YC304_out.unpadded.fasta"
# output file
outputfile="consensus_MIRA.txt"

# To run the function
setwd(directory)
source("fasta2matrix.function")
Fasta2matrix(inputfile,outputfile)
