# Supplementary material for: High-throughput transcriptome sequencing and preliminary functional analysis in four Neotropical tree species
Source: BMC Genomics. 2014 Mar 27;15(1):238. doi: 10.1186/1471-2164-15-238 (PMC3986928; doi:10.1186/1471-2164-15-238)
Supplement: Supplementary file 2 — Additional file 2: Methods S1a. (ZIP 28 KB) [file 12864_2014_7044_MOESM2_ESM.zip › R_Scripts_and_Functions/Go_hierarchy.function]

GO_hierarchy=function(input)
{

GO=scan(input,what="row",sep="\n")

#########################################################################
#BIOLOGICAL PROCESS EXTRACTION
#########################################################################
GO_remove=which(regexpr("[Typedef]",GO,fixed=T)==1)[1]

GO=GO[1:GO_remove]

GO_begin=which(regexpr("[Term]",GO,fixed=T)==1)
GO_end=GO_begin-1
GO_end=GO_end[-1]
GO_end=c(GO_end,length(GO))


ALL_Go=matrix(NA,nrow=1,ncol=6)
colnames(ALL_Go)=c("id","namespace","name","is_a_id","is_a_name","is_obsolete_id")

x=0

for (g in 1:length(GO_begin))
{

GO_subset=GO[GO_begin[g]:GO_end[g]]

Go_id=which(regexpr("id:",GO_subset,fixed=T)==1)
Go_id=unlist(strsplit(GO_subset[Go_id],split=": "))[2]

Go_name=which(regexpr("name:",GO_subset,fixed=T)==1)
Go_name=unlist(strsplit(GO_subset[Go_name],split=": "))[2]

	#Go_synonym=which(regexpr("synonym:",GO_subset,fixed=T)==1)
	#if(length(Go_synonym)>0)
	#{
	#Go_synonym=unlist(strsplit(GO_subset[Go_synonym],split=": "))[2]
	#Go_synonym=unlist(strsplit(GO_subset[Go_synonym],split=" "))[1]
	#Go_synonym=paste(Go_synonym,sep="",collapse="/")
	#Go_name=paste(c(Go_name,Go_synonym),sep="",collapse="/")
	#}

Go_namespace=which(regexpr("namespace:",GO_subset,fixed=T)==1)
Go_namespace=unlist(strsplit(GO_subset[Go_namespace],split=": "))[2]

ALL_Go.temp=matrix(NA,nrow=1,ncol=6)
ALL_Go.temp[,1]=Go_id
ALL_Go.temp[,2]=Go_namespace
ALL_Go.temp[,3]=Go_name


is_a=which(regexpr("is_a:",GO_subset,fixed=T)==1)
	if (length(is_a)>0)
	{
	is_a_id_name=unlist(strsplit(GO_subset[is_a],split=": "))
	is_a_id_name=is_a_id_name[seq(2,length(is_a_id_name),2)]
	is_a_id_name=unlist(strsplit(is_a_id_name,split=" ! "))

	is_a_id=is_a_id_name[seq(1,length(is_a_id_name),2)]
	is_a_id=paste(is_a_id,sep="",collapse="/")

	is_a_name=is_a_id_name[seq(2,length(is_a_id_name),2)]
	is_a_name=paste(is_a_name,sep="",collapse="/")

	ALL_Go.temp[,4]=is_a_id
	ALL_Go.temp[,5]=is_a_name
	}

is_obs=which(regexpr("consider: ",GO_subset,fixed=T)==1)
	if (length(is_obs)>0)
	{
	is_obs_id_name=unlist(strsplit(GO_subset[is_obs],split=": "))
	is_obs_id_name=is_obs_id_name[seq(2,length(is_obs_id_name),2)]
	is_obs_id_name=unlist(strsplit(is_obs_id_name,split=" ! "))

	is_obs_id=is_obs_id_name[seq(1,length(is_obs_id_name),2)]
	is_obs_id=paste(is_obs_id,sep="",collapse="/")

	ALL_Go.temp[,6]=is_obs_id

	}

ALL_Go=rbind(ALL_Go,ALL_Go.temp)	

}

ALL_Go=data.frame(ALL_Go)
ALL_Go=ALL_Go[which(ALL_Go$namespace=="biological_process"),]


#########################################################################
# BIOLOGICAL PROCESS HIERARCHY
#########################################################################

RESUS=matrix(NA,nrow=2,ncol=7)
colnames(RESUS)=c(colnames(ALL_Go),"Level")
RESUS[1,]=c("GO:0008150","biological_process","biological process",NA,NA,NA,1)

for (l in 1:100)	# pour chaque level  ?
{
	if(length(which(RESUS[,7]==l))>0)
	{
		BPs_inf_id=RESUS[which(RESUS[,7]==l),1]
	
			for (i in 1:length(BPs_inf_id))	# pour chaque processus biol de niveau x, rechercher les biol process de niveau sup
			{
				#
			BPs_inf_id_pos_new=which(RESUS[,7]==l)[i]
			BPs_inf_id_new=RESUS[BPs_inf_id_pos_new,1]
			BP_inf_id=BPs_inf_id_new

			row_bp_sup=c(which(regexpr(BP_inf_id,ALL_Go$is_a_id,fixed=T)==1),which(regexpr(BP_inf_id,ALL_Go$is_obsolete_id,fixed=T)==1))

				if(length(row_bp_sup)>0)
				{
				temp=ALL_Go[row_bp_sup,]
				Level=rep(l+1,nrow(temp))
				temp=cbind(temp,Level)

				RESUS_before=as.matrix(RESUS);RESUS_before=RESUS_before[1:BPs_inf_id_pos_new,]
				RESUS_after=as.matrix(RESUS);RESUS_after=RESUS_after[(BPs_inf_id_pos_new+1):nrow(RESUS),]
				RESUS=rbind(RESUS_before,as.matrix(temp),RESUS_after)
				rownames(RESUS)=seq(1,nrow(RESUS),1)

				}

			} # fin de la boucle pour chaque processus biol de niveau inferieur
	 }

		if(nrow(RESUS)==nrow(ALL_Go)+2){breakFlag=TRUE}else{breakFlag=FALSE}
		if(breakFlag==TRUE) break

}	# Fin de la boucle pr chaque level ! 


write.table(RESUS,"Go_hierarchy.txt",quote=F,sep="\t")


}
