# Supplementary material for: High-throughput transcriptome sequencing and preliminary functional analysis in four Neotropical tree species
Source: BMC Genomics. 2014 Mar 27;15(1):238. doi: 10.1186/1471-2164-15-238 (PMC3986928; doi:10.1186/1471-2164-15-238)
Supplement: Supplementary file 2 — Additional file 2: Methods S1a. (ZIP 28 KB) [file 12864_2014_7044_MOESM2_ESM.zip › R_Scripts_and_Functions/Go_hierarchy2.function]

GO_hierarchy2=function(input_Go)
{

All_Go=read.table(input_Go,header=T,sep="\t",quote="")
All_Go2=matrix(NA,nrow=nrow(All_Go),ncol=(Nlevels*2)-2)

Nlevels=max(All_Go[,7],na.rm=T)

colnames=seq(2,Nlevels,1)
colnames=paste("Level_",colnames,sep="")
colnames.1=paste(colnames,"_id",sep="")
colnames.2=paste(colnames,"_name",sep="")
colnames(All_Go2)=c(colnames.1,colnames.2)

	for (i in (2:nrow(All_Go)-1))
	{
	print(i)
	Go.init=as.vector(All_Go[i,1])

	all.Go=vector()
	all.level=vector()
	
	Gos=Go.init

			
		for (I in 1:1000) 		
		{

		length_before=length(Gos)

			for (j in 1:length(Gos))
			{
				Go=Gos[j]
				Go.pos=which(regexpr(Go,All_Go[,1],fixed=T)==1)
				has.part=c(as.vector(All_Go[Go.pos,4]),as.vector(All_Go[Go.pos,6]))
				if(length(which(is.na(has.part)))>0){has.part=has.part[-which(is.na(has.part))]}
				has.part=unlist(strsplit(has.part,split="/"))
				
				if(length(has.part)==0) break

				#eliminer de has part ceux qui st deja ds Go !!
				remove=vector()
				for (k in 1:length(has.part))
				{
				remove[k]=ifelse(length(which(regexpr(has.part[k],Gos)==1))>0,1,0)
				}
				if(length(which(remove==1))>0){has.part=has.part[-which(remove==1)]}
				
				Gos=c(Gos,has.part)
			}
		length_after=length(Gos)

		if(length_after==length_before) break

		}				

#######################################################

m_id=matrix(NA,nrow=length(Gos),ncol=Nlevels)
m_name=matrix(NA,nrow=length(Gos),ncol=Nlevels)

	for (s in 1:length(Gos))
	{
	Go.pos.2=which(regexpr(Gos[s],All_Go[,1])==1)
	
	Go.name=as.vector(All_Go[Go.pos.2,3])
	Go.id=as.vector(All_Go[Go.pos.2,1])
	Go.level=as.vector(All_Go[Go.pos.2,7])
	
	m_id[s,Go.level]=Go.id
	m_name[s,Go.level]=Go.name
	}

	m_id.new=vector()
	m_name.new=vector()
	for (s in 2:ncol(m_id))
	{

	id=m_id[,s]
	if(length(which(is.na(id)))>0){id=id[-which(is.na(id))]}
	m_id.new[s]=paste(id,sep="",collapse="/")


	name=m_name[,s]
	if(length(which(is.na(name)))>0){name=name[-which(is.na(name))]}
	m_name.new[s]=paste(name,sep="",collapse="/")

	}


	temp=c(m_id.new[-1],m_name.new[-1])

	All_Go2[i,]=c(m_id.new[-1],m_name.new[-1])

	}	#### fin pr chaque ligne !! 

All_Go2=cbind(as.vector(All_Go[,1]),as.vector(All_Go[,3]),All_Go2)
colnames(All_Go2)[1]="id"
colnames(All_Go2)[2]="name"

All_Go2<<-All_Go2

write.table(All_Go2,"Go_hierarchy2.txt",quote=F,sep="\t")

} #
