# Supplementary material for: High-throughput transcriptome sequencing and preliminary functional analysis in four Neotropical tree species
Source: BMC Genomics. 2014 Mar 27;15(1):238. doi: 10.1186/1471-2164-15-238 (PMC3986928; doi:10.1186/1471-2164-15-238)
Supplement: Supplementary file 2 — Additional file 2: Methods S1a. (ZIP 28 KB) [file 12864_2014_7044_MOESM2_ESM.zip › R_Scripts_and_Functions/Quality_analysis.function]

Quality_analysis=function(directory)
{

qual_files=read.table("Raw_data/qual_files.txt",header=T)


mean.quality=matrix(NA,nrow=nrow(qual_files),ncol=4)
colnames(mean.quality)=c("mean","sd","sum","N")

quality.vector=vector()

	for (c in 1:nrow(qual_files))
	{
	print(c)
	qualfile.name=as.vector(qual_files[c,1])
	contig.name=gsub("_qual.txt","",qualfile.name)

	qualfile.link=paste("Raw_data/",qualfile.name,sep="",collapse="")

	qual=read.table(qualfile.link,header=T)
	qual2=qual
	#qual2[qual2=="?"]=NA
	#qual2[qual2=="*"]=NA

	qual3=as.matrix(qual2)
	qual4=as.vector(qual3)

	if(length(which(qual4=="?"))>0){qual5=qual4[-which(qual4=="?")]}else{qual5=qual4}
	if(length(which(qual4=="*"))>0){qual5=qual5[-which(qual5=="*")]}else{qual5=qual5}

	qual6=as.numeric(as.vector(qual5))
	
	quality.vector=c(quality.vector,qual6)

	mean.quality[c,1]=mean(qual6,na.rm=T)
	mean.quality[c,2]=sd(qual6,na.rm=T)
	mean.quality[c,3]=sum(qual6,na.rm=T)
	mean.quality[c,4]=length(qual6)
		
	}

write.table(mean.quality,"Outputs/Quality_by_contig.txt",quote=F)
Quality_by_contig<<-mean.quality
Quality.vector<<-quality.vector

}
