# Supplementary material for: High-throughput transcriptome sequencing and preliminary functional analysis in four Neotropical tree species
Source: BMC Genomics. 2014 Mar 27;15(1):238. doi: 10.1186/1471-2164-15-238 (PMC3986928; doi:10.1186/1471-2164-15-238)
Supplement: Supplementary file 2 — Additional file 2: Methods S1a. (ZIP 28 KB) [file 12864_2014_7044_MOESM2_ESM.zip › R_Scripts_and_Functions/SNP_design.function]

SNP_design=function(min_nBase_Before,min_nBase_After)
{

consensus=read.table("Cleaned_data_with_masking/consensus.txt",header=T)
#SNP_stats=read.table("Outputs/SNP_STATS.txt",header=T)
SNP_stats=read.table("Outputs/SNP_STATS_2.txt",header=T)

	if(is.na(min_nBase_Before)==F){
		if(length(which(SNP_stats$nBasesBefore<min_nBase_Before))>0)
		{
		SNP_stats=SNP_stats[-which(SNP_stats$nBasesBefore<min_nBase_Before),]
		}
	}

	if(is.na(min_nBase_After)==F){
		if(length(which(SNP_stats$nBasesAfter<min_nBase_After))>0)
		{
		SNP_stats=SNP_stats[-which(SNP_stats$nBasesAfter<min_nBase_After),]
		}
	}

SNP_stats_reduced=SNP_stats

Pattern=vector()

for (i in 1:nrow(SNP_stats))
{
pattern=as.character(SNP_stats[i,35])
pattern=unlist(strsplit(pattern,split=""))

is.indel=which(pattern=="*")
	if(length(is.indel)>0)
	{
	pattern[is.indel]="-"
	}

is.na=which(pattern=="N")
	if(length(is.na)>0)
	{
	pattern=pattern[-is.na]
	}

pattern=paste(pattern,sep="",collapse="/")
pattern=paste("[",pattern,"]",sep="",collapse="")

Pattern[i]=pattern
}


snp_design=matrix(NA,nrow=nrow(SNP_stats),ncol=3)
colnames(snp_design)=c("Contig","Position","Sequence")

for (i in 1:nrow(SNP_stats))
{
snp_design[i,1]=as.character(SNP_stats[i,1])
snp_design[i,2]=as.numeric(as.vector(SNP_stats[i,2]))

consensus_contig=consensus[which(consensus[,1]==as.character(SNP_stats[i,1])),2]
consensus_contig_split=unlist(strsplit(as.character(consensus_contig),split=""))

consensus_contig_split[SNP_stats[i,2]]=Pattern[i]
design=consensus_contig_split[(SNP_stats[i,2]-min_nBase_Before):(SNP_stats[i,2]+min_nBase_After)]
snp_design[i,3]=paste(design,sep="",collapse="")

}


write.table(snp_design,"Outputs/SNP_DESIGN.txt",quote=T,row.names=F)
write.table(SNP_stats_reduced,"Outputs/SNP_STATS_2_REDUCED.txt",quote=T)
#write.table(SNP_stats_reduced,"Outputs/SNP_STATS_REDUCED.txt",quote=T)

table=table(as.factor(SNP_stats_reduced[,1]))
if(length(which(table==0))>0){table=table[-which(table==0)]}

write.table(table,"Outputs/table_nSNP_by_contig_2_reduced.txt",quote=T)
#write.table(table,"Outputs/table_nSNP_by_contig_reduced.txt",quote=T)

}# end of the function
