# Supplementary material for: High-throughput transcriptome sequencing and preliminary functional analysis in four Neotropical tree species
Source: BMC Genomics. 2014 Mar 27;15(1):238. doi: 10.1186/1471-2164-15-238 (PMC3986928; doi:10.1186/1471-2164-15-238)
Supplement: Supplementary file 2 — Additional file 2: Methods S1a. (ZIP 28 KB) [file 12864_2014_7044_MOESM2_ESM.zip › R_Scripts_and_Functions/SNP_stats.function]

SNP_stats=function(dist_to_another_snip,min_depth)
{

seq_files=read.table("Cleaned_data_with_masking/seq_files.txt",header=T)
qual_files=read.table("Cleaned_data_with_masking/qual_files.txt",header=T)

seq_files.ori=read.table("Cleaned_data_without_masking/seq_files.txt",header=T)
qual_files.ori=read.table("Cleaned_data_without_masking/qual_files.txt",header=T)

SNP_STATS=matrix(NA,ncol=39,nrow=1)
colnames(SNP_STATS)=c(
"Contig","Position",							#1,2
"nA.ori","nC.ori","nG.ori","nT.ori","nN.ori","nI.ori",			#3-8
"depth.ori",								#9
"QmoyA.ori","QmoyC.ori","QmoyG.ori","QmoyT.ori","QmoyN.ori",		#10-14
"Qmoy.ori",								#15
"MAF1.ori","MAF2.ori","maf.ori",					#16-18
"nA.final","nC.final","nG.final","nT.final","nN.final","nI.final",	#19-24
"depth.final",								#25
"QmoyA.final","QmoyC.final","QmoyG.final","QmoyT.final","QmoyN.final",	#26-30
"Qmoy.final",								#31
"MAF1.final","MAF2.final","maf.final",					#32-34
"variants","n_variants",						#35,36
"nBasesBefore","nBasesAfter",						#37,38
"Dist_to_another_SNP"							#39
)


	## for each contig
	for (c in 1:nrow(seq_files))
	{

  print(c)

	seqfile.name=as.vector(seq_files[c,1])
	qualfile.name=as.vector(qual_files[c,1])
	contig.name=gsub("_seq_cleaned.txt","",seqfile.name)

	seqfile.link=paste("Cleaned_data_with_masking/",seqfile.name,sep="",collapse="")
	qualfile.link=paste("Cleaned_data_with_masking/",qualfile.name,sep="",collapse="")

	contig=read.table(seqfile.link,header=T,colClasses="character")
	qual=read.table(qualfile.link,header=T)


	seqfile.link.ori=paste("Cleaned_data_without_masking/",seqfile.name,sep="",collapse="")
	qualfile.link.ori=paste("Cleaned_data_without_masking/",qualfile.name,sep="",collapse="")

	contig.ori=read.table(seqfile.link.ori,header=T,colClasses="character")
	qual.ori=read.table(qualfile.link.ori,header=T)
	
		## for each site 
		for (j in 1:ncol(contig))
		{

		bases=contig[,j]
		bases.qual=qual[,j]
		if(length(which(bases=="?"))>0){bases.qual=bases.qual[-which(bases=="?")]}
		if(length(which(bases=="?"))>0){bases=bases[-which(bases=="?")]}


		bases.ori=contig.ori[,j]
		bases.qual.ori=qual.ori[,j]
		if(length(which(bases.ori=="?"))>0){bases.qual.ori=bases.qual.ori[-which(bases.ori=="?")]}
		if(length(which(bases.ori=="?"))>0){bases.ori=bases.ori[-which(bases.ori=="?")]}
		
		

		if(length(which(bases=="N"))>0){# temporary removal of "N" in site from masked cleaned data for estimating if it is polymorphic
		bases.2=bases[-which(bases=="N")]
		levels=levels(as.factor(bases.2))
		}else{
		levels=levels(as.factor(bases))	
		}

			if(length(levels)>1)	#if site is polymorphic
			{
			SNPs=matrix(NA,ncol=39,nrow=1)

			SNPs[1,1]=contig.name
			SNPs[1,2]=j			
			SNPs[1,3]=length(which(bases.ori=="A"))
			SNPs[1,4]=length(which(bases.ori=="C"))	
			SNPs[1,5]=length(which(bases.ori=="G"))	
			SNPs[1,6]=length(which(bases.ori=="T"))	
			SNPs[1,7]=length(which(bases.ori=="N"))	
			SNPs[1,8]=length(which(bases.ori=="*"))
			
			SNPs[1,10]=ifelse((length(which(bases.ori=="A"))>0),mean(as.numeric(as.vector(bases.qual.ori[which(bases.ori=="A")]))),NA)
			SNPs[1,11]=ifelse((length(which(bases.ori=="C"))>0),mean(as.numeric(as.vector(bases.qual.ori[which(bases.ori=="C")]))),NA)
			SNPs[1,12]=ifelse((length(which(bases.ori=="G"))>0),mean(as.numeric(as.vector(bases.qual.ori[which(bases.ori=="G")]))),NA)
			SNPs[1,13]=ifelse((length(which(bases.ori=="T"))>0),mean(as.numeric(as.vector(bases.qual.ori[which(bases.ori=="T")]))),NA)
			SNPs[1,14]=ifelse((length(which(bases.ori=="N"))>0),mean(as.numeric(as.vector(bases.qual.ori[which(bases.ori=="N")]))),NA)

			qualities=as.numeric(as.vector(bases.qual.ori))
			SNPs[1,15]=mean(qualities,na.rm=T)
			

			SNPs[1,19]=length(which(bases=="A"))
			SNPs[1,20]=length(which(bases=="C"))	
			SNPs[1,21]=length(which(bases=="G"))	
			SNPs[1,22]=length(which(bases=="T"))	
			SNPs[1,23]=length(which(bases=="N"))	
			SNPs[1,24]=length(which(bases=="*"))
			
			SNPs[1,26]=ifelse((length(which(bases=="A"))>0),mean(as.numeric(as.vector(bases.qual[which(bases=="A")]))),NA)
			SNPs[1,27]=ifelse((length(which(bases=="C"))>0),mean(as.numeric(as.vector(bases.qual[which(bases=="C")]))),NA)
			SNPs[1,28]=ifelse((length(which(bases=="G"))>0),mean(as.numeric(as.vector(bases.qual[which(bases=="G")]))),NA)
			SNPs[1,29]=ifelse((length(which(bases=="T"))>0),mean(as.numeric(as.vector(bases.qual[which(bases=="T")]))),NA)
			SNPs[1,30]=ifelse((length(which(bases=="N"))>0),mean(as.numeric(as.vector(bases.qual[which(bases=="N")]))),NA)

			qualities=as.vector(bases.qual)
			SNPs[1,31]=mean(qualities,na.rm=T)

			SNPs[1,35]=paste(levels,collapse="",sep="")
			SNPs[1,36]=length(levels)


			SNPs[1,37]=j-1			# n bases before snp
			SNPs[1,38]=ncol(contig)-j	# n bases after snp
		
			SNP_STATS=rbind(SNP_STATS,SNPs)
			}


		} #end of the loop for each site

	}	#end of the loop for each contig

SNP_STATS=SNP_STATS[-1,]

LEVELS=SNP_STATS[,35]

SNP_STATS=data.frame(SNP_STATS)     

for (j in 3:(ncol(SNP_STATS)))
{
SNP_STATS[,j]=as.numeric(as.vector(SNP_STATS[,j]))
}


SNP_STATS[,35]=LEVELS

	for (i in 1:nrow(SNP_STATS))
	{
	
	SNP_STATS[i,9]=sum(SNP_STATS[i,3:8])	
	SNP_STATS[i,25]=sum(SNP_STATS[i,c(19:22,24)])	
	
	var_A=SNP_STATS[i,3]/sum(SNP_STATS[i,3:8])		
	var_C=SNP_STATS[i,4]/sum(SNP_STATS[i,3:8])		
	var_G=SNP_STATS[i,5]/sum(SNP_STATS[i,3:8])			
	var_T=SNP_STATS[i,6]/sum(SNP_STATS[i,3:8])			
	var_N=SNP_STATS[i,7]/sum(SNP_STATS[i,3:8])			
	var_I=SNP_STATS[i,8]/sum(SNP_STATS[i,3:8])		
		frequences=c(var_A,var_C,var_G,var_T,var_N,var_I)
	SNP_STATS[i,16]=frequences[order(frequences,decreasing=T)][1]
	SNP_STATS[i,17]=frequences[order(frequences,decreasing=T)][2]	
		if(length(which(frequences==0))>0){frequences2=frequences[-which(frequences==0)]}else{frequences2=frequences}
	SNP_STATS[i,18]=min(frequences2)	
	

	var_A=SNP_STATS[i,19]/sum(SNP_STATS[i,c(19:22,24)])		
	var_C=SNP_STATS[i,20]/sum(SNP_STATS[i,c(19:22,24)])		
	var_G=SNP_STATS[i,21]/sum(SNP_STATS[i,c(19:22,24)])			
	var_T=SNP_STATS[i,22]/sum(SNP_STATS[i,c(19:22,24)])						
	var_I=SNP_STATS[i,24]/sum(SNP_STATS[i,c(19:22,24)])	
		# set 19:24 to take N to estimate final frequencies (after masking) that can be directly compared to initial frequencies 
		
		frequences=c(var_A,var_C,var_G,var_T,var_I)
	SNP_STATS[i,32]=frequences[order(frequences,decreasing=T)][1]
	SNP_STATS[i,33]=frequences[order(frequences,decreasing=T)][2]	
		if(length(which(frequences==0))>0){frequences2=frequences[-which(frequences==0)]}else{frequences2=frequences}
	SNP_STATS[i,34]=min(frequences2)	


	 # distance to another SNPs in the same contig

  		if((i-1)==0){dist_before=NA}else{    	# if not the first row
   	   		if(SNP_STATS[i-1,1]==SNP_STATS[i,1])
    	  		{  # if contig at row (i-1) = contig ar row i
     	 		dist_before=as.numeric(as.vector(SNP_STATS[i,2]))-as.numeric(as.vector(SNP_STATS[i-1,2]))
     	 		}else{dist_before=NA}
 		 } 
 		if(i==nrow(SNP_STATS)){dist_after=NA}else{ # if not the first row
   			if(SNP_STATS[i+1,1]==SNP_STATS[i,1])
    			{ # if contig at row (i+1)  = contig ar row  i
    			dist_after=as.numeric(as.vector(SNP_STATS[i+1,2]))-as.numeric(as.vector(SNP_STATS[i,2]))
    			}else{dist_after=NA}
  		}
  		if((is.na(dist_before)==F)||(is.na(dist_after)==F)){
  		min.dist=min(c(dist_before,dist_after),na.rm=T)}else{min.dist=NA}
  		SNP_STATS[i,39]=min.dist

	} # end of the loop for each row of SNP_stats


	# filtering of SNPs on dist to another SNPs
	
if(is.na(dist_to_another_snip)==F)
{
SNP_STATS=SNP_STATS[which(SNP_STATS[,39]>dist_to_another_snip),]
}

	# filtering of SNPs on depth
	
if(is.na(min_depth)==F)
{
SNP_STATS=SNP_STATS[which(SNP_STATS[,25]>=min_depth),]	
        # remplacer [,9] par [,25] pr filtrer sur la base de la prof des donn�es nettoy�es ms mm taille !!!
}


table=table(as.factor(SNP_STATS[,1]))
if(length(which(table==0))>0){table=table[-which(table==0)]}


write.table(table,"Outputs/table_nSNP_by_contig.txt",quote=T)
write.table(SNP_STATS,"Outputs/SNP_STATS.txt",quote=T)

}## end of function
