# Supplementary material for: High-throughput transcriptome sequencing and preliminary functional analysis in four Neotropical tree species
Source: BMC Genomics. 2014 Mar 27;15(1):238. doi: 10.1186/1471-2164-15-238 (PMC3986928; doi:10.1186/1471-2164-15-238)
Supplement: Supplementary file 2 — Additional file 2: Methods S1a. (ZIP 28 KB) [file 12864_2014_7044_MOESM2_ESM.zip › R_Scripts_and_Functions/SNP_viewer.function]

SNP_viewer=function(stats_file)
{
library(FactoMineR)
file=paste("Outputs/",stats_file,sep="",collapse="")
stats=read.table(file,header=T)

snps=vector()
for (i in 1:nrow(stats))
{
  snps[i]=paste(stats[i,1],stats[i,2],sep="_",collapse="_")
}
#stats.2=stats[,c(25,31,32,33,39)]	
stats.2=stats[,c(46,47,48,49,54)]  

rownames(stats.2)=snps

#x11()
#PCA=PCA(stats.2)


#plot(stats.2$MAF1.final.2,stats.2$maf.final.2,xlim=c(0,1),ylim=c(0,1))
#abline(1,-1)
# show tri-allelic SNPs

x11()
library(car)
scatterplotMatrix(~stats.2$depth.final.2+stats.2$maf.final.2+stats.2$MAF1.final.2+stats.2$MAF2.final.2+stats.2$Dist_to_another_SNP.2,
reg.line=FALSE, smooth=FALSE, spread=FALSE, span=0.5, diagonal= 'qqplot', pch=16, 
cex=0.7,data=stats.2)

x11()
require(ggplot2)
require(tabplot)

stats.3=stats

stats.3[,40]=stats.3[,40]/stats.3[,46]
stats.3[,41]=stats.3[,41]/stats.3[,46]
stats.3[,42]=stats.3[,42]/stats.3[,46]
stats.3[,43]=stats.3[,43]/stats.3[,46]
stats.3[,45]=stats.3[,45]/stats.3[,46]
colnames(stats.3)[c(40:43,45)]=c("fA","fC","fG","ft","fi")

stats.3=stats.3[,c(46,40,41,42,43,45,51,47,48,49,54)]

tableplot(stats.3,scales="lin",pals=list("Set1","Set2","Set8"))

x11(6,4)
table=table(stats$variants)
variants=names(table)
table=table[order(nchar(variants))]
#pie(table,col=rainbow(20))
barplot(table,col=rainbow(20),las=2)
abline(h=0)
}
