# Supplementary material for: High-throughput transcriptome sequencing and preliminary functional analysis in four Neotropical tree species
Source: BMC Genomics. 2014 Mar 27;15(1):238. doi: 10.1186/1471-2164-15-238 (PMC3986928; doi:10.1186/1471-2164-15-238)
Supplement: Supplementary file 2 — Additional file 2: Methods S1a. (ZIP 28 KB) [file 12864_2014_7044_MOESM2_ESM.zip › R_Scripts_and_Functions/STEP1_Assignation_MID_reads.R]

#Directories, files & Parameters:

  # working directory
directory="C:/Users/louise.brousseau/Desktop/Pyroseq_MOI/cg/MID_search"
  # input file: (.fasta file containing the reads before MID removal)
inputfile="project.fasta"
  # output file
outputfile="Assignation.MID_reads.txt"
  # nucleotidic patterns to detect 
TAGS=c("ACGAGTGCGT","ACGCTCGACA","AGACGCACTC")
  # TAG names (in the same order than in "TAGS")
TAGS_names=c("leaves","stems","roots")
  # windows size to search MIDS (from the begining of each read)
lim=30

# To exectute the function

setwd(directory)
source("Assignation_MID_reads.function")
Assignation_MID_reads(inputfile=inputfile,outputfile=outputfile,TAGS=TAGS,TAGS_names=TAGS_names,lim=lim)
