# Supplementary material for: High-throughput transcriptome sequencing and preliminary functional analysis in four Neotropical tree species
Source: BMC Genomics. 2014 Mar 27;15(1):238. doi: 10.1186/1471-2164-15-238 (PMC3986928; doi:10.1186/1471-2164-15-238)
Supplement: Supplementary file 2 — Additional file 2: Methods S1a. (ZIP 28 KB) [file 12864_2014_7044_MOESM2_ESM.zip › R_Scripts_and_Functions/STEP2_Assignation_Contig_MIDS.R]

#Directories, files & Parameters:

  # working directory
directory="C:/Users/louise.brousseau/Desktop/Pyroseq_MOI/vs/MID_search"
  # input files
input1="Assignation.MID_reads.txt"   # .txt file containing MID-reads assignation (from function Assignation MID_reads)
input2="GLX2YC304_info_contigreadlist.txt" # .txt file edited by MIRA containing the list of reads within each contigs
  # output files
output="Contigs_Reads_Tags.txt"
output2="Contigs_Tags.txt"
  # minimum number of reads sharing each kind of TAG for each contig (parameter used for statistics)
Lim_reads_per_TAG_and_contig=1
  # minimum number of TAGS within each contig (parameter used for statistics)
Lim_TAG_per_contig=1


# To exectute the function

setwd(directory)
source("Assignation_Contig_MIDS.function")
Assignation_Contig_MIDS(input1=input1,input2=input2,output=output,Lim_reads_per_TAG_and_contig=Lim_reads_per_TAG_and_contig,
Lim_TAG_per_contig,Lim_TAG_per_contig)
