# Supplementary material for: High-throughput transcriptome sequencing and preliminary functional analysis in four Neotropical tree species
Source: BMC Genomics. 2014 Mar 27;15(1):238. doi: 10.1186/1471-2164-15-238 (PMC3986928; doi:10.1186/1471-2164-15-238)
Supplement: Supplementary file 2 — Additional file 2: Methods S1a. (ZIP 28 KB) [file 12864_2014_7044_MOESM2_ESM.zip › R_Scripts_and_Functions/STEP3_Go_hierarchy.R]

#Directories, files & Parameters:

  # working directory
directory="C:/Users/louise.brousseau/Desktop/Pyroseq_MOI/4-GO_HIERARCHIC"
  # input file
input="All_GO_terms.txt" # .txt file containing the GO hierarchy, available at :http://www.geneontology.org/ontology/obo_format_1_2/gene_ontology_ext.obo
  # By defalut, the output files are named "GO_hierarchy.txt" and "GO_hierarchy2.txt"

# To exectute the function

setwd(directory)
source("GO_hierarchy.function")
GO_hierarchy(input)
source("GO_hierarchy2.function")
GO_hierarchy2(input_Go="Go_hierarchy.txt")
