# Supplementary material for: High-throughput transcriptome sequencing and preliminary functional analysis in four Neotropical tree species
Source: BMC Genomics. 2014 Mar 27;15(1):238. doi: 10.1186/1471-2164-15-238 (PMC3986928; doi:10.1186/1471-2164-15-238)
Supplement: Supplementary file 2 — Additional file 2: Methods S1a. (ZIP 28 KB) [file 12864_2014_7044_MOESM2_ESM.zip › R_Scripts_and_Functions/STEP4_BP_split.R]

#Directories, files & Parameters:

  # working directory
directory="C:/Users/louise.brousseau/Desktop/Pyroseq_MOI/cg/Biol_Process"
  # input files
input_Go="Go_hierarchy2.txt"  #txt file containing the GO terms (from function "Go_hierarchy.function")
input_mapping="b2g_mapping.txt" # Blast2Go output containing mapping results 
  #number of contigs in the project
n_contigs=21770
  #project id (common contigs identifier as written in the assembly file, 
  #for example the contigs "GLX2YC301_c1250", and "GLX2YC301_c1251" have a common id "GLX2YC301")
project_id="GLX2YC301"
  # biological level to analyze
selected_BL=3
  # e-value threshold
threshold=10^(-25)

# To exectute the function

setwd(directory)
source("BP_split.function")
BP_split(input_Go,input_mapping,n_contigs,project_id,selected_BL,threshold)
