# Supplementary material for: High-throughput transcriptome sequencing and preliminary functional analysis in four Neotropical tree species
Source: BMC Genomics. 2014 Mar 27;15(1):238. doi: 10.1186/1471-2164-15-238 (PMC3986928; doi:10.1186/1471-2164-15-238)
Supplement: Supplementary file 2 — Additional file 2: Methods S1a. (ZIP 28 KB) [file 12864_2014_7044_MOESM2_ESM.zip › R_Scripts_and_Functions/STEP5_Contaminant_detection.R]

#Directories, files & Parameters:

  # working directory
directory="C:/Users/louise.brousseau/Desktop/Pyroseq_MOI/cg/Contaminant_detection"

  # input files
input="contaminants_detection.txt"
      # a tab delimited text file containing columns "SeqName" and "HitName" from the "blast2go_mapping.txt" B2G output file.
      # with a text editor:
      # remove header line
      # replace "[" and "]" by "%"
      # replace " " (space) by "_"
      # save in a .txt named "contaminants_detection.txt"
  # output files
output1="Species_list.txt" # non-redondant list of species or genus -> to import in "NCBI Common tree Browser" (http://www.ncbi.nlm.nih.gov/Taxonomy/CommonTree/wwwcmt.cgi)
output2="Hit_species.txt" # species genus for each blast hit

# To exectute the 1st function
setwd(directory)
source("Contaminant_detection1.function")
Contaminant_detection1(input=input,output1=output1,output2=output2)


## The non-redondant list of species or genus "Species_list.tx" need to be imported in "NCBI Common tree Browser" (without headers)
## (http://www.ncbi.nlm.nih.gov/Taxonomy/CommonTree/wwwcmt.cgi) 
## "Browse" - "CHoose subset"
## "add"
## select "green plants" - "Choose"
## save as text tree to export a "Common_tree.txt" file


  # input files
input1="commontree.txt"
input2="Hit_species.txt" # file created by the function "Contaminants_detection1.function"
  # output file
output="Contaminant_by_contigs.txt"

# To exectute the 2nd function
setwd(directory)
source("Contaminant_detection2.function")
Contaminant_detection2(input
