# Supplementary material for: High-throughput transcriptome sequencing and preliminary functional analysis in four Neotropical tree species
Source: BMC Genomics. 2014 Mar 27;15(1):238. doi: 10.1186/1471-2164-15-238 (PMC3986928; doi:10.1186/1471-2164-15-238)
Supplement: Supplementary file 2 — Additional file 2: Methods S1a. (ZIP 28 KB) [file 12864_2014_7044_MOESM2_ESM.zip › R_Scripts_and_Functions/STEP6_SNP_detection.R]

# SET PARAMETERS ----------------------------------------------------------

  # WORKING DIR : 

directory="C:/Users/louise.brousseau/Desktop/Working_directory"

  # INPUT FILES AND PARAMETERS : 

      # For Part ".ACE SPLIT"

inputfile.qual="project_cg1_in.454.fasta.qual"
inputfile.fasta="project_cg1_in.454.fasta"
inputfile.ace="GLX2YC301-GNXWWY103_out.ace"

      #For Part "ASSEMBLY CLEANING"

man_M=2   # minimum allele number accepted 
            # set 2 to temporary mask all singleton
            # set NA to not exclude the option
maf_M=0.1	# minimum allele frequency accepted 
            # set 0.1 to temporary mask all variants with maf<0.1
            # set NA to not exclude the option
mq_M=20	  # minimum quality accepted 
            # set 20 to temporary mask variants at polymorphic sites for which all occurences have a qual<20
            # set NA to not exclude the option

       #For Part "SNPs DETECTION"

dist_to_another_snip=1  
          # this option helps avoiding polymorphisms due to problems in assembly
          # set 1 to discard all polymorphisms close to another with 1 bp
          # set NA to not exclude the option

min_depth=8	
          # this option allows retainig SNPs with depth higher or equal to "min_depth"
          # set NA to not exclude the option

      #For Part "SNPs POST FILTERING ON BINOM"
Ngametes=4
alpha=0.05

      #For Part "SNPs DESIGN"

min_nBase_Before=50  # to design x bp flanking regions around SNPs (SNPs close to contig ends will be removed)
min_nBase_After=50	# to design x bp flanking regions around SNPs

# SET WORKING DIRECTORY AND CREATE OUTPUTS DIRECTORY---------------------------------------------------

setwd(directory)
library(compiler)

dir.create("Outputs",directory)

# .ACE SPLIT --------------------------------------------------------------

source("ACEsplit_MIRA.function")

ACEsplit_compiled<-cmpfun(ACEsplit_MIRA)
ACEsplit_compiled(directory,inputfile.qual,inputfile.ace,inputfile.fasta)

# several bases were masked by the Assembler -> their sequence were replaced by "?" in the sequence files contained in "Raw data"
# whereas their quality were not affected (keep quality value)
# quality files may contain unmasked "N" when a "N" appeared in the read seq (.fasta)
# (quality files contained in the directory "Raw data" have no NA)
# (bases masked by the assembler (replaced by "?" in the sequence file) will be replaced by NA in quality files during the "column cleaning" step)
# both sequnce and quality files display "*" for gaps

# QUALITY ANALYSIS (Facultatif) --------------------------------------------------------

source("Quality_analysis.function")
Quality_analysis_compiled<-cmpfun(Quality_analysis)

Quality_analysis_compiled(directory)

Quality_by_contig
hist(Quality.vector,nclass=50)

# ASSEMBLY CLEANING -------------------------------------------------------

# This step masks snps variants based on different conditions of man, maf and base quality
# This step removes columns containing only indel ("*") and masked bases ("N")

source("AScleaning.function")
AScleaning_compiled<-cmpfun(AScleaning)

AScleaning_compiled(directory,mq_M,maf_M,man_M)

# see files dexcription for more details about the files created

# CONSENSUS ---------------------------------------------------------------

source("consensus_data_with_masking.function")
consensus_data_with_masking_compiled<-cmpfun(consensus_data_with_masking)
consensus_data_with_masking_compiled(directory)

#source("consensus_data_without_masking.function")	#control step -> do not use
#consensus_data_without_masking(directory)

# DEPTH ANALYSIS (WITHIN CONTIGS)(Facultatif) -----------------------------------------

source("Contig_depth.function")
Contig_depth_compiled<-cmpfun(Contig_depth)
Contig_depth_compiled(min_depth)

# SNP STATS ---------------------------------------------------------------

source("SNP_stats.function")
SNP_stats_compiled<-cmpfun(SNP_stats)
SNP_stats_compiled(dist_to_another_snip,min_depth)

# SNP POST-FILTERING BINOM ---------------------------------------------

source("Binom_test.function")
Binom_test_compiled=cmpfun(Binom_test)
Binom_test_compiled(Ngametes,alpha)

# TXT TO FASTA CONVERTER --------------------------------------------------


library(compiler)
source("txt2fasta.function")

txt2fasta.function2=cmpfun(txt2fasta.function)
txt2fasta.function2(contig_list)

# SNP DESIGN --------------------------------------------------------------

source("SNP_design.function")
SNP_design_compiled<-cmpfun(SNP_design)
SNP_design_compiled(min_nBase_Before,min_nBase_After)

# SNP VIEWER --------------------------------------------------------------

  #Parameters
stats_file="SNP_STATS_2.txt"


source("SNP_viewer.function")
SNP_viewer(stats_file)

x11(5,4)
plot.PCA(PCA,choix="ind",label=F)
x11(5,4)
plot.PCA(PCA,choix="var")
