# Supplementary material for: High-throughput transcriptome sequencing and preliminary functional analysis in four Neotropical tree species
Source: BMC Genomics. 2014 Mar 27;15(1):238. doi: 10.1186/1471-2164-15-238 (PMC3986928; doi:10.1186/1471-2164-15-238)
Supplement: Supplementary file 2 — Additional file 2: Methods S1a. (ZIP 28 KB) [file 12864_2014_7044_MOESM2_ESM.zip › R_Scripts_and_Functions/txt2fasta.function]

txt2fasta=function()
{
  contig_list=read.table("Cleaned_data_with_masking/seq_files.txt",header=T)
  dir.create("Cleaned_data_with_masking/fasta_files")
  
  
  for (i in 1:nrow(contig_list))
  {
    
    contig_file_name=as.vector(contig_list[i,1])
    contig_seq=read.table(contig_file_name,header=T,colClasses="character")
    
    contig.fasta=matrix(NA,nrow=2*nrow(contig_seq),ncol=1) 
    x=0
    for (j in 1:nrow(contig_seq))
    {
      x=x+1
      contig.fasta[x,1]=paste(">",rownames(contig_seq)[j],sep="")
      x=x+1
      contig.fasta[x,1]=paste(as.character(contig_seq[j,]),sep="",collapse="")
    }
    
    file_name=gsub(".txt",".fasta",contig_file_name)
    output_dir_file=paste("fasta_files/",file_name,sep="")
    write.table(contig.fasta,output_dir_file,quote=F,col.names=F,row.names=F)
  }
  
}
