# Supplementary material for: High-throughput transcriptome sequencing and preliminary functional analysis in four Neotropical tree species
Source: BMC Genomics. 2014 Mar 27;15(1):238. doi: 10.1186/1471-2164-15-238 (PMC3986928; doi:10.1186/1471-2164-15-238)
Supplement: Supplementary file 3 — Additional file 3: Methods S1b. (ZIP 14 KB) [file 12864_2014_7044_MOESM3_ESM.zip]

Archive with 15 entries (14 files):
- SeqQual-BioperlScripts-454data/
- SeqQual-BioperlScripts-454data/checkdir.pl
- SeqQual-BioperlScripts-454data/make_consensus_IUPAC.pl
- SeqQual-BioperlScripts-454data/make_consensus_maxallele.pl
- SeqQual-BioperlScripts-454data/maskAln.pl
- SeqQual-BioperlScripts-454data/pick-seq.pl
- SeqQual-BioperlScripts-454data/print_source-aceonly.pl
- SeqQual-BioperlScripts-454data/print_source-SNP_statistic_haplo.pl
- SeqQual-BioperlScripts-454data/print_source-write_aln-aceonly.pl
- SeqQual-BioperlScripts-454data/remove1-bad-pos_aln.pl
- SeqQual-BioperlScripts-454data/remove_consensus.pl
- SeqQual-BioperlScripts-454data/SNP_statistic0-haplo.pl
- SeqQual-BioperlScripts-454data/SNP_statistic1-haplo.pl
- SeqQual-BioperlScripts-454data/SNP_statistic2-haplo.pl
- SeqQual-BioperlScripts-454data/write_acealn-nonqual_multinput.pl
