# Supplementary material for: High-throughput transcriptome sequencing and preliminary functional analysis in four Neotropical tree species
Source: BMC Genomics. 2014 Mar 27;15(1):238. doi: 10.1186/1471-2164-15-238 (PMC3986928; doi:10.1186/1471-2164-15-238)
Supplement: Supplementary file 3 — Additional file 3: Methods S1b. (ZIP 14 KB) [file 12864_2014_7044_MOESM3_ESM.zip › SeqQual-BioperlScripts-454data/checkdir.pl]

#!/usr/bin/env perl

# This script is part of the SeqQual pipeline which automatically process chromatogram data and ace assemblies while integrating quality.
# Copyright 2010 Tiange Lang and Pauline Garnier-Géré, INRA
# Last updated 26-April-2010
# SeqQual is a free software: you can redistribute it and/or modify it under the terms of the GNU General Public License as published by the Free Software Foundation, either version 3 of the License, or (at your option) any later version. This program is distributed in the hope that it will be useful, but WITHOUT ANY WARRANTY; without even the implied warranty of MERCHANTABILITY or FITNESS FOR A PARTICULAR PURPOSE. See the GNU General Public License for more details. You should have received a copy of the GNU General Public License along with this program. If not, see <http://www.gnu.org/licenses/>.

@months = qw(Jan Feb Mar Apr May Jun Jul Aug Sep Oct Nov Dec);
@weekDays = qw(Sun Mon Tue Wed Thu Fri Sat Sun);
($second, $minute, $hour, $dayOfMonth, $month, $yearOffset, $dayOfWeek, $dayOfYear, $daylightSavings) = localtime();
$year = 1900 + $yearOffset;
$theTime = "$year-$months[$month]-$dayOfMonth-$weekDays[$dayOfWeek]-$hour:$minute:$second";

$newdir="mydata_".$theTime;

if (-d "mydata"){
system ("mv mydata $newdir");
print "Already exist directory mydata. Move to ",$newdir,".\n";
}
