# Supplementary material for: High-throughput transcriptome sequencing and preliminary functional analysis in four Neotropical tree species
Source: BMC Genomics. 2014 Mar 27;15(1):238. doi: 10.1186/1471-2164-15-238 (PMC3986928; doi:10.1186/1471-2164-15-238)
Supplement: Supplementary file 3 — Additional file 3: Methods S1b. (ZIP 14 KB) [file 12864_2014_7044_MOESM3_ESM.zip › SeqQual-BioperlScripts-454data/print_source-SNP_statistic_haplo.pl]

#!/usr/bin/env -perl

$input=shift;
$arg1=shift;
$arg2=shift;

open (IN, "<$input");
while (<IN>){
    chomp;
    next unless(/\S/);
    if ($arg1 && $arg2) {
	print "echo==============================\n";
	print "echo Dealing $_\n";
	print "echo==============================\n";
	print "cd $_\n";
	print "perl ~/SeqQual/SNP_statistic2-haplo.pl $arg1 $arg2 > ../SNP_statistic_",$_,".txt\n";
	print "cd ..\n";
    }
    elsif ($arg1) {
	print "echo Dealing $_\n";
	print "cd $_\n";
	print "perl ~/SeqQual/SNP_statistic1-haplo.pl $arg1 > ../SNP_statistic_",$_,".txt\n";
	print "cd ..\n";
    }
    else {
	print "echo Dealing $_\n";
	print "cd $_\n";
	print "perl ~/SeqQual/SNP_statistic0-haplo.pl > ../SNP_statistic_",$_,".txt\n";
	print "cd ..\n";
    }
}
