# Supplementary material for: High-throughput transcriptome sequencing and preliminary functional analysis in four Neotropical tree species
Source: BMC Genomics. 2014 Mar 27;15(1):238. doi: 10.1186/1471-2164-15-238 (PMC3986928; doi:10.1186/1471-2164-15-238)
Supplement: Supplementary file 3 — Additional file 3: Methods S1b. (ZIP 14 KB) [file 12864_2014_7044_MOESM3_ESM.zip › SeqQual-BioperlScripts-454data/remove1-bad-pos_aln.pl]

#!/usr/bin/env perl

# This script is part of the SeqQual pipeline which automatically process chromatogram data and ace assemblies while integrating quality.
# Copyright 2010 Tiange Lang and Pauline Garnier-Géré, INRA
# Last updated 26-April-2010
# SeqQual is a free software: you can redistribute it and/or modify it under the terms of the GNU General Public License as published by the Free Software Foundation, either version 3 of the License, or (at your option) any later version. This program is distributed in the hope that it will be useful, but WITHOUT ANY WARRANTY; without even the implied warranty of MERCHANTABILITY or FITNESS FOR A PARTICULAR PURPOSE. See the GNU General Public License for more details. You should have received a copy of the GNU General Public License along with this program. If not, see <http://www.gnu.org/licenses/>.

if (-d "aln_remove"){die "already exist dir aln_remove\n";}
system ("mkdir aln_remove");

use Bio::SeqIO;
@ids=qx{ls};
foreach $input(@ids){
    chomp $input;
    next unless $input =~ /\.aln/;
    $input2=$input;
    $input2=~s/\.aln//g;
    print $input2,"\n";
    $goal="$input2".".remove".".aln";
 
    $in = Bio::SeqIO -> new (-file => "$input", -format => 'Fasta');
    while ($seqobj = $in -> next_seq()){
	$len = $seqobj -> length; 
	$consensus_seq = $seqobj -> seq;
	@consensus=split(//,$consensus_seq);
	last;
    }
    
    @remove_pos=();
    for ($i=0;$i<$len;$i++){
	$base_no=0;
	$in = Bio::SeqIO -> new (-file => "$input", -format => 'Fasta');
	while ($seqobj = $in -> next_seq()){
	    $id = $seqobj -> id; 
	    $seq = $seqobj -> seq; 
	    next if $id=~/^Contig/;
	    $base=substr($seq,$i,1);
	    unless ($base eq "?" || $base eq "-"){$base_no++;}
	}
	if ($base_no==0 && $consensus[$i] eq "-"){push (@remove_pos,$i);}
    }
    print "Removing positions:","@remove_pos","\n";
    open OUT, ">$goal";
    $in = Bio::SeqIO -> new (-file => "$input", -format => 'Fasta');
    while ($seqobj = $in -> next_seq()){
	$id = $seqobj -> id; 
	$seq = $seqobj -> seq;
       	@seq = split(//,$seq);	
	foreach $k(@remove_pos){
		splice(@seq,$k,1,"|");
	}	
	$seq = join(/""/,@seq);
	$seq =~ s/\|//g;
	print OUT ">",$id,"\n",$seq,"\n";
    }

    system ("mv $goal aln_remove/");
}
