# Supplementary material for: High-throughput transcriptome sequencing and preliminary functional analysis in four Neotropical tree species
Source: BMC Genomics. 2014 Mar 27;15(1):238. doi: 10.1186/1471-2164-15-238 (PMC3986928; doi:10.1186/1471-2164-15-238)
Supplement: Supplementary file 3 — Additional file 3: Methods S1b. (ZIP 14 KB) [file 12864_2014_7044_MOESM3_ESM.zip › SeqQual-BioperlScripts-454data/remove_consensus.pl]

#!/usr/bin/env perl

if (-d "aln_removeconsensus"){die "already exist dir aln_removeconsensus\n";}
system ("mkdir aln_removeconsensus");

use Bio::SeqIO;
@ids=qx{ls};
foreach $input(@ids){
    chomp $input;
    next unless $input =~ /\.aln/;
    $input2=$input;
    $input2=~s/\.aln//g;
    print $input2,"\n";
    $goal="$input2".".removeconsensus".".aln";
 
    open OUT, ">$goal";
    $in = Bio::SeqIO -> new (-file => "$input", -format => 'Fasta');
    $seqobj = $in -> next_seq();
    while ($seqobj = $in -> next_seq()){
	$id = $seqobj -> id; 
	$seq = $seqobj -> seq;
        print OUT ">",$id,"\n",$seq,"\n";
    }

    system ("mv $goal aln_removeconsensus/");
}
