# Supplementary material for: High-throughput transcriptome sequencing and preliminary functional analysis in four Neotropical tree species
Source: BMC Genomics. 2014 Mar 27;15(1):238. doi: 10.1186/1471-2164-15-238 (PMC3986928; doi:10.1186/1471-2164-15-238)
Supplement: Supplementary file 4 — Additional file 4: Table S1: List and description of the programs used in mismatch discovery. (XLSX 17 KB) [file 12864_2014_7044_MOESM4_ESM.xlsx]

## Sheet: 454 data scripts description
	Program/function name	Usage	Description	Folder where prog files should be copied	Input file(s)	Output file(s)	New folder created	name of new folder created	Parameters	Comment
R scripts & functions	Assembly
	Assignation_MID_reads.function	see R script "STEP1_Assignation_MID_reads.R"	Detect nucleotidic patterns (tags) at the begining of each read sequence	defined by the user	.fasta (raw data)	Assignation_MID_reads.txt	no	NA	tags : nucleotidic tags to search / lim: widow size (bases) to search tags
	Assignation_Contig_MIDS.function	see R script "STEP2_Assignation_Contig_MIDS.R"	Count the number of reads that brought each tag in the different assembled contigs	defined by the user	Assignation_MID_reads.txt / info_contigreadlist.txt (MIRA output)	Contigs_Reads_Tags.txt / Contigs_Tags.txt	no	NA	lim1: minimal nuber of reads bringing each tag (within each contig) to be accepted for statistics / lim2: minimum number of tags per contig accepted for statistics
	Blast and Annotation
	Go_hierarchy.function & Go_hierarchy2. function	see R script "STEP3_Go_hierarchy.R"	Format Gene ontology database into matrix	defined by the user	Gene_ontology_database.txt (freely available in the Gene Ontology Website)	Go_hierarchy.txt and Go_hierarchy2.txt	no	NA	none
	BP_split.function	see R script "STEP4_BP_split.R"	Extract annotation fom B2G, explore B2G database to find all has part relatioships between GO-terms / splits information into a binary matrix	defined by the user	Go_hierarchy2.txt / Blast2Go_mapping.txt (edited by B2G)	Contig_Annot_id.txt / Contig_Annot_names.txt / Contigs_annot_BL_splitted.txt	no	NA	nContigs: the total nuber of assembled contigs contained in B2G project / project_id : project identifiant (character)/ selected_BL : biological level to use / threshold : blast e-value threshold to keep both blast and annotation for the contig
	Contaminant_detection1.function	see R script "STEP5_Contaminant_detection.R"	Extract a non-redundant list of species from blast results	defined by the user	Blast2Go_mapping.txt (edited by B2G)	Species_list.txt / Hit_species.txt	no	NA	none
	Contaminant_detection2.function		Search contaminant contigs	defined by the user	Hit_species.txt / Tree.phy	Contaminant_by_contig.txt	no	NA	none
	SNP detection
	ACEsplit.function	see R script "STEP6_SNP_detection.R"	Split .ace into contig sequence and quality files	defined by the user	.fasta (raw sequence data with tags clipped) / .qual (raw quality data with tags clipped) / .ace (assembly)	*.txt (.ace splitted into assembled sequence and quality matrices)	yes	Raw data	none
	Quality_anaysis.function		Analysis : distribution of base quality in the assembly	defined by the user	*.txt	Quality_by_contig.txt	yes	Outputs	none
	Ascleaning.function		Assembly cleaning	defined by the user	*.txt	*_cleaned.txt (cleaned assembled sequence and quality matrices)	yes	Cleaned_data_with_masking, Cleaned_data_without_masking	man : minimum allele number / maf: minimum allele frequency / mq: minimum quality
	consensus_data_with_masking.function & consensus_data_without_masking.function		Consensus edition (IUPAC code)	defined by the user	*_cleaned.txt	consensus_with_masking.txt	no		none
	Contig_depth.function		Analysis : distribution of contig depth and statistics	defined by the user	*.txt	Contig_depths.txt	yes	Outputs	none
	SNP_stats.function		SNP statistics	defined by the user	*_cleaned.txt	SNP_stats.txt	yes	Outputs	min_dist : minimum distance to another SNP / min_depth : minimum depth
	Binom_test.function		SNP post filtering through a binomial test	defined by the user	SNP_stats.txt	SNP_stats2.txt	no		Ngametes : number of gametes / alpha (threshold, decimal)
	SNP_design.function		SNP design	defined by the user	consensus_with_masking.txt / SNP_stats.txt or SNP_stats2.txt	SNP_design.txt	no		nBase_Before: & nBase_After : numbe of bases in the flanking region
	SNP_viewer.function		SNP vizualization by a PCA based on several statistics	defined by the user	SNP_stats.txt or SNP_stats2.txt	.tiff	no		none
SeqQual pipeline perl scripts	ace files dealing and split
	print_source-aceonly.pl	perl prog inputfile > source-acedealing.txt	Produces a text file to source in which the checkdir.pl program is being called and the folder structure organized.	~/SeqQual	text file names inputfile with folder list	text file to source	yes	edit_dir	inputfile is the text file listing folders (one or more) by their names where all assembly files *.ace are located
	checkdir.pl	source source-acedealing.txt	Launched from the source-acedealing.txt file above, assumes program is located under the home/SeqQual folder (~/SeqQual/ but this can be changed in the code). checks first if a folder mydata exists. If yes, renames it & creates a new one. Looks for assembly files *.ace in the folder or list of folders located below the current folder, and for each ace file, copies them into an edit_dir folder	~/SeqQual	see description	see description	no	NA
	print_source-write_aln-aceonly.pl	perl prog inputfile > source-write_aln.txt	Produces a text file to source in which the write_acealn-nonqual_multinput.pl program is being called.	~/SeqQual	text file names inputfile with folder list	text file to source	yes	aln_final	inputfile is the text file listing folders (one or more) by their names where all assembly files *.ace are located
	write_acealn-nonqual_multinput.pl	perl prog	Launched from the source-write_aln.txt file above, assumes program is located under the home/SeqQual folder (~/SeqQual/ but this can be changed in the code). Looks for assembly files *.ace in edit_dir folder, and for each ace file, produces multiple fata files corresponding to the different contigs assembled. Name them "OriginalSuffix_nonqual.aln"	~/SeqQual	*.ace files	fasta *.aln files (which contain ? Instead of "-" or "" at the start and ends of reads to wvoid confusion with true deletions in alignments)	no	NA	none
	Fasta alignments post-treatment and SNP detection
	pick-seq.pl	perl prog param *.aln	looks for set of *.aln fasta files. Select in each of them a number of reads identified by the param and produces another set of *.aln files in a separate folder	defined by the user	*.aln fasta files (all programs here can be used separately on fasta files defined as above)	*.aln fasta files	yes	aln_pick	param indicates an optional suite of characters for selecting in batch in a series of fasta files (*.aln) another series including only the reads containing this character chain. The character chain needs to be at the start of the reads ID
	remove_consensus.pl	perl prog	Looks for *.aln files. Produces files without consensus (first line) in a new folder. Names them "OriginalSuffix.removeconsensus.aln".	defined by the user	*.aln fasta files	*.aln fasta files	yes	aln_removeconsensus	none
	make_consensus_IUPAC/_maxallele.pl	perl prog	Looks for *.aln files. Produces files with new consensus (either using IUPAC codes when there is & SNP or using the allele in highest frequency) in a new folder. Name them "OriginalSuffix.nc.aln".	defined by the user	*.aln fasta files	*.aln fasta files	yes	aln_newconsensus	none
	get_consensus.pl	perl prog	Looks for *.aln files. Produces files only with consensus (first line) in a new folder. Names them "OriginalSuffix_consensus.aln".	defined by the user	*.aln fasta files	*.aln fasta files	yes	aln_consensus	none
	maskAln.pl	perl prog --man --man_if_depth --maf --indel_only	according to either maf or man, will mask (=replace by "?") any nucleotide which is a variant below the given maf or man.	~/SeqQual	*.aln fasta files	*.aln fasta files	yes	aln_clean	maf= minimum allele frequency, man=minimum allele number, man_if_depth=minimum depth for which masking is on for the man given, indel_only=if yes only performs masking on indels, if no does it across all variants	maf and man can't be used together, man-if-depth is used with man only. to use the program in batch across *.aln fasta file, type: for file in *.aln; do perl ~/folder.where.the.program.is/maskAln.pl --maf=0.125 --file=$file > $file.cleaned.aln ; done; Usage example: perl maskAln.pl --man=1 --man_if_depth=10 --maf=0.05 --indel_only=no; default man=1, man_if_depth=15, maf=0.05, indel_only=no
	print_source-remove1.pl	perl prog inputfile > source-remove1.txt	Produces a text file to source where the remove.pl program is being called.	~/SeqQual	text file names inputfile with folder list	text file to source	no	NA	inputfile is the folder name where all fasta files *.aln are located
	remove1-bad-pos_aln.pl	from source-remove1.txt file above, perl prog	Launched from the source.txt file above, assumes programs are located under the home/SeqQual folder (~/SeqQual/ but this can be changed in the code). Looks for a set of fasta files in the folder or list of folders located below the current folder, and in each file, removes the positions which contains only "?" and "-" if the consensus sequence is not an "-".	~/SeqQual	*.aln fasta files	*.aln fasta files	yes	aln_remove	none	if the folder aln_remove already existe, a warning is given and the program stops. You need to delete or rename the old folder
	print_source_SNP-statistic_haplo.pl	perl prog inputfile group1 group2> source.txt	Produces a text file to source where the SNP-statistic0/1/2.pl program is being called.	~/SeqQual	text file names inputfile with folder list	text file to source	no	NA	"inputfile" is the folder name where all *.aln are located, group1 & group2 can be ignored if all sequence ain alignments are considered together, put separately to deal with only one group of sequence, or put together to also compute divergence statistics	to use the program in batch across *.aln fasta file, type: for file in *.aln; do perl ~/path where the program is/cleanAln.pl --maf=0.125 --file=$file > $file.cleaned.aln ; done;
	SNP-statistic0/1/2-haplo.pl	from source.txt file, perl prog group1 group2 > resultfile.txt	Launched from the source.txt file above, assumes programs are located under the home/SeqQual folder (~/SeqQual/ but this can be changed in the code). The program will analyze all alignments in batch for counts of different base/indels for any polymorphism, depth, maf, exclusive & shared alleles, divergence statistics (Gst, Gst').	~/SeqQual	*.aln fasta files	tab delimited text result file	no, tabulated resultfile.txt being printed as the program runs	NA	at the end of program, another output files gives the list of alignments treated, their number of reads and total number of polymorphisms	Type source source.txt above the folder where all alignments to post-treat are located.
