# Supplementary material for: High-throughput transcriptome sequencing and preliminary functional analysis in four Neotropical tree species
Source: BMC Genomics. 2014 Mar 27;15(1):238. doi: 10.1186/1471-2164-15-238 (PMC3986928; doi:10.1186/1471-2164-15-238)
Supplement: Supplementary file 5 — Additional file 5: Table S2: RNA and cDNA quality and quantity data. (a) Species identity: Cg: Carapa guianensis; Ef: Eperua falcata; Sg: Symphonia globulifera; Vs: Virola surinamensis. RNA protocol: see Materials and Methods. RNAamount1 and RNAamount2: quantity of RNA (ng) used for cDNA synthesis for each of the two samples used in each species/organ. tot_RNA: sum of RNA amounts from each sample. A260280_1 and A260280_2: absorbance ratios at 260 and 280 nm wavelength for each of the two samples for each species/organ; avg_A260280 and min_ A260280: mean and minimum absorbance ratios calculated from the two samples from each species/organ; cDNA protocol: S = SMARTer cDNA synthesis kit; M = Mint cDNA synthesis kit (see Materials and Methods). cDNAamount1 and cDNAamount2: quantity of cDNA (ng) obtained from each of the two samples for each species/organ; tot_cDNA: cumulative quantity of cDNA obtained; nReads: number of reads obtained. (b) Formula and results of the generalized Linear Model used to test the effect of experimental variables on nReads. (XLSX 16 MB) [file 12864_2014_7044_MOESM5_ESM.xlsx]

## Sheet: Carapa
contig	Sequence_cleaned	length_new
GLX2YC301-GNXWWY103_c1	AGCAGTGGTATCAACGCAGAGTAYATGGGGAGAACCAGCGTGAGAGTTTCCATTTCCGAGTTCTTCCTCTCGCTTGGTTGCTGTCAAGTAAATTGATTGAATaAATAAATAATTAAACAGAGAAAATGCTTCTACGCAGCTCGTCAGCGCCAATTTTGAATTCATGGATGCCTCATTCGAAAGAACAGTCGTCACCAGATGTAGAGATAGCCCACCAAATTCCAAGAACCAAATCCATAACGTTAACAGCCTCTTCTCCTTCTCCGAGCGATTCATTGAGAAGTATGACGAGAGCGTTCTCTGAGACCGATCTACGGAGCACCCCGTTGCCAAAGAAGGGACAGACCAACAAAATCCTATGCGGGTTGGCGCTCGAAGAGAGAGATGACGAAGTCGAAA…	1251
GLX2YC301-GNXWWY103_c2	CAGTGGTATCAACGCAGAGTACATGGGGAGSAACATTAAGAGTCGCAGAAATAATTAGACACAATCATGTCCAACGTTGGAAAAACCATGGATGCYCTTATTGAAGCTTTGCAACCCTTGTCCATGACACTCTTGTTCATYGTTCCTTTACTGATTTTGCTCGGGCTTATCGCTCGTCTTCGTCGTCGATTACCATACCCGCCGGGGCCAAGAGGTTTACCTATTATAGGTAACATGCTTATGATGGATCAGTTAACTCATCGTGGACTTGCGAAACTCGCTAGAAAATATGGCGGTTTGTTTCATCTCCGCATGGGGTTCTTGCATATGGTGACTGTTTCAAATCCTGAAATGGGCCGTCAAGTTCTTCAAGTTCAAGACAACATTTTCTCTAATCGT…	1852
GLX2YC301-GNXWWY103_c3	TATTGGGTATCAACGCAGAGTACATGGGGANNNNGCACACTACCAGGAGAtRRSSAACCCCAAAAAGCTAAAAGTTGAAAAAGTTGCTCTCCTCAACACAAACRCTGATAATGGCGATCCGAGTTCCAAGTCGGCAGCTACTCATCAATGGCGAATGGAGAGAGCCTGTTCTCAAGAAACGCATCTCGATCGTTAACCCCGcCACTGAAGAGATCATTGGTGATATTCCAGCAGGTACCGCTGAAGATGTTGAGCTTGCTGTTGATGCTGCTCGGAAAGCACTTGCCAGaAACAAAGGGAAAGATTGGTCCTCTGCATCTGGGGCTGTTCGTGCAAAGTATCTACGTGCTATTGCTGCTAAGATAGTGGAGAGAAAGTaCTGAACTTGCAACACTTGAA…	2066
GLX2YC301-GNXWWY103_c4	AATTAACACGATCACATGAATNcATRCGAAAATAATTAATTGCATTACAAGCCATTGAATTAAGACTACTTTCCAGGTGAAGTTCGCAATCTTGTATACAAAAAGGACAGGACATGGAACCGATCAAAAGACTCCGGTCCCCAGCTACAAACACTTGATAACAGCTACTAACAAGAACGAGAGGATAGATAAAAATTTCACAAATAGGACACACAACAACACAACATAAGCCAGGGAAAGTCCATATTATCCCACATATCAATCGGGAGCCCCTTCTGCACTCAGGTTGTGAGAAGATGCCATTGGAGACACAGATGCTGACGAGGATGCGGGACCAGAACAGCTAGCCACCATGTGATTCAAATCAAATCTCGCTAGCTTTACAGCTATAGAAGTTAA…	1435
GLX2YC301-GNXWWY103_c5	ACNTGTGAAAATCACGAATAGTCTATTCAAACCTGTTTCAATGCACAAGCACGGTACTCGTAAATCTAAATATTTCCTAACTGTGTAAACACATNNACCAAAAAAAGNAAAGGTTTAAGTAGAATGACTGAACAATCTGTACTTACATCCTAAGCAATAATAACAGGCGAAACCAAACCATTCTACAGCCTATAGAAGACGGATGAAAAGGAGAAGAAAAACAGGTGCTGGAATAGATAAACCTCGCAACAGAAGAGGTATTACAAAATAAGAATCTTCAGTTAAGCCTTTCACCAATCAGCTGATCCAGTAACTCTTTCCTGCCTACTTAGGCCTTTGTCGACCTAGATTTTCTCATGATGACTACAATCCAAGTAATTGCTTCCAACAGTACGGCAA…	1513
GLX2YC301-GNXWWY103_c6	ACGCGCAGACAGCAAACTGAAAGACAGAGTGAAGAGACATGGCGTGGTGTTCGCTAAGGTCGTTGAATGTCCCAAGCTTCGAYATGCTCGCATTGCGCACTCGCTCTCCCTTAGCCACCGTCGGAATCGGCTTTGCCTCCGTAGCTGGCTCTAAGATATGGCGATCTTCTTTCATGAAACGCTCCACTCCTTTTGCTTGCTTATCCACTTCCGCCGTTTCTAGTTTGAAGGAAGCTGTTGCCACTAACAAGGCTCCAGCTGCATTGGGACCATATTCTCAGGCCATCAAAGCCAATAATCTCGTTTTTGTCTCCGGTGTTCTTGGTCTTGTTCCAGAGACTGGGAAATTCATCTCGGATRGTATAGAGGAGCAGACAGAGCAGGTTCTGAAAAATATGG…	491
GLX2YC301-GNXWWY103_c7	CATATCAACAATGCAGAGAAGTGGATAATGCCTCCCGGAATCGTGTGAGAAGAATGGTGCATTATGAGTACCATTGACAATCCCATGGATGAATATATCTGGATCAATTCTCTTGATCAAGTTCNAAGACAGTATCTCTAGTGCTGTTATCTACCATTGTGTCATCAGGCAAGTTCTTCATTCGGAACATACAGTtAACAACAGTCACCTCATCTCTGTCAATCTTAAGATCTTCTAATGGGATAGTTTCCCATTTCTGTGCTATGGCTTTGTACTCAAATGGAACTTTAAATCTTTCGCAATAACTTTTTAAACGACGCCCTGTCTCCTCAACCCTTTCTGCTGGCCTGAAACCTGATTGGGGGAGATCAATCCCGGTAATACGAAGCATGGGAGGTC…	2056
GLX2YC301-GNXWWY103_c8	GAAGCAGTGGTATCAACGCAGAGTACATGGGAAATAAGCTTTGTTACTTATCTGCCAAATGGAGGGTCCTTAGCTCTCTTTCTCTCTCTCTCTCCCTCTCTCTTCTCTGCAAATCGATTCTCTTCTTCTTCTTCTTCTGCTTGAGATAGTGATCCGTTAAACTGAGCGGGCTGTGAAGAACTGCATATTCCTGTTCTAAAATTTTGATGTCACCACCACTGCTTGATGTTGGGGAGGAGAGATGTCCAGGAAATGTCAATTTACTGGCTTCTCAGTCTTCCATGGATAGTGTTTGCCACAACAGCTCAGAGTTAAAGGAGCGTAACTACATGGGATTATCAGACTGTTCTTCTGTGGACAGCTCAGTAGTCTCCAGTGTTTCCAGTGAGAGCAAGACTA…	1767
GLX2YC301-GNXWWY103_c9	NGTAgGATAAACttAAAGAAGTGCGATTGCATTATCATTGTCATCATCAACAACTGATTTAAGAACATAAACTATTACGCCTCAATCTGTTTTCACACACTTATCCTTATTATGAACACAGTTTAACAAAAGAAAGGTAAGGAATTACAGGAgGGAAGGTCTACAGCCAAGCTGCGTTCTTCAAGGGAGaAACAACAGCCTTCACTTGCAAGTAATTGCTAAGGCCGTAAATACCCTTTTCTCTTCCATGTCCACTCATCTTGTATCCTCCGAAAGGAATTGCAGCATCAAATATATCATAGCAGTTTAtTCCATACTGTCCCTGTTCGCAATGcCCGCATCAATRTATTAGtCARTTTCTAGGTTCTGGGTGAACACCCCTGCACCYAATaCCAAAGC…	1873
GLX2YC301-GNXWWY103_c10	GGTAGTAAAGAAGNGGNGGATAACATGTTCTCCCTTATaAAATTATTATCCAATAAAAATTAAACATTGTCTTACCACCATTGAAGAACTGTTGCAAGACGACATTCTGACAGACAAGACAAGAAAAGATAGAAGTTGAGTCTCCGATGGACTATGGTTAAGAACAACTATTCAATTTTGGCACAAACAAACACTGCAAGGAAACTAAATAAAATAGGATATTGTCCTATAACTAAAACTGACGCAAATCACCAGCTTCCAACACCGAATGGGAATCATTTTATTGCTATCGCGAACTACTCTTTCTTGGTATAGTGTCTGACTGCGAAGGCTAAGCCCAAGATCAATAGAGGCACAAGGAACTGTAAAATCTTGATCAGAAAATCGTGAGTCTTGTCG…	818
GLX2YC301-GNXWWY103_c11	ATTGCATAGCATTTTCCAATATATACTTATCTGTGGAGCGGTATGCATTCTTTATTGCTGCCATAGGGTCTTTCCAGAAATTTGGCTCTTCCAGTATATTGTTAAAAAGGTTATCTTTCAAATAAGTTGGCACACGATCGCCGAGATGACCGTCAAAGATAGCAAATAGACCGAGAACATGATTCTTCCTTTTTCtTGTATTCAGCAACAAGGTAGTCTTCCATATTATGACCAGATTGACCTTCTACTAAGTGGTATCCATGTGATACTTTGTTACTTGACGACTTACTTCTTCCTTTTCCAGTGTCTGATGATGATGAATTaAAACAAGTAGCACTCTTGATCTTGGAAAAGAAACTCGTATTTTTCCTGGAGCCAGAAACACTAGCAACAGAGTTC…	511
GLX2YC301-GNXWWY103_c12	CTCCTTTCTTCTCTCGCAGATCAAGGGTCACTTCCTCCACTTTCGTTCCCTATACTCTGTNAAAATTGGTCTTCTTGGGCTCATAGGGAGNTTCATCTCAGATAATGGGTTATACAGGGATCAATTACAGCTCTCCGACTCTGGCTTCAGCTATCAGCAACCTCACTCYAGCTTTTACCTTCATACTCGCCATTATTTTCAGGATGGAGAAGCTAGCTTGCAGGAAAACAAGTAGTCAGGCTAAAGTCTTGGGTACACTAGTTTCAGTAGCTGGCGCATTCATAGTAACCCTATGCAAGGGCCCTCGGATCATCATAATTTCGTCACCACCCATTTCGCTTAATCAGCCTCTCCaACTCATCCAACTCTGATTGGGCCATTGGTGGGCNTTTTTCTCAC…	778
GLX2YC301-GNXWWY103_c13	ACCAAGTCNAAACGCTCNTTCTNGGGGATCTCCAATACAGTCAAGACTGCATCTGCATTTAGAATCCTNCTCTGCTGTGTAACTGCTCTTTGTTACTATACAGGTCATTCCAGCGGCTTTAGCAGCTGCCAGTCCTATGGCACTGTCCTCAACCACAACACAACTTGAGGGATCAACACCCAGAGTGTTGGCTGCTAATaAATAAATGGCTGGATCAGGCTTTTTGCGGGGAACCACATCTCCAGCAAATATCTGtATTTTATCAGCTCGCTCCGGTCCCAGCAAGAAAGAAACTATTGCAGACACCTGACTATTCATACCGCCTTCTCATTGGAGGTACTGCATACAGCAACTTTGATTCCTTTCTCCAAAGCCTGATCGATTAGCTTTGCAACACCA…	977
GLX2YC301-GNXWWY103_c14	ATGGGAAACAACAAAACAATTAACATATCAAGATNNNGCTCCAGCGTGCCACASAATCTCTTGCTTCGGTGTTTTCACCGGCAGATCAGACTAGATATATTATTGTGCATTCTCTTAGATCGGAGAATCAGGAGAAACGAAATTGAGTTGACAATGGGTGTAGGCTTCGTTGTTGGAATATTTGGAGTTGCGATTCTCGCTCATGCCGCATATTCAACCGTTCAGTATAGGGGTTTGTTGAAAATTATGGAGGAAGAATTTTCAAATCCTCCAATGAATGTGGTGGTTGAGTTGCTTCTAGGGTTATTATTATGCATGTGGGCAGCTTTAACGGTGCCGGGGAAGTTTCAGTCAATTCATCCCGATTCCGAGGACAATAGGGTGTTTCTCTACCAGGCA…	478
GLX2YC301-GNXWWY103_c15	AACACCATAAATTAACNTTTTTCTACCATAAAAAATAATCTAACtACCAAACGTATAAGCTCTTTATACTAGAGATATTTAAGTTCCATTATCTAAATTAACAACTCAAACACCGAGTATTTTGTCCAACAGCCAAATCGGCAACAAACAAAAATTTGATCGATGTTTACTGAAGAAAACAATAAACCAAAATATCACGGCATCCAGCATRCATCTCACTTGAGAGGAATRAACCTTGAAGAATGAGTAGCACCAATACCAGGTCTACCATGCTTCACAGGCTTGTATGARATAGAGAACTCAGCCAGGTARTGGCCAATCATTTCAGGCTTGATTTCAACCTGATTGAAGGTCTTTCCATTGTACACACCAATGATGCtTCCAATCAtTTCAGGCACA…	787
GLX2YC301-GNXWWY103_c16	AGAAAGACAATCTAAtTGGTACAGAGTTCCCATCATTCCTGAAGCTCTTGTCGTTAACGTAGGCGACCAGGCAGAGATAATGAGTAATGGAATATTCAAAAGCCCAGTACACAGAGTCGTGACAAATTCAGAAAGGGAAAGGATTTCTCTGGCTGTGTTCTGTATTCCAAATTCAGACAAAGAGATTGAACCAGTGAAGGAAGTGGTGAATGATGCAAGGCCAAGGTTGTACAAGACAGTGAAAGATTATGTTAGCATCTATTTTGAATACTACCAGCGAGGGAGGAGACCCATAGAAGCAGCGATCATTTAGTTTCTTAACATTTCTAGTTCTTCTGGCTAATGTACGAGTTTAtTTGAAAGCCTACTTACTCCTGAGAATGAATCCACAACTATAAG…	475
GLX2YC301-GNXWWY103_c17	GATGATGTTGATTTGATGATCATCGCTAGAGGAACTCCCGGATTNTNNNGGTGCTGATCTTGCAAACCTAGTCAATATTGCTGCACTGAAGGCTGCAATGGATGGTGCCAAAGCAGTGACAATGGCTGATCTGGAGTATGCAAAGGACAGGATCATGATGGGAAGTGAACGCAAATCAGCTGTCATCTCAGAYGAGTCACGAAAGCTGACGGCTTTCCATGAGGGTGGTCATGCCCTTGTGGCTGTCCATACCGATGGGGCTCTTCCAGTTCACAAAGCAACGATAGTTCCCCGTGGGATGTCTCTTGGCATGGTTTCTCAATTGCCTGAGAAGGATGAAACGAGCATCTCCCGAAAGCAGATGCTTGCTCGGCTTGATGTTTGCATGGGAGGGCGGGT…	584
GLX2YC301-GNXWWY103_c18	CCGTATCCGTGGAACTAAAGTTTCTTAGCCACAGTTTCAGGAAGCTCGCAGATTATGTTGAACATTTGTTTATTTTGTATGGTTGAGCCACTAAGAGCAGATCTGTAAGGACCATGCCCGGAGATGCTGTATGCACTCCCACTGCAGATCGCTTACACNCCTTGAAAAGAGAAGCTTGAAGCTGCCTAAGACCACATTTTGTGGAGCCATAAACAGCAGTGAGAGGAGTACTGGATCCTCCAGAGCCTGCACCATCCATGTTAATATGTgGCCCCCTTTGTCTGGTTTCTCATCACACGCATGGCCTCTCGAGTGCAGAGAATGGATCCAACTAGATTTGTCGAGACAATCTGTTCAATTTCTTCATACGTAAACTGAAGCaAAGGTTTAAAACCTTTA…	668
GLX2YC301-GNXWWY103_c19	CATgGGGACGACCACTCTCATTATTGAAGTTTCTTGCTTGATCCGGGGTGGAGTTCTGTTATGTCAGCTTCATAGTCTGAATAGTGATCAACTTTTGCTATTTCATAATGGCCTGCAATGGTGCAAATCAGCCGGGGCTCTCAGGATTGGCAGATCCGACKCCTCAAACGAATAACAAAGATGCTaCCCAAGAAAAGAAGATTTCGtTACTGTAGAAGTGCTCCCGTTGCAGATGTTAATGCCCCAGCCACAAATGGaCAAAGAATCAATTCCATCTTCTGAAACCANNNNTGGCAAACCCCGCCCAAATTATAAGAAGATTGCTGCATACCTCRCCGTCCACCTTGGCATGGGCACCATGTGCTTCTACTCTGTCAGGAATCAAATCGAGGGAAAGAA…	1506
GLX2YC301-GNXWWY103_c20	TATCAACGCAGAGTAHTGGGGGCTGCTACGtTTCCTACTACTCTTCCCTCTAGTCTCTCtTTCTCCGTACAAAGCGAAGAATCCGCTCCGGCGTTTGCTCGTGAAGCCGTCAGTCACCAGTTGACATGGCTAATAGGCACACCATTATTCTGATGCAGACTTCTCCAAACAGAGCAACGAGAACATTTATGGATTATGGTTCAATAAGTCAAGCTATGGATGGTATATGTGCACTCTATGAGAGGAAGCTTAAGGAGATAAATCCAGCAAGCAGAGACATAACTTATGATGTTGGAGATCTCTACAATTTTATTGATGGCCTTGCAGACATGAGTGCTTTAGTATATGAACACTNAATTCAGGCTTTATTTGCCATATGACAGAGAGTGGAT	392
GLX2YC301-GNXWWY103_c21	AAGGTCGGGATGTTATCAGAGAGACAACGGATTGAAGCAGCTCCCACCCCAACTGTGGAAAACACCATGCCTCCACCTCCGGCATATGAAGAAGTTAATGGTGTATATGCTTCTCAAACACACAATGGGTCAACAGATGGCATGGGTTACTTTTTAGGAGAGGTTGTCCATCCATATCAAGCTGAATCTGATATTGAGCTAACATTGTCAGTTGGTGACTATGTGGTGGTTCGAAAGGTGACAAATAATGGCTGGGCTGAAGGGGAATGCAAAGGGaAAGCAGGATGGTTCCCATTTGGATACATCGAAAGAAGGGAGCGGGTTCTTGCAAGCAAGGTGGCCGAAGTGTTCTGACATTTTCCAGTGGTCGGCTTTTGTGCAGCGGACTTTGAATGTGTG…	616
GLX2YC301-GNXWWY103_c22	CAACGCAGAGTACATgGGGAAACAAACAAACAAACAGAATGCCTTCCACTTCAATTTTGCAACCCGATTCCTTCTCAGATGAAGCTCGGGAGCATCTATTGGTGGTGGACATACCTCCCGACGGTGAAGAACATCGCGGAACGAAATTTCGCGTGCGCGATTTGACGAAAGTATCGGATGCGGGAAATCCGATACTAAATGGGATTAATATGGACGTACCCAAGGGTGTGATCGTAGGAATCATAGGCCCCAGTGGAAGTGGGAAATCAACGTTGTTGAGAGCGCTGAATCGGTTGTGGGAGCCACCTTCCGGTACGGTGTTCTTGGACGGCTTTGATATTTGTGATCTCGATGTTCTCGCTCTTCGTCGTAAAGTCGGCATGCTTTTCCAGATTCCGG…	551
GLX2YC301-GNXWWY103_c23	CGTATAGTAATTTGCAAATGCTGCATTGCCAATACGAGGTTGTCCAAAAGGTCAAAAACCTGAACACTCTGGGCGCCAAGCTAACAGTGAGATCAAGTCCACAAAAGGCAGCCATAGCCCCTCCATCGAATGCCCTGTCACCATAATGTTAAGGTCTCCATATGCGTCCTTTTGCTCTTTCAACAGCATTTACAATNCCANGGGCGNATGGTCGTNTTGTGGTAAGCACCGTAAAATCCATGGTGCACCATTGCATCAGGCATGCCAGGGTAGTTTAAATCAAGCTGCTTCCAGAATAAGTCTTCAATCCAGTTCTGTATGCTGTGCTCTTGTGTTCCCCTAAAGGCAATGACAATTGCATTGAGATCCCCTGCCACTCCAACGAATGCCTGTAAACAG…	845
GLX2YC301-GNXWWY103_c24	TATTGGGGaaTACCATTTTCAGTAGTTGAATTTGAAAGAGAGAAACTACAGAGACTTGCTGCAGACTCCTTTCAGAGATGGCAACGAAAGTGTATATTGTGTACTATTCCATGTACGGACATGTAGAGAAACTGGCAGAAGAGATAAAGAAAGGGGCTTCATCTGTTGAAGGTGTTGAAGCCAAACTATGGCAGGTCCCTGAGACACTACCAGAGGAGGTGCTTGGAAAGATGAGTGCACCGCCGAAGAGTGATGTACCGGCCATTACACCCATCGAACTTGCTGAGGCTGATGGGTTTGTCTTTGGTTTCNNNNNNAGATTTGGAATGATGTCTGCTCAATTTAAAGCATTTTTAGATGCAACNGGTGGTCTATGGAGANCACAACAGCTTGCTGGCA…	493
GLX2YC301-GNXWWY103_c25	AAGCAGTGGTATCAACGCAGAGTACATGGGATGATCAGGAGATGCTTCTTTCCTTTGCAACAGAATGTGCGAATTCCGTGGTTCCTGCTTACATACCCATCATAGaAAAAAGAAAGGATACACAGTTTACAGATCAGCACAAGGCATGGCAGCAATTGCGAAGGGGACGTTATGTAGAATTCAACTTGGTTTATGATCGGGGTACAACATTTGGGTTGAAGACTGGAGGTCGAATTGAAAGTATTCTTGTTTCTCTCCCTCTAACTGCACGATGGGAATATGACCACAAACCAGAAGAGGGAAGTGAAGAATGGAAGTTGTTAGATGCTTGCATCAACCCAAAGGAATGGATTTGATCTCTGCCTGAATCCTGTATTTGTAATATCATCTTGAGTGTTC…	613
GLX2YC301-GNXWWY103_c26	TTTTCCTCCTTTCTTCAAAGTTCGCAAAGATGGACGCGTTGAGAGATATGGATTCCTGGATAGTCNTTCCAAGCATGCTGCTGCAGGCCTAGATCCAAAAACTGGGGTCCAATCCAAGGACATCGTTGTCTCGTCGGAGTCCGGCGTGAAAGCCCGGATCTTTCTCCCAAAACTCGGCGACCCAGGTCAAAAACTACCGCTTCTGGTCCACTACCACGGCGGTGGCTTCTGTATGGGCTCACCCTTTGACACAATAACTCGGGATTTTCTTACATATCTTGTAACCCAAGCCGGCGTCATGGCCATTTCCGTCGAGTATAGGCTAGCTCCTGAGCACCTTTTACCAGTTGCATACGATGACTCATGGGCGGGCCTCCAATGGATTGCCTGTCACTCTAA…	936
GLX2YC301-GNXWWY103_c27	ATGGGGAAGAGANATTAtGGGGAAGTCATCGAAAGCCACCGTGAAAAAATGGCAGTCTCTGGAAAAACGTATCATCTGATAATTTTTTCAGCCATTTTCACTGTCATCCTCTGCACCGCTACCGCCGGTTCGAACTCGGACTTGGTGTCGGAGCTCCTAAACTTGCAATCTCAATCGAAATCAGGCGTAATACGCTTAAACGACCACCTGCTCTCCCGTTTCTTAACCTCCACAAAAACGCCACGCCCGTACTCTCTCCTTATCTTCTTCGACGCTCAACAGCTTCACAGCAAGCACGAGCTTCGCCTCCAAGATCTGCACAACGAGTTCTCCCTCCTCTCCTCTTCATTCATCGCCAATAACGAGCCGGCCGACAATCCCTCTGCATCTCACGGTAAA…	626
GLX2YC301-GNXWWY103_c28	AAGCAGTGGTATCAACGCAGAGTACATGGGATGAATTATGGGGCTTATGGGATGAAATCCGAACCCCAAGCTCCTAAAGTTATGCACATGTACTCAGGGCTATCATCACAACCAACTGATTATGCACTTAAAGAAACAAGCCCATTTCTTGGAGGGGGACAAGTTGTTGGAGGGCGAGTTATACGTGGTGACAGGCTGACTAGCAACTATGATCTTGTTGAGCAGATGCGATACCTTTTTGTACGAGTTGTGAAAGCCCGTGACCTGCCTTCCAAGGATATTACAGGTAGCCTTGATCCATTTGTTGAAGTAAAGGTTGGAAACTACAAAGGGATTACAAAATACTATGAGAAGAAGCAGAATCCTGAGTGGAATGAGGTGTTTGCCTTTGCGCGGGAT…	2623
GLX2YC301-GNXWWY103_c29	TTGGGTTTCTTTATCCCTCTGAATGCGTGGAGAAGTTTGTTACGTTGGCCCTCAAATGCTGCCAAGATGAGACAGATGCAAGACCTTCAATGGCAGAGGTTGTGAGAGAACTGGAAAACATCTGGCATATGATGCCAGGGTCTGATACCAAATCCGAGGAATTCATAACTAGTGATCCTATAAAAGAAGTAACTCCACCATCTTCATCCTCTATGTTGAAGAATCCATACGTTTCATCAGATGTCTCTGGTAGCAATCTTGTTAGTGGAGTCGTCCCTACCATCATACCAAGATGAAATGaCAAACTGAAAATACAATGGGGTATAACTAGTTTAAGCTTTGATTTGATCCTAGAAATTACCCGGTAAGATTTGTTATTTCGGCTTTGATATTATGTAT…	560
GLX2YC301-GNXWWY103_c30	GGGTTAAAATTNGNCACATCCATTGGTTTCTATTGTTTTGCTTAATGCACGAGACCAACTCACATCAGGAGAACCTTCCTTTGTCGAGAATCAGAAGATCAATAATTATCAATACAAGATGAAAAGAAACAATCAAAAGAGATCCATGTGTCTATAATATAGCTTCTCAGTCAACTCTAAATCTTTAtTAGATTGCATTGATTAACAATTGCCACAAAATCTTACTCAAACAACAAGTAATGAACACCGGCAGCAGGcCCAACATGATTTGAGTTTAACAAAACTTCAAACTGGAGAATCCTCCAAGTTTACATTGGAGGCCGACCACCAGCACTGAGCAGCTGGCCAATCATATTATTAACCTGCCAATATTTTGCAACACAGCGATCGATACAACTA…	641
GLX2YC301-GNXWWY103_c31	ATTGGNATGGGATACATCATAGCTTTCGCTCTCTTGTCTTCTCTTATGGCTAACTCCCCTCTCTTCCTCTTCATCTCTCTCCTCCTTTTTCAATCTCTTCACTTCTCAAGCTCGCAGTCTTTCATTGGAGTGAACTACGGCCAAGTAGCTAATAACCTGCCGCCACCGGAAGCAACAGCGAAGCTTCTGAAATCAACGTCTATACAGAAATTGAGGCTCTACGGYGCAGATCCGGCCATCATTAAAGCACTCGCCAACACAGGGATCGGTATTGTAATTGGTGCTGCGAACGGAGAAATTCCGGCTTTGGCTTCTGATCCTAATGCCGCCACTCAGTGGATCAACTCAAACGTGTTGCCTTTCTACCCCGCCAGCAAATCATTCTTATTACTGTCGGAA…	461
GLX2YC301-GNXWWY103_c32	ATTATGAACCTTTAGCCTGCTTTTTGCAGCTGGTCCGCATCTTGAATCTGCCAACTTTTGTTCTAATTGGACAAAGAAGTAGAAGCCATTCTGATAAAACTATAGGAGGAGAACTTGAGATACTTCACAATATGGGAGAGCTTTTGGCAAGCGACACTGGCCTGTGTTTCTTGAGAGAAAAAATCACATGGAATCCAACCAAGGCATCGAGGGATACTCAGGAGCCATGGCGAGCATTGTATGGCTGAATCTTATGTGTTGTCAAGCATTTGATTTAGGAGTTGAGATTTGACAAGCCATTTGGTGCATCTGGTTGACAGAATTTcCCATGTTATGTGTTTTCTAATGCATGaCAAAAACATATTGNTTTCAGAACCATCATTTGCTTTGCTGAGATGG…	477
GLX2YC301-GNXWWY103_c33	AAGCAGTGGTATCAACGCAGAGTACATGGGGATCATTAGCCTATTCAGAGTCTTCTAAGCTTTTGCCCTTGAGTTTACTCTGTACTCTCGCGGTCGTATCCCCtTTTTATATGATAGCGTCCAGTTACCGGAAACCTGAGGGCCAAACCTACTCCCCAGCTCTCGGTTTCCCTCGCCTCTGGTTTATCCGTTACCGGCGCTTGAGGTAACCTGCAACAACGAACTGAACAAGGAAAAAGGAAACGNAATTTCTTTATCTTTTGCTGTATCAAAAAATCACTCACATATTTGATGTCGGACTCTAAGAGTAACCGGAGGGGACAAGAGCCGAACCGGAGAGGAAGGTTATCGGGGAAATCATCGTCGTTTCACGGGAGACTTCCCGCCGGGATGCAGACG…	1267
GLX2YC301-GNXWWY103_c34	ATgGGGGACTCACAATTAATTTCCTGCAACAAGGAAAACACTTTCTTTCATYTCTCTGTGTGTTGTAAACCCATTTGGGATTTTGTGACTCTTGAGAGGTGTGTCAAAATCTCAGTGAGATTAGTCAGAAGTAGTCACAACTCAAAGAAAGCACCCATGCCTaCGCaACAAACTTTTAGATTACATATATAATTTGGTAATTTTAGTCGTTGCACAAAAAATTNTAGCTTATACTTCTGCTTTGTCTGCTGCCTAGCGNAAAAAAGATGGGTGAAAACACTGGTAACAAGAACAACCASCACCATGtTTTCGATCTCTCCATCGATCATTCACTTTCTCAAACTGGGTCTAAGTGCTTCGATGATGATGGCCGCCTCAAGAGAACAGGGACCGTTTGGA…	2104
GLX2YC301-GNXWWY103_c35	ATGAGATCATTGACAAGGGAATTATAGATTGTAAGATGGTTTCTCAGCATATGGCTTTTACCATGTTGGGAGCCTCGATTTTTGGAGATGAATTCTTGGCTTGGTCAAAGGCNAAATGTATATGAGGAACTACTCATGATGATTGCTAAGGATGCTTGCTTTTGGGCCTCATATAGGGTTACACCAATCTGGAAGTGGGGATTTTGGAAATACCAGCATCTGTGCACAAAATTGAAATGCTTAACACAAGATATTATTCAACAATGCCGGAAGAACTGCAAGTTATTTTGTTCTTTGGACCAAGGCTCCCATAATGAAACTGCAAATAAGGGAATGGAAGCTGCATTTGGTGGACCTACTTGTTCTGATTTTCTGGCGGCAGAGCCCCGTGGACATCTT…	1466
GLX2YC301-GNXWWY103_c36	ACGTTTTATTATTTGTTGGGACTCACTGGGTTCAGTGNTCGGNTGGCAATTTGGTTCAAATCCCANCGTCGTTTTTTCAAATGGACGATTCAGGCAACGGTGGGATCATTGTTGATTGTGGGACAGCCGTTACTCGGCTGCAGACTCAGGCTTACAACTCCCTCCGTGACTCGTTCGTGAAGCTGGCATCAAACTTGAAATCGACCAGTGGTGTAGCTTTGTTCGACACGTGTTATGATTTCACCGGATTATCAAGTGTTAAGGTGCCAACGGTGGCGTTTCATTTCGCCGGTGGAAAATCTCTGGATTTGCCAGCGAAAAATTATATGATCCCAGTTGATTCATCCGGGACTTTCTGTTTCGC	364
GLX2YC301-GNXWWY103_c37	CANNGTATWKGGGGtTATAGATTCACAGCAGCAAGTCATCGAAACAAATAGCAGAGATGGATGTCTCTCTGCGGTTCGCTCTTCTGTTCTTCGCAGCNTTCCNTTCATTTCAGCTGATCTCCGCTTCTTCCGATGATCCCACGGTCTTTTACGAATCGTTTGACGAGTCATTCGATGGTCGATGGATTGNTTCTGAGAAAGATGACTACAAAGGTGTATGGAAGCACTCAAAGAGTGAGGGACATGATGATTATGGCCTTCTTGTGAGTGAGAAGGCAAAGAAGTACGCCATAGTGAAGGAGCTTGATGAGCCCTTGAGTCTCAAGGATGGTACTATTGTCCTCCAGTATGAGGTTCGCCTCCAGAATGGGCTTGAATGTGGTGGTGCATACCTGAAAT…	415
GLX2YC301-GNXWWY103_c38	CATATgGGGGgtGCTTAATTTACAGTCACTGAAAAATCAAGTCGAGTATGAGTGCAACCAACGCTGCCTCTTCTATGCCTGGAATAAGGACAAACGATCACCWACACCAAGTTGGGAAGAGAGAGAATTGCCGCTGCTTTCAGATGCCTCTGCACTATCCGAGGTACAACAAGACAGATTACGAGACGATGCCTGAGTGGAAACTAGATTGCCTGCTaGAAAGAGTACGGACTGCCTGTTATCGGAGATGTCAACCAGAAGAAGAAGTTTGCCATGGGAGCTTTTCTTGGCCTTNCGAGAACGAATAGATAAGTTTAATGTATGAATGCCGATGGCTGTAATNAATATTTAGTGGAGTATTAAGTATAAGTGAGTAATAACACTAGCATATAGCTGGTA…	437
GLX2YC301-GNXWWY103_c39	TACCTCCCCCAGAAGGGATCCTAGTATTCTGNNTTCNACNAAGAGATCCAGCAGCAACCATGCCATGTCTCTCAACAACAACACCATCAAGTARYGTYGCTCCCATKCCGACAAAGGCATCATCYTCAACARTGCAKCCATGTAAAACAGCACTATGGCCTACRGTAACATTRTCCCCAATAATAGTTGGTAGCACCTTYCCACYTAGGTTAGACTTTGCAACRTGCACAAGGGAGTTGTCCTGTATATTAGTTCCYGATCCAATGCTGATGCTATTCACATCCCCTCTYAAAACACATCCATACCAAATWGATGAYGCTCTTCCCACTWGAACATCCCCAATGATAGAGGCACTTGGGGCAACAAATGCWTCCTTGTCAACCRCAGGAACTTTATCAA…	701
GLX2YC301-GNXWWY103_c40	TTATTGGGGGGGTTGTCTTGTGTAGCNWTGgGGGtGCACTTTTCGTCCTGTATGCAGCATATTATCCAAGCCTAAACCATGTCTGCGTTTGTGGGAAAGTACACAGATGAACTTATCCAGAATGCCAAGTACATTGCCACTCCAGGCAGAGGGATTTTGGCTGCGGATGAGAGCACAGGCACCATTGGCAAGCGTCTGGCAAGCATTAACGTGGAAAACATTGAGTCCAATCGCCAAGCTCTGCGTGAACTCCTTTTCACCTCTCCCAATGCCCTCTCTTTTCTATCAGGCGTCATCCTGTTCGAGGAAACTCTCTATCAGAAAACCTCTGAGGGGAAACCTTTTGTTGAAGTCCTCCAGGaAAACAACGTGATTCCAGGCATTAAAGTTGACAAGGGA…	1293
GLX2YC301-GNXWWY103_c41	AATTATTAGGCACTATATACATAAAAGGATAGTTGCAAAGTGCAGGGAGTATTGCAGCAACTATTTCCAGAACAGAGACAGTAGCATCACACTAGTGTTAYGTTTACAGCTGTAAGAAGAGATTATACAAAGCCCATAATTTATATAGCAGTAGATTTTAAACAACTATTCTCACATTGCATAAGTAACTGAACaAAAAGGAAACTATCATCTTCACAATAGCCAGATGTCATATCGAAGATCTAGTCGACGAGCCAAAATCTTCAGCAACTTCATTGCTTGCTAACAATGTTGTTGGAAAGCCACTCCAAACCCTCATAAAGACCCTCTCCAGAGGTTGCMCATGTGCTCTGGATGTACCAGTGCCGTTGGCGAAGAGAGTGAAGACCAAGCTTATCA…	951
GLX2YC301-GNXWWY103_c42	AGTCCGCTGCCTGTTCCCCCTGCTTTGGATGAAGAATGTGAATCAATGGATTCTGCCAACTCCAATAATGGAGAACCTTCCCCTCCAAAGCCTGGAAGCTCAGATCTCTGTGTCCCAATGATNTATNNNCGCTTATGTCTCACCGTTATTTCCGTTTTCTATTCCANTTTTGGCCAGGGTACAATATAGAGCCAACACAGAGGGAAACACATGAAGTGCTTAAGCCTACAGCTGTACATTCAAAAAGCCCCATTAATGTGGATGAACTTGTTGGTATGTCAAAATTGAGKKKGGGAGAATCTATTGGTCAGACTGGTCCATCTTCTCTTTCTTTGAAACTTCTTGAAGGGTCATCCAGGCAGTCTGCTTTCCATGCAAATCCATCGGCTGGCAGTTCAG…	543
GLX2YC301-GNXWWY103_c43	ATCCCTCTGTGTAAATAACCCAATACAGGTTCACAGTCAATAACATCCTCACCATCTAGAGTAACGATGAGACGAAGAACACCGTGCATTGATGGGTGGTGAGGTCCCATATTGACTATCATAAAGTCTTTTTCTGTAGCTAGTATGCTCATAGGTTTTTCCTATATTCATTCTTACATGAATTGTTGAAAACGACAAGAAGTTCATCAAGATTCAAAATCAAAAAATTCAAAATGTTTTTCAAATTAACGATTTTTGGACTCCCGAATATTCAACTGACTAATTAATTCTTTATAACGTACTCTATTTTTCTTTGACAAATAAACTAGCAGACGTTGGCGTTTTTCCAGAATTTTCCGTAGACCCCTTTGAGATAAATAGTCTTTTCTGTGCAATTCT…	702
GLX2YC301-GNXWWY103_c44	ATGGGGACTGCCTAACAGTCCACTACTCTTGTCAATATATCTNNNCNNTNGNNTNANNNCNNTWTGBRTKRGGAcSGACCGACCGACCGACCGATCACCACCACTATGATGTCTCCTTTCACTCTTTTTACTGCAATCTTCGCAATCTTCATCAtTTACTTCATACGTTCCCTCCTCCTCAATCGACGCTCCCTCCCTTCTCCTCCCGGCCCAAAACCATGGCCGCTCATTGGAAACCTCCCCCACTTGGGCCCCATTCCCCACCACTCCCTGGCGGCCATGGCCCGGACTTACGGTCCACTCATGCACCTCCGGTTCGGCCTCGTTGACGTGGTGGTGGCGGCCTCGGCTTCCGTGGCTGAACAATTCTTGAAGGTCCACGACGTCAACTTCTCCAGC…	1670
GLX2YC301-GNXWWY103_c45	AAGCAGTGGTATCAACGCAGAGTACATGGGATATCGCAAGGGTGCATGTGCGAACTNTGGGGCCATGACACATGATGCAAAGTCATGCATGGAAAGACCTCGGAAATTAGGGAGCGAAGTGGACAAACAAAAACATTGCACCTGATGAAAAAATTGAGTCCTTTGAGCTTGATTATGATGGAAAGCGAGACCGATGGAATGGTTATGATACATCAAGCTATGCCCTTATAGTTGAGAGATATGAAGCTCGGGATGAAGCTCGAAGGAAATACAATAAGGAGCTGCAACTTAAGAAATTAGAGGAGAAGAATAATAACAATAATGGTGAGGGTGAGGACAGTGATGGGGAAGATGAAGATGATGATTTACGAATAGATGAAGCCAAAGTTGATGAGAGCA…	1663
GLX2YC301-GNXWWY103_c46	GGTNTGATATTTTCAACtTTTAGAGCATATATTAACTCATATATCCTTTTCGGCCGTTTCAATTGGAATTACAATTCATTTGATAACCTTATTAGTCGATGAAATCAAAGGACTATATGATTCATCAGAAAAGGGGATGATAGCTACTGTTTTCTGTCTAACAGGATTATYAATCACCCGTTGGATTTATTCGAGGCATTTCCCATTAAGTGATTTATATGAATCATTAATCTTTCTTTCATGGAGTTTCTCCATTATTCATAGGATTTTCTATTTTAAAAATCCTNAAAAATAATTTAAGCACTATAACCGCGCCAAGTGCTATTTTTACCCAT	335
GLX2YC301-GNXWWY103_c47	ATGGGAGTTATCAAATGGGCGAGAGAAATTAGGGTTAGGGTTGGGGTTTCCATAGCAAAATTCAAGCGGAAATGCGACGCAATTGTTGCCACATCTCCTTCGCTTTCGTTCTGAAATTCCTAAATTTCCTTCAAGCATTTATCGGAATTTCAATAATATTATACTCAATATGGATGCTTGATCGATGGAACCATCACATCCCCATCCCTCCTCCTCCTTTGGCTCCTTCTCCGGATTCTGCTTCCTCGTCTCTGCATCTTTTTCTCAACTCGAAAACAACCCAATCGCGTCTGCTTTCTGATGATCGTCCTCGGGTCACAGTTCCTTTGGATTTCTTGGTTTCCGGTTTCAACGACGTGTCCGGGTTCGAGTTTGATTCGAATTCAGTCAAGCTGCCCG…	628
GLX2YC301-GNXWWY103_c48	AAGCAGTGGTATCAACGCAGAGTACATGGGGGACACCATTGACGTTTTCTTTAAGGGTCGAAGTTTGTCAAAANTCTTggSKGCCTTGGGAGATAATCATGTCTGCTTAACGACTACAGTTATACAAAAATaGTGAAAGATGGCACAAAGAACATGGCCGGATCGAGCAGACGGCTCACGATATACRGCCCTTCGATTACCGATCGTTGTCAACGGGGAGATCAGTCAACCGGGGCTCAATTCTAGCACACATAAGAGCAAAATCAAGCGGTACAGCCGCTTCGGCTCACGGTCATCACAATCAACGAACGCTCGTGATTTCGCAACCCTCCCTTTCGATATCTTGACTAAAATGGCGGCGTCGTTCACGTTTCCTCAGCTCCGGGCGGCATCGTTGGT…	538
GLX2YC301-GNXWWY103_c49	ATGGGGCTCGATCATNNGNAGGGAACACCCCGGCATATCATATCAATCCAGCTAATCCAGATAAACACAACCCTCTCTCTTAGTATCATAATCTTCGATCACACCATTTTTATTCCTCTCATTTCAATTTGCGGTCAAGTTCTTCCCCTCAGCCATGTCTACTCAAGGTCAAGTTATCACTTGCAAAGCGGCGGTGGCCTGGGAACCCAACAAGCCATTGGTGATTGAGGATGTTCAGGTGGCTCCACCCCAGGCGGGTGAGGTGCGAATCAAGATACTCTTCACTGCTCTCTGCCATACTGATGCTTACACGTGGAGCGGCAAGGATCCTGAGGGTCTCTTCCCTTGCATTCTAGGTCATGAGGCTGCTGGGATTGTGGAGAGTGTTGGTGAAGGTGT…	763
GLX2YC301-GNXWWY103_c50	AGAGAGAGAGAGAGAGNAGGGGGGAGAAGAGAGTGAGAGTGACATCTGTCTACCTGCAAATTGGTTATGTTATTGTTTTCAAACTTTCAGAGCTGCTTTGTGAACCATAGTTTCTTTGTGAATTTGATGGCAACTCTTCTCAACGAGATCGAGAAGCTTCTCCAAGTTCATTGCCCATGAGTTGAGGATGTCATTGCTATCCTTGGCAATCTGGAAACAGACTACTCCTTTTGGCCTGTCAATTTTAGCTACCAGTGCCTTGGATACAACCATGTCTGAGAGATGCTTCTCRGCRTCCTGGATACTCAGGCAYAACAGYTCTGCCAGTCTCTTCAAGGTAATCCTTGAGTAATACTTWGAAACAACAAGAATATTATGTTCARTTATTCTCTGTCTTAG…	1499
GLX2YC301-GNXWWY103_c51	GGTTCTAGGCCAAGACCATAANTANNTTCANTNNGNTTTAGTTTTTAGGNATTAATTTATACTTATCAAGGCCTTTCGATAAGGTTAAACAAATCCTATAACTTAAAACATTATACACATTCGTATTAAAAATCAAGCACTTGCCAAATCAGATGAGGGGGTTCCACTGTTAGGCTCTACTCTTCTCATCATGAACGCAGGTTTTTGTGATAGATCATCTTCATCATGATACACATAAGCAAATCCTCCATGCCTCGTCAAATCCATGCCTGCCATCTCATCATCCCGCGATATCCTTAACAAATTCATCTTTTTAAGCACATAAAATAGTGGCCCCATTGTCGCCGTCACCCACCCTACTATCACCAAAACTTGTATGATCTGAGCAGCCAATAGCCT…	1683
GLX2YC301-GNXWWY103_c52	ACANGTATNAAAATGAACAAGTCATCAGGCAGATGACAACTGGAAGTCTTTTACTTATTCAAGAACATGGAAAAGTTTAGAACAAGATGAGCAAGAAATGATATAGGCAGAACGACAACATCATTGAAATAACTCTACTAGcCAACCATCCATAGCTATGATCTAAATGTTAAAAACCTaACGTACAGAAGAACGACAATCAACATACACCACTCAAACGCCCTCTGCTGATCATCATTCAGCATTGCCGGCAGTTCACCAGTCCAAACACAGGATACAAAGAAAGCAACATTTACGGATAACTAAGCAATATAAAAAAAGTTGGGTGGATGTTAAACCAATGCAATGCTGCTCTCACCACCAgGGGGCTTGCGGACACCACCaAAATAGTCTCTGGAT…	1303
GLX2YC301-GNXWWY103_c53	AAGCAGTGGTATCAACGCAGAGTAWTGGGGNNCCCCTCGGTTGCCGTTGAGTACCGTTTAGCTCCTCCTTTGCATYCAGAATTCAGCTCATTTTGCTTTCTCTCGTTTATTTCTTCACTTCAGCCATGGATTCTCCCTTCAATTGCCTCATTTTCGATTTGGACGACACTCTATACCCATCAAAGACTGGAATAGCCCAGTCTATCAAGAGAAACATTGAGGAATTTCTTATCGAGAAATGCGGATTCTCAGAAGCNAAAAGCTTCGNAGTCTCAGAGTTGAGCTTTTCAAAACTTACGGCAGCACTCTCGNCGGCTTGCGTGCTTTAGGCTACGACATAGACGCCGATGATTACCACGGATTCGTGCACGGAAGACTGCCGTATGATTTGATTAAAC	398
GLX2YC301-GNXWWY103_c54	CATGGGGACTGATACCCCCATTTTCTCACATGATATTATTCCTTCCTTCTTTCTGTAAATCACCAAAGACGTACTGTTGGTTTATTCTCTTCTTTCTTCCACCTTCAAGAGAGACGAGAATTCCAGCGAGCTTGCACCGAAAGAGAGATGGCAGACTGGGGGCCTGTGGTGATTGCGGTCGTGCTGTTCGTGCTGTTGAGTCcAGGATTATTGTTCCAGTTGCCGGGGAgGAACAGAGTGGTGGAGTTTGGAAACATGCAGACAAGTGGGTTATCGATTCTTGTTCATACCATCATATTCTTTGGCCTCATCACTATCTTTCTCATCGCTATAGGAGCTCACATCTACACTGGATGATAGCTAGCTAGCCACCTGCGTGCGTACGTAACCTTGTCCTGC	399
GLX2YC301-GNXWWY103_c55	CTATGGGTATGTTGAATGAAGGTAGCTTGCTTACTCTCAGCCACTAGTTATAAGGAAATCCCTTGACTTCGCTTATGCCCTTATCCTTATGCAGTAAAGAAAGCAAGTGAGGCGGGCTAAGATTCCATTCGAAGTAAGGTAAGAGGATTCGATCTTGCACCATCTTCAACTCTTCTCGGGATCCGGtaGTTTTTCGAGAAAAGGTCCCATCCTTCAATATCATGATTGGGTCGACCAGGCCAGATCATGAGTAAATAGAAAATCGAAAATGTACATAGCTGTTCCAGCCGAAATACTTGGAGTAATTCTACCACTTATACTAGGAATAGCCTTTTTAGTGCTAGCTNGAACGTAAAGTAATGGNCTTTTGTGCAACGTCGAAAGGGTCCTGATGTAGTG…	487
GLX2YC301-GNXWWY103_c56	TTAtTGGGaSATTGCATTGTTTAACACAAATCTTTCATCTGATGGCTTCTCTCTCTCTTAGTGTTACTCCCCCGAAGCATATTCTCCCATCTTCCACCTCTACTCAAACTCCTAGAACCCCATCTTCCCTATGCTTCTCAGTCGTCTCTAAATCTCAATTTTATGGCCTAGGCTTCTCTTTTTCtTCCAATTTGCCAATACCATCTTCCAATTTTGTCAAGAATCCCATTTCTGCTAAGGTTAACAAAGGACAGGTGCCGcCATCCTTCACATTGAAAGATCAGGATGGGAGGAATGTGAACCTCTCCAAGTTTAAAGGGAAGCCTGTGGTTGTCTATTTTTACCCTGCTGATGAGACTCCTGGCTGCACCAAACAGGCATGTGCTTTCAGGGtATTCT…	936
GLX2YC301-GNXWWY103_c57	AAAAAAAAGGTGAAGTGATACAAAAAAAGGAATTCAGTTCTTTTTTAGTCTATCTAAAAGAGGAGATCATATGAAAAATGTAACCGATTCTTTCGTTTCTTNGGNTTCACNTGGCCATTCGCCGGGAGTTTCGGGTTTAATACCGATATTTTAGCAACAAATCTAATAANNTCNTAAGTGTAGTGCTTGGTGTATTGATCTTTTTTGGAAAGGGAGTGTGTGCGAGTTGTTTATTTCAAGAATAGGCTGGATCCAACCAGCTGCACTTTTTTTTTTCGTTATAACTAGGACCGAAAGGGGTGCATGATTCCGCGAATTACTTCTGAATCAATTTCAAATCATATTTAAGAACCATAGCATTTCGTGATTCATTGGTAAATCTATTTTGATTCTCTATCA…	3501
GLX2YC301-GNXWWY103_c58	TTTATTTTGGGTTTCCGTTTTTTGGGTTTCATGGGGCTCTTKSKSTAGAGCTTCTGGAGAAACTACACCATGTTTGAAGGATCTGCGTCGTTTATACCTTCAATATGGGCTTCAATGAACAGCTGGTTCACTCCCACTGTTCTTTTTGNTTTCCTTAATGTCATGATTGGAACCATTGCTATCAGTTCAAGCTTAGCCAGTAGCCGAAAGGGCAACGaACAGCAGCAGCAATATCAAGAGCAGCATGCTCAACAACTTGGTAGATCTCCATCTGTGTTGCAGAGACTTAAATCTATGAGCCTTTACAATTACAGATCCCCTGAACACAACTCCAACTTTGCTCAAACTCAAGGTATTGACGCCCATTTGACTTATCATTTCAATCATGAACAGGAACGA…	466
GLX2YC301-GNXWWY103_c59	TTATTGGGGNAATAAATAGACAGATAATGAAATGAATAGTCTGAAATGAATAGTAAAAATAAAAAATGACTTGTTTTTNAAACAATAGATGTCTTTCACATCCAATTTGATCAATAAATAACCTTTANTTTTTGAATGGCAGTTCCNAAAAAACGTNCTTCTATATTNAAAAAACGTATTCGTAAAAAGATTTGGAAAAAGAGGGGATATTGGGCAGCGTTGAAAGCTTTTTCGTTAGCGAAATCCCTTTCTACCGGGAATTCAAAAAGTTTTNTTTTTTTACGTCAAATAAATAAGAAAACGCTGGAATAATCCGACTCAGCCTGACTGGAAAAATGAGTTAATTTCGTTTAGAATTTATACTCTATAATATAGAATAGGAAAATCGAACTNAAAAAA…	496
GLX2YC301-GNXWWY103_c60	ATATCTAGAATACGtCTTCCTCATGGTTAACTTTTGGATGATCCATTGCGCCCACAAATTTTTGGAGTATACCCATGAGAATATTCTTGAGGAATGAAAAAGTGAAATTTTTGGGAACCCACAAATTCTTTGGCTGTTGCTTCAACCTCTCCTGTGCAGACAGGTGCATCTTATATTCCTCATCATTTACCAGACTTGTTAGTTTTCCTTTGCTTCTTATCCCCCACTATTTGTTATGTATTTGAATTGACTATTTAATGAAGTTGGCTTCACTTGATTCTGTTGGGTAATTTATTAAAATTCaATTTNGTCTGCTGAGGATACTNNNNNNNNNNNNNNNNNNNNNNNNNNNNNNNNNNNNN	362
GLX2YC301-GNXWWY103_c61	TATGGGAGGGCTATCATATCAAATCAAGAGGTACCGATTTATTTCCACTGCTAATGTAGTGTCTACTGACCGGGTCTTGAATTAGATTGAATAGCCCCAAAGGGGAATCGAATGAATAGTTATGGAAGGGGCGGAAGAGACTTTGTATACAGTATACAGAGTATAYAGACTCATGAGAGTCTCTGAGTGCACGGGCATTCAATGAATATTCGATTGGATAGATAATTCGCTTTTACTTTCCTTAATGATAATCAAAGGCAACNAAAAAACGNATCGGTCTTATTCTTACTACATATTATGTAACATTCCCTTTGATACTTCCAAAGNAAAGTGCGACTGCATATTTTGTTTCAT	354
GLX2YC301-GNXWWY103_c62	ATGGGGAGGCGTGCAGAGAAAAAAAAACTAAGTTTGTAGTATGGTAACGAGCTTGCTAGCTAGCTACCATGGGGGATAGTAGCTTCGGCTTCTCCCTGTCTTTGCTGTTCTTTGAGTCGTTAAGTTTTGTTTTTNGGGTTTTCNTTCTTTTCTCTCTTGTAGGGGTTGGGGTCTCTCTTTCAAGGCGTGGTATTGTTATTATGGTGAGCTGTTGGGTTACAGGACTTCTATGGTTTGAAGTTTTGATAGTTTTATATGTTTAAGTTTTGTGTTGTTGCTCTGGTAGTGAAGATCTTGAGTGTTCTTACAGTTTTTNNATCTGGGTTCTTTGTTTGGAAGGTTCNAAAAACTTGNTTTTGGTGATATCAGGATGTGGGTCTTCTTGTTTTTGAGCTCTGG…	428
GLX2YC301-GNXWWY103_c63	GGGAATTCATCGGGACGAGTTGCTTTCGGGAGATTTGGATTCATTGTCTCGAAACAGATTATTTGATCGAAACAGTCTTCTAATCCTAGTCTTTTCAGACACTTAACTGCGTGGTTCCTGTCCGAATTGGTGAAAATGATCTTTCTTTGAGTGATGCTACGTAAGACGTTACGTAGTTGAGAATCTGGTTTAATCAAATCATACGGCAGTCTTCCGTGCACGAATCCGTGGTAATCATCGGCGTCTATGTCGTAGCCTAAAGCACGCAAGCCGGCGAGAGTGCTGCCGTAAGTTTTGAAAAGCTCAACTCTGAGACTCGAAGCTTCTGCTTCTGAGAATCCGCATTTCTCGATAAGAAATTCCTCAATGTTTCTCTTGATAGACTGGGCTATTCCAGTC…	489
GLX2YC301-GNXWWY103_c64	GACTCCCAGACATTCTTTGACCGACCTCGCCCTTTGGACTGAATATCAGCAACGCAAACTGCACCAACTGGAAGCTCGCAGAAATTGTGAGAAATGACTTCATGTGTAGACGTCAGCCGCGGAGACCAAATCAGAAGCCGGCCGAATTGATTAGTAGAAAGAGAATTCATGAACAGTTCGATGTCGAAAGACTCTTCGTTAATTGGCTTATCAATTTCTGATTGCAAACATATCGAAACTCCAGCATTATCAGGGAGTTTAAGAGTGTTATTAATCTTCAATGAATTAGCAANTTTCATTCTCAGCTAATGATTTTCCAGCTAGCACCAGCGTACNAGAAGNATTGCTTTCCATGGTCGTCGACAGTGAGAGACGCGAAGGTTTCGTGTTTGCAGAAAC…	468
GLX2YC301-GNXWWY103_c65	GTACTGCAACAGGGAGGGATNNTTGTCTTCAAAGGGAAGCAATTATTGTATGCTCGCAAAGACGAAGGAACCGGAGATCATGCCCCTTTAGATGATGTCTTTGATATTTGTTGCAGCGTTCCTGTTGCATGAAGCTCCAGTGGATAATAGTCTTCAAGGCCTTGATGGGCACTTTGATATTTTGATTTAGCTGCGGGGTAGAGTAGCGCCACACTCTGTTACAATATTATCCGTGTAAATCCTGAAGTGATTGCTTGGTTAGCCATGCCAGTATCCTTGTCAATCACCAATGCATACCTCTGTATTGCTGGCCGTGATCCTTTCAGTGCTGTAAAATTTGAAATAATGGGAAGATTTCATACATGTATCTCGCATGG	377
GLX2YC301-GNXWWY103_c66	CNNCAAAATRATACAAACACACCATTATTAATCATTCTTGTACTGTTGAAGGTTTATCTGGTTCTCCAATCTATCCACGTTATCTTAAATAGCATGACAGATAACAACCACCGAATAATTTGGTACCAAGTTTTTATTGATGCCAAGTACAAAGGGCATCACAATACTTTCTTTACCCAAAATACTCCAGCTTAGCCTGGAGGCCAGTTCATTTGTcGTCCCCCCAGGAGGTGGACGTGAATGTGATAAACTGATTGtACATCCACTTGGTCCATCATTAATCACAATCCTGAAGCCGTCCTCTAGCCCTTCCTGTTTGGCTATTAACTTAGCAGTGTAAAGAAGACGGCCAAGAATATCGCAATGCCTTTCCTCAGCCTTGGAAAGTCCAGTCAAGCC…	742
GLX2YC301-GNXWWY103_c67	ATGGGGATAAGCAAAGTTCAGGGAGACCTGCAGGTGTTGGTCTTCGAATTTCTATGCTGCCAGGTTCAAAGCTAAGAAATGTTTCAGCCGGCCGTAATCAAATATTGGCTTGAAGAAAATTGACTTAGTCCCACTCTATTTTCTGCTATAAATACCTGTCCTATATCCTATTGAKGGKAtTAtTCGCAAACGAAACATTAGAGAAGAAATTCAACAAGTGATCCAGTGAAGATGGCTAGCAGCTGTCCACCCGGTAAGAGTTCGTGGCCAGAGTTGGTGGGCATAAATGGAGAGGCAGCAGCCAGAATGATCATGTCAGAAAATCCAAGGGTCAAAGCCAGCACTCTGGACCAAGACTCGATTGTGACTGGTGATTTTCGCTGTGACAGGGTCCGAGTC…	579
GLX2YC301-GNXWWY103_c68	CGGNAGTGTGAAAAAGNAAAATCATATTATATAAGGATGGATATTATTATTATTCATTATCTTTTATTACCGCAGCAATAAACNNNNNNNNNNNNNNNNNNNNNNNNNNNNNNNNNNNNNNNNNNNNNNNNNNNNNNNNNNNNNNNNNNNNNNNNNNNNNNNNNNNNNNNNNNNNNNNNNNNNNNNNNNNNNNNNNNNNNNNNNNNNNNNNNNNNNNNNNNNNNNNNNNNNNNNNNNNNNNNNNNNNNNNNNNNNNNNNNNNNNNNNNNNNNNNNNNNNNNNNNNNNNNNNNNNNNNNNNNNNNNNNNNNNNNNNNNNNNNNNNNNNNNNNNNNNNNNNNNNNNNN	346
GLX2YC301-GNXWWY103_c69	ATTTGGGGGGTTTGCAGTTGAATCAGTCTCAGAGACGGAAGTGGAATTCATGGAGTTGGATGAGAAAGAGTTGTTGGCATGCTGTGGCAGCTCCCAATTTGCCAAAGAAATGGCTTCGGCATCTCAATTTCCCTCCTTCGATCGAGCAGTCTCTGCCGCCCGATATATCTGGTTCAATTTGGTTGATGTCAATGGATGGCTTGAAGCTTTTTCGGCTCATCCTCAGATCGGCCAATCTCCTAATTCTGAGTGGAGCAAGGTAGAGCAATCCTCTGCTTTTGCTACTGCTACTGAATCTAGCTTGCAGGAACTATCCGACTGGAACGCTCGGTACARGCARWRRTWTSRRYKYAKAKTaYATKRTATGTGCATCTGGAAGGACCACTGCTGAAATACTTG…	1243
GLX2YC301-GNXWWY103_c70	TAATGGGGGGGNATGACGGAGTAAAATCAAAAAAAAAATTTGAAAGAGGAAATTATTGGTAATGATAAAAAATAATAATTTAGAGTGAGTGTAAATGATGCGCGTTGACCCGCATCGAATAATAATAATTCAATAAATACAAAGAAGAAAAATAATCGCCAGAGACAACTAATCAGATCATCGACGGTGGATCCGCAGCCTCCTTTCGGACGAACAAAAAAAAAGGNGACACAAGAATCCAGATCT	246
GLX2YC301-GNXWWY103_c71	CTNATGGGAGAACTCTaTGKRTAGCCAACGCAACCTTAGAAATCAAATATCCAAGAAAACAAAACCTTTCAAGCCAAGAGGAAGAAGAAGAGGCTTGAGCGAAGATGCCGAAGAACAAGGGAAAGGGAGGCAAGAATCGCAAGAGAGGAAAGAACGAAGCAGACGATGAGAAGCGaCGAGCTGATTTTCAAAGAAGACGGTCRAGAATACGCACAAGTTCTGCGGATGCTaGGGGAACGGTCGGTGTGAGGCCATGTGCATCGACGGAACCAGGCGTCTCTGCCACATCCGGGGTAAGATGCACNNAAAAGGTTTNGATTGCTTCTNGGGATATTATTCTTGNTGGTCTGAGAGATTACCAAGATGATNAAG	372
GLX2YC301-GNXWWY103_c72	GGACCCCTGTACCATCGTTTGTTTGAATAGTCACTTCCAAATACTGTAAGGGCTGGACGCCTTCCGACAGCAACTTGCTGCACGAAGGGCGATGAGATTATTTGGGGGTTCCACGGGGGATCCTCACCAATTTCGCCACTTGGATGTGCACCAACAGGATTGAAGTATCTCAGCAATATGATCTTCCATTCTGAGTCTGAACGTTGGACATCACGACAAATCTCTTCAATGAAAAGCTTGGTTCGTCCATAGGGGTTCATTGCCTCCAGAGGGAACTCTTCTGTACATGGGACCACCTTTGGCCAACCATAAACAGTAGCTGATGATGAAAATACCAGACTTTTGCAGCCATGGGCAGCCttATAACTTCCAAAAGAGtcTATCGTTCCAATAAGATTG…	791
GLX2YC301-GNXWWY103_c73	TACNATGGGAGTTGCTTGAAGCCGATAGTGGGTAAGTGTTAGATGAACGAACTCTCTTGTGGATCGCNTTTCTCTTGCACGTAAATGAATCGAGGAATTGCGTATGAAAGGTCTGNCTGGTCTATCCTATCCACGTAGTTTTCACATTAACAAAAGTNGCCACTTCTNAATAAATAGCGTAtgKRKAATCTCTTTGCCGCTCTTCAAGTGACAGATTGGATTGAGAAAGCACGCACCGAAGAAAAGTTGATGTCAGAGAAGAAGTTCCTGGTTTGCAATCAAAAGTACCACTTTTAAtTAAATCAGGAATCCCTTCTTCTACTTCTgRKCAATTTCCTAAGAGAAGATAGAAAGGATTGCAGGCTAGATTCAAGGTATGCCCAAAGGTATGCCAGTTGA…	1639
GLX2YC301-GNXWWY103_c74	CATGGGGATCCAAGGCGAAACAAAATCATAAACCAGATCAACAATCCAAATGGATTCAATTAATTCCTTTAAGGGATATGGCAAAGTTGATGAGCTCGAACAAGCAGCATTCCGGCGGAAGACAAGGAAGCGTTTGATCATTTTAGGCATCTCTTCTGTCGTATTGGTAGCGGTGATCATTGGTGCTGTGGTCGGGGTTGTAAAAAAGGGGAGAATGATTCTTCTTCCGACAAGGTCCCGGCAACAGAGTTATCTGCATCGGCGTCTCTCAGAGCTGTATGCAGCGTCACTCAGTATCCAGATTCTTGTTACTCCAGCATATCCTCCATGGAAGCTTCAAACGTTACTGACCCAGAAATCCTCTTCAAGCTCTCTTTACGAGTCGCCATTGATGAGCTC…	2020
GLX2YC301-GNXWWY103_c75	GCATCCNGNTNTNAGNAAgAAACTCAATTCTATTGAAGCACTCACAGTAGTAAGAAATATATAGGCAGCTAACTTCATTGTAAGGAACCAGAAAATACGGTGCATCTCATAACTATACAAGAGAAGATAAGAATTCACTGTGAGAGCAAAGTATCCTTAACACAAGGCATCGGAGGCTACAAGGCAAGGAAACAAATGaCCaATAAAGAGCTTCTTTCCTGCAAAGGTATCCTTTGCTTACCATGTCTACAAGAATTTCTCTATGCTGGTGGTCAAAGTAGATTTAGGAACAGCGCCAATTACTGTGTCTTTCTTCTCACCATTCTTAAATATTATGACAGTTGGGATGCTCCTAATTCCGCATTTAGTTGCAATATTAGGGCTCTCGTCTGTGTTAAC…	878
GLX2YC301-GNXWWY103_c76	ATGGGGAGAAGGCATNGGGAGAGGCGACGGAGTCAACGCAGACGAGAATGGAGAATACGGCGATTCTGAGAGAATGGTTTGATCGAGTCGACTCACAAGGAACTGGAAGCATCGCAGCAGCTCAGCTCAAGAGCGCTTTCGCTGTTGGCAACCTCGATTTTCCTCTATCTGTTGTCCAACAAATGATCAGGATGTATGATTTTGATAGAAATGGCACCATGAGCTTTGAAGAATTTGTGGAGCTTAACAAGTTCCTTCTNAAAGGTTCAACATGCATTCTCAGACCTGGAGAGGGGTCGTGGATATCTTGTTCCTGATGATGTTTATGAGGGACTGGTGAAAATTGGGTTTTCTTTGGACTCCCCTGCTTTTTATACAGTTTGTGAGAGTTTTGATCCA…	443
GLX2YC301-GNXWWY103_c77	AGGACAGCAATGTATGCTAAAGGCATCGAAATATNTTGNTGCACCTACAGCTGATGCCAGGGATGTATGGCAAGCNATCAATGATCCATATTGCTACTGAGGGAGGATGTTTTGTTTTGTCAGCCAACCAGTTCTGCCGAAGGAAAGATTACCCACCTCCCCCAGAATATGTATTTTCTGGCACAGAAGAGGACCTTACACCAGAGTCTGTTGTCTGTGCTGGAGGCAGTGTTATCATTTCTCCATCAGGGACTGTTCTGGCTGGACCCAATTACGATGGAGAGGCTCTCATATCAGCAGATCTAGATCTTGGAGAAATAGCACGGGCAAAGTTTGATTTCGATGTTGTTGGGCACTACTCAAGACCCGAAGTCCTTAGCTTGATCGTCAGGGATCATC…	761
GLX2YC301-GNXWWY103_c78	TTTCATATTTATATAAAGTGCTCCGCCAACAATTCTTNTCCCTGAGATTTTTAGTTTAAGAATACAATCAATGCCAAAGTTGAAGAAGCCACAGAGGTTCTGCTAACGTGTTCCACCATTGTAGTTGATATTTATGGCATGATCCTCCATGATTCAGAAATCAAACATCTGCTTGCAGGTTCAGCCACAAATAATTCTTCCCCCCATATTTTCCTCAACCAGTATCACTGAGAGGTTATTTGATTCACATAGAAAACATTTCCAACATAAGCATACTTCAACAGTTTCATTTATATCAACAGTCTGCTTCAATCTTCTTATGTTGTTACCTTTGTTCTCGAACATCAAGCTATTGAATACCACATTGCAGCTTTCAGTGATTAATCACAAGTCTAAAGA…	873
GLX2YC301-GNXWWY103_c79	ATGGGGCCCCTCAAATNNNGGNTNNCAAGGCAAGGCAtRGGSATGGCGASCGAAACAGAGCCGGCGAAGCTGCTGTTACCATACTTACAACGAGCCGATGAATTACAAAAGCACGAGCCCATCGTCGCTTACTATTGTCGATTATATGCGATGGAGAGAGGGTTGAGGATTCCACAGAGCGAGCGGACCAAGACCACTAATTCTCTCCTTKTCTCTCTCATGAAACAGCTTGAGAAGGATAAGAAGTCACTGCAGTTGACGCCTGAAGACAATTTGCACCTGGAGGGATTTGCTTTGAATGTTTTTGCCAAGGCAGACAAGCAAGATCGTGCTGGACGAGCAGACTTGAATACTGCAAAAACGTTTTATGCTGCTAGTATTTTCTTTGAGATTCTAAAC…	486
GLX2YC301-GNXWWY103_c80	AAGCAGTGGTATCAACGCTAGAGTACATNGGGGANTCCACGTTTTTTCGGGARTKSKTCGYTCTCTCTGTCTCTCTATTTGCTTCTCTTCAACTGATCATCAATTGTCACGCTACTAGTCGTGTTAGCTTCCCATATTCAGGAAGAAATATCTCTCAGATAGGGGATTGCTGAGTTCAGAGGTTTCTTATCAAAATAGTTACAGGTTTCCATATCCTTCTTTACACAGGACTAAGCAAACCAGCAGGAAGCTATTTTGTTCAGTTGCCACAAAATCATCACCAAAGCAAGTTGAGAAATCCAAAATGGATACACCAAAGGAAATCTTTTTGAAGGATTACAAGATGCCGGACTACTATTTTGATACGGTGGATTTGAAATTTTGGNTGGCTGAGGNAAA…	437
GLX2YC301-GNXWWY103_c81	AGCTTAGAAGGTTCCAGGCAACAATGTCAGCATATACATAACAACAATCTGTATCTAGCCAATTTTCACCAGATCTTAAGTCACCACACAAAATCTTGCTACACGCGCACTTCTCCAATTGCCTCACACAGATTCAAAACAACTACAAATNAACAAAATCGACTTAATTTCGACAAATTCAGAGATCCTGCCTCTTCTTCAGAACTCAAGATTCAAGCAAAACATAAATAACGAAACAGAGAACCGAAGCTCTGAAGCTAAGTGGCTTTTACGAAAATCTCCATTGGTAAACATGCACTGCGATTCAAAGTTTTTTTTATCAGAATCTCCTACGGGTCAAGAAGGAGTAACAGGGAATTATTGGAATCCCAAAGAGTGGGCGGTGGAAATTTTAAATGG…	514
GLX2YC301-GNXWWY103_c82	AGGGTNAAGGAATTAACTTCCAACGAAGTCCACATTCATAAACTTCAAAGGCAATCTCACAGAGAAGAGAGCCACATTNAAACAAAAACATATGAAGCTTTTCTCACGCACCAAAAGTTCAAAACTTTCCCAAATTATTAAGTGCCAAGCAACCAAAAAGCGAAGCCATTTTTGGACTAAAAAATTACGGGATATCCCAAGGCTTGGGCTCGGGGGACAGCGATGACCATACCTTCAAGATCGCGCGTGAGCACCACCTGACAGCCGAGCCTGGAATGCTTGTTCAAAACTCGAGCACGAGAGTTTCTCTTGAGGACGTATTCTTCATCGTACGACCTAGGCGGTAGCTTGTCCAACCACTCCTGGGCGATGTTGACCTCACACTCGGCGGAGCAGGCG…	707
GLX2YC301-GNXWWY103_c83	GGTTCAANATCAAACTGTAGAATTTTAATTCCCACAAAACATATACACACAAGCTGTTAATTCTAACGTATTTGTATGTATATGGTGTAAAAATAATAATACAAACACCATAAATTGAAAAGCTCTCATTTCTGCCCTCTTCAACAATATTCCATATAAGAAATATATATATGTACACACGCGAGCGCCANCGCAAAACCTAGTCTGATCGNACGNAAAAAAANTAGAAAAGCATCATATTTTCAATTTAGACATTAATCTTTTCAAGAAACTGCTACTCCATTTGAATTGGCATTCATCAAGCCAAACCTGGAAGGTCTAGGCTGGAAATTCCTCCTCCTTTGAAGATCATGGCTTGAGGGTTTGATAATTTGGAGAAGAAACGCCCTGACTGCATCA…	633
GLX2YC301-GNXWWY103_c84	AAWTCCCtTTGCTGCATTGGGATCTTTGATGTGGCTTCGCAAGAACAAACCCAAGACATTGATTCCTATAATTTATGCATGTGCTGGGATTGTGGCAACCATGCCATCAATTACAAGCTATCTGAGGCGAGGAATGGGATGGCAACTTCCAAAGGTGGTAGGCTTTGAACTTTTTACCTCATTGGTGATGGCATTCGTTAGTTGGCAACTCTTCTCTGCATGCCAGAGACCCTCTGCCTGAGGAAGCCAAGCATTACTACTGCACAGTATTCTCGTGGCAGCTTAATTATCTTCAAGATAGTCTGTTCCAATCTATGTTCCTCTTGTGATCTGGTGTCATGATCTTTAATTCGTAACTTCTCATATTGTCATTCTAGTTTGTGTTAATTTACTAGTATC…	442
GLX2YC301-GNXWWY103_c85	CANGNCATCACCAAATATAAACTTCATTCTTGTCTTGTAACCAGAAGTTTATACATCAAAAATGAAGTACTCTTTGATTGAATTAAGCAGACAACAACCACACCAATCCTATATATTATATCACAACATTTGACAAGTTCAACTGTTTTATGTAAAAGATGAGTGCATTCGCCCCATCCAAATTAC	186
GLX2YC301-GNXWWY103_c86	TTGAAATAACACACGCCAAAGTTCGAATTACCTTAGTGAAAAACAATGAGACGATGCTCAAAACTNGTCCCAATGAATTGNCATAAAGGCTTTAATCNAACTAGTTTAACTANTGANTATNAAAAAAATTTCTAGANTTCCTTGCATGATCATGCCTTCATGCGTCCATAGAACTTCTGYTTCTCCTGTGTTGACTGGAAGCGACCATGTCCAAACTTGGAGGAGGTGTCGACGAACTTGAGTTTGATTTCCTCAAGGGCCACACGAGATGTCTGTTTGAGCAGTGACTGACGAAGTGTGACCACCCTCTTCTTAGGTCCAACACAGCATCCCTTGATCATCAAATAATCATCYTTTACAGTACCATAGTGAGGGAAGCCACCCATTGGGGTAATGTCC…	1377
GLX2YC301-GNXWWY103_c87	CCTAACACCATTTCATCAATTCTCGGCAAGGATCACAAGGGNAAGAACGAAAGCGTAAGCACTCAGCTTGATATCGAATCCTTTTTATCTCCAAACTGACTCCATTTAAATAAGAATCAATAAAGGAAAAAATAAAGTAGGAAAGCAGAAAACTAAATAAGAACATCTACACACTTAATGAGTACATAAAGACAATGTCAATCGATCATCACCTAGGaAATTTCTCCAGCTGAGTTCTGGCAAgGGGAAAGGCGAGATAAGCAGGTGTTGTCTAACCTCCCTAATATACATTCTTTCAGATACATTTATGACCaAAAGAGCAGTAGATCCAGTGAGCATCGTGGGGTATGGCTGATCCAGTATTAACTGACTGTTACAGACAGAGGGGAGTAAAGTCGA…	1513
GLX2YC301-GNXWWY103_c88	AAGCAGTGGTATCAACGCAGAGTACATgGGGGATCGTCGATCACCGGAATATTTCGTCTGTTTGCTGTTGACGAAGGAGAAATTGACTGTACGGATAGGATCATGAAGTTTTGGAAAAGTCTGAGCATWTTGATCGAAGAGACGTTGCCTGATTGGCGTGACAAGTTCTTGTCGTATAAGGATTTGAAGAAGCAGTTGAAATTGATCTATCCGAAAGATGGAGAGAAGCAGCAGTTGAACTGTGATGGTAACAGCAATAAACGGCCCAAATTAGAgGGACCGGAGAAAGAGGAGGGAGGAGATTGCGCGAGTAGTAGGGAGGAGAATGAAGAGACGAAGCAGGTGAATCAATTCCTCAAGTTGTTGGAAGATGAGATAGAGAAGTTTAATGCGTTTTTT…	1227
GLX2YC301-GNXWWY103_c89	CTTCTCTCGTTTAATTCCTCCTATTTTTGTCTAATTCCGAAATCGCCCAACTTTCTCTCTNTCCCCCCCTCTCTTAAATATTTAAGTGTTTCCGGTTTTTAACAGTTTAGCCTTTCGCTGCTGTATAAATAAAACCATTCCAGTCCGCAGTCNATNNNNTCTCTGTATTGGGTTCNTGTTGTCTCTCCCACCTTCGNAAACTGAAAAAGTTGACAGCAGTTAGCATTTTGCGCTCTGATATTAGTAACTACTATTTTTGNAATGGCGGAGTTCAAAGAGGACAACAACGAGAACAGTAAGAAGCGAGTCCGTTACGAATGGGAGGACTCGGACGCCAACTCTCCTCAATCAAAACTCGCCCGAGTTGAATCAGTTGTCTCAGAAGGTACCTCGGAAGAC…	1250
GLX2YC301-GNXWWY103_c90	ACCAAGAGTTCATAATKTGCAAGGTCGATCGAGATGAGTTTGACTTTCCCGTTTTCCTTCTTCCGTTCCCTTGTTCTCCTATTACTGATAGCTTCCATTTTCAGCATGCAATCAGCTCCGGTTGATGCAGATTCCTATTTTCCAACTTACTCCACAACCACAGAATTGAAACATAGGATACTGGGGAGAAAACCAATGCCAAGCCCACCACCAACTCCAAATCCAAACGGGGTGAAGAATTTTATCCCTATTGAGGGACCACCTCTGCATGTCTGAGAATTGAGATCATGGGAGAATTTAGCAAATACTACAGAGAGCCATTTGGGATCAGAGTACGTGATTGAGGAATATAAGCTATAAGCAGTAATATGTTGTGAGCTNCTAAACCATTTCTNGTAA…	437
GLX2YC301-GNXWWY103_c91	ACATATTGTCTATTGATGACTTGGGNCATTANCAAATACNTATTTTCAGTAAATATTCTAACAAACTAATTTNCAGAACTGAAATAATAGATACAGTTAAGGAACAGTAGTAAATTATTCAAGCCTACAATTTCCAAGCAGTTAAACGGAAAGATGAAATTTTGGAAGTTACAACATATCAGTGATTCTACCCACTGATCACTGAACTTCCAACaAACTAAGGTGTCATTATTTCACAACCCTAAAATAAGGAAATACTGTACaAAGGAGGATCAAATACAATCTTTCGGGCTTACTGACTACAGCACGCATCAAGGTTTCGCCCCAACCTTGCCAAATGTTGTTGATGTTTGGCTGCAGCCGCCTTRTCAGCAGCTTCACGTTTAAGTGCCCTCTTTG…	1243
GLX2YC301-GNXWWY103_c92	ATCCCATGGATCTGAGGACAATGTCGAAAAGGGTGGAGTCGGAGCAATATTATGTAACACTTGACATGTTTGTTGCGGATGTCAAGAGGATGTTTGCTAATGCTCGCATCTATAATTCACCCGACACCATTTATTATAAGTGTGCAACCAGGCTGCAAACCCACTTTCAAAGCAAGGTTCAGTCTGGTCTACAATCCGCCACCAAAATTCAGCAGTAATGTATTTAATGAACCCAcCCGCGTGCTTTGATTTTACAATTGCCGATAGATCCGTTAGCAGTCGTTTCAGCTATATATAGCGATACGTAATATTTGTAATTTTAGAGGTTATTTATGTCCTATCCCCGGTACATGCTAGCATGTGTTTTATTGTATGTTCCGGTTATGCTGTTTGTATGTT…	493
GLX2YC301-GNXWWY103_c93	CTTCTTGTTGTCCTTCCCAACCGGACTCAAAATGCCTTTGTGCAATTGgTAAtTCCATCATGCCGATATATCTCATCAAGGCTTCTGGCTTGAGAAAGTTAGGCAACATCTTTCTCATCTTCTTGGCTTCTTCTTTGGAAGATGTTTGTGTAGACGAAGGAAAGATCTTGTCTACTGAGTTTGGCCACCACGCCTGAACAAGCTTGtTTTCGTTGGAGAACAAGAACTTGTTCCCAGCAGCGCCACAAATAACCACGATGGGTTCTGCCAGAATCGAAGTCTTGAAGACTTGAGAAGAGTATTTGGCTATTCTATCGAATATGAACCTTTCAGGACAACCCTTTCGGCCAGTGTTGAGAAATTCAAGACTCTCGCCTATGAATGGCAAACCCATCTTCC…	572
GLX2YC301-GNXWWY103_c94	GCACAGTACAATCATCTGGTCTTGCAATTACAACAAAGAAAAATATGTCTGAAGACCACAGTTTAAACTTAAATTGGTTTGATCTGGTTAACAAGATGAATAAAAGCGTTCAGAGAAGCCGCCGAACTGGCAGGAAAACCACGATCGAAGATTGCGCGAAGGATCTCAGCCCGTTTCTTCATTTCTTCGTATCCATNCCCCATCAGCATTTCTATTCCATTCACTATATGGtCCNTTTTAACAGATTCTGATTGATCATAACCACAGATCATGCACCCTACCTTCAGATGATTGACCACCAGTTTTGCATTATAATGCTGATCTCCTCTTATTGGCCATCCCAAAAGTGGGACTCCACACCCAATTGCTTCCACCGTTGAATTCCATCCACAGTGGGAC…	1647
GLX2YC301-GNXWWY103_c95	ATGGGGGCTCAAATGAAGGCGTTTTTTGACTCGACtAGGGCAGTTGTGGAAGGAGGGTAAGCTTGTGGGTAAACCGGCCGGCTTTTTTGTCAGTACCGGGACYCAGGGCGGCGGCCAGGAAACCACAGCTTGGACAGCAATCACCCAGTTGGCCCACCATGGAATGCTATTTGTTCCCATCGGTTACACCTTTGGAGCTGGTATGTTCAAGATGGACTCTATCCGAGGGGGCTCTCCATATGGTGCTGGAGTTTTTGCTGGTGATGGaCACAAGAGAGCCCAGTGAAACAGAGCTGGCAATAGCAGAACATCAGGGCAAGTATATGGCTGCAGTAGTCAAGAGGCTTCGCCAGGCATNAATCTTAGTNCTTACTGTTAAACCATAATCTACCAACCTTA…	432
GLX2YC301-GNXWWY103_c96	GTTTATCCCCAGTCCCGTCGCCTAGACACAATCTNCCCAAATCTAGCTCATTCCCTGGATGCCACGCTGGGGTACCATTCTCGTATCCGTTCCACGTCAGCCTCTTTAATCCACTCCCGTCCAACCTCACCACATATAAATCGCCATATGGCTGGAACTGATTTGGCCACGACACCGGCTCTGCTGTCACGGCTCCCAAGTTAGCCGTGAACAAGAGCCACTCCCCGTCCCAACTGAAACACACGTGATTAATCCTCTCTCTATCCACGTCACTAGACCCCTCAGGCCCCGCCACGCGGATCCTCCTAAGACCAGAGCCGTCGGGTTTGATGACGTATATGCTAAACACATCAACTCTTTCTGGATTATGTCTGTTGGaAGAAAAAGCTATGAGGTCCC…	1118
GLX2YC301-GNXWWY103_c97	ATTGGGGGATCCTATCAAACACCACACGTCATNNNGACACCTGAAGAAAAACGCTANNNNCTGGTGTTCTCTCTACAGAACAtAAACCATGGCAACTCTTCATTTCAGTCCATCTGCTTTCTTCCCTCTCGCAAAACAAAGGCAACCCGCCAGCCCCAAGTTCATTTCTTTTAACTTCGACTCCAGAAAACGCATTGGCCAGCAGAGAAGATTAAAATCAGCCATCGTGAAATCTTACAAAGTGTTGATTGAGCATGAGGGTAAGTCGACAGAGCTAGAGGTGGACCCTGATGAGACTATATTATCCAAAGCGTTGGATTCTGGCTTGACTGTGCCGCACGACTGCAAGCTCGGAGTGTGCATGACTTGTCCTGCTAGGCTTGTCAGTGGCTCGGTTGA…	704
GLX2YC301-GNXWWY103_c98	CCTTCTTGACTTCTCCTTTCATATGTTTTGTGGCTCTTATTTCCTCATGACATTCAAAATTGACACCGAGCTTGTTAGTACTAAAGTTTAAAACTTGTTTTTTAAATNATTGGGNAATTTCTACTTCACCTTTTCCTCTTCTCCTTTSRSGCATAAACACACAAATATCAGCACAAGAACTCTGTCATGTTAAACCCTCAAAGAGCTATCACCAATGGTGAAAACCATCAGGACGTCCAAGATCATGATCAACACGATGAACCCATCAGAGACATCCATGCTTTGAcCCCMMCTGATCCGCCTCCAGTGAATCGTGGCGGTAGAAGAGAAAGTTGGGAAACTAGCAGCCATCGATCATCTTCTATGTCCATGTCTGGTGAAACTACAGCAATTGAAAAC…	1448
GLX2YC301-GNXWWY103_c99	CAGTAGTCAGGTTCAACTTCATAACTATCACACTGTATATGATGCCAATTACTAAGCTTGCGATAATTCCTCGAATTGTGACATGTCTTGTCCATGGTGCAATTCTCTTTATCTCCTCTTGCCGATCCTGAATCTCTTCAGATTCTAATTCTTCCTTCTCATGATTAGCTCTTTCAATCTCTTTCAGTTCTTCTGCATTCATGTTCTCCATTCTGATCGATCAAAACCTTCTTCCTAGTTCAAGCTATGAACAATCCAGAAAGCTTCAAAACTGTCTCTCTGAACAATTCTTCACTTCCCGCGTTGACTCACAGGAATGTTCAACAAAATGACACACAACAGCAAAGAGAGTCGGAAAACTCCAGAAATAGCAATTAATTGACNAAAACCTCGNAAAAT…	459
GLX2YC301-GNXWWY103_c100	ATATGGGGaGGACCCAAGTGAGATAGTTCTCGTCTTGCGGTTTCTCCGTTTTTCGCTGCCGCTATGTCTCAGGTCGATAACAGAAATACCTCTGCCGCAAAGCGTGCTAGAACTGATGGTAGTCGCAGGGAAGATGATTGGACCTGTCCCAGCTGTGGCAATGTTAACTTTTCATTCAGGATGACCTGCAATATGCGTAATTGCACTCAACCCCGACCAGCTGATCATAACTCAAAATCTAGCTGCAAAGCCTTTGCAAGCCCCGAATTACTCATCTGCTCCTTATGTTGGTTCTGGGGCACCACCCTCCTCTATGTATCTGGGCATGCCACCTTATGGTTCTTCCCTTTTCAATGGGT	359
GLX2YC301-GNXWWY103_c101	ATGGGGAATCAATCCCATGTAGGGTTTTCAGGGACATATAAATATCACTCCTTKAWKGRGRtAtTaCTTCTTTTTTGCTCATTCGTGCTTCTTCATTTCTGCCTTCTGCTACTCCGCCGTCTTCTCAGTACCAATCAAATGGCGATCACTTTTTCAGATCTCCACACCGAATCAGGCCTCAAGTCTCTCGATCAGTGTCTCTCCGGCaAAATCTTACATCTCCGGGGATCAGATTACGAAAGATGACATCAAGGTCTACGCTGCCGTTTGGGAGAAACCCGGTGGTTCCTTCCCCAACGCCAGCAAGTGGTACGATGCCGTTTCATCGCAGCTGACCCCAAGCTTTCCTGGAAAAGCAGTTGGTGTGAGAGTTGGCGGAAAAGGTGCTGCAGTCGACGC…	943
GLX2YC301-GNXWWY103_c102	ATTGGGGGTTGAAGATTCTGATTCTAGGGTTAGGGATTTTTGAAAAAAGAAAAGGAAAAGAAATAGCTTGCGTTTTTCTACTTTCACTGTTGAGCTCTAATATTATATAAGCTGACCGTCACAACTGCNTATGGGGGTGTTTGGTTTGATCGGATCRCTCTCTCTCCGGGCTTCATCGCCCTGTGGTTATTAAAATCCATGATCGTCAGCGTAACATGGACTCCTCTCCGGTGCACACCACTCCTCCAGTTGAAGAAGAAGACGAGTGGGACACTGAGGGATTCGTGATACCAAGCTTGGGAATAGGAGACCCAGATGACCGTAAATCTGATGCTGTAGAAGTAGAAAGCTCAAAACCTNCCTTCTCCAAAGGCTAAAAAAGAAGAGAATATCTATCTT…	506
GLX2YC301-GNXWWY103_c103	TGGTATCAACGCAGANTAWTgGGGacKgBKggGACCWAGAATTCTTTCTCTCGCTTCTCTGATCAATCGCGTACCATGGAATTCTTTTGCTGATGCCAACAGCtTTTCTGTTTGTCTACGAAGAAAATCTCCGTGCGATTCTGAGGCTTCCCGGAGAATCAACGCTACTCGCCGCGTCAGCTCACAAGCGGTGAGGATGTCGACTCCTGCAAGGAAGRGATTGATGAgGGGAtTTTAAGAGGTTRCAACAAGATCCTCCKGCTGGCATTAGYGGTGCTCCTCAAGACAACAATATTATGCTTTGGAATGCTGtTAtTTTTGGGCCTGATGATACCCCATGGGAYGGAGGTACGtTTAAGTTGACRCTTCAGTTTACAGAGGATTATCCWAATAAGCCAC…	940
GLX2YC301-GNXWWY103_c104	AANNNGNNGTANCAANNCNGNGNNCATGGGGACTCTTGTTGAGCTTTGAACTGTTCGAAAATGCTTGCTCGTCTCGCGGCCAAGCGTCTTCTCGAGATCCGTCAAGYTTTCCGTCAATCTCCTCAGACATCTCGATCCTTCTCCACTGCCTTGAACTATCAYATTGATTCWCCTGATAACAATCCGGMSATTCCTTGGGAGTTCAGTGATGCMAACAAAGCCAAGGTTAAGGAGATATTATCTCACTATCCATCCAATTACAAGCAATCTGCGGTTATTCCTCTGCTAGATCTTGCACAGCAGCAGCATGGAGGATGGCTCCCTGTTTCAGCAATGAATGCGGTGGCTAAGGTWATTGAGGTTGCTCCCATCCGTGTTTATGAGGTTGCAACATTTTAT…	1033
GLX2YC301-GNXWWY103_c105	GGATCACTGGTGAGGCAAAGCTTCGCATAAACATCCTGCTTGTGGTAAATGCAGATGTTTTGGATGTCCCTCGCTTGATGTACGTAAACTTCAAGAACGCCAATGAAGTTCTCTAAGTTAGACACAACAACTTCTTTTCTGTTGGCTTCACTTCCCTTTGTTAAGCTACCAGAACAAGCaAAGAAATCAGGTTTCTGCTTCTCAGGCTCGGCAATAACAGAGGACTTGAATGGTGAGACAACAGATTGTGGAGAATCCATGGGAAAACCAAGAAATTGAACCTTCCTGCCTTTGGCCTCCAAAGTCAAAAGAACTCAAAACTCGGTGCTCCAAACCAAGATCCAGCCAGCCAGTCACAAATCCAGTTCACTGAACGAGATTGACTATCAAGCTGCGAGC…	476
GLX2YC301-GNXWWY103_c106	AACTTTACGGATAGGCAGGCTATAAAAGGTTCTTAGAACAGGATCAGGTTTCAGGTTCTCATAGGGTAATCTCCCGTGAACAAAACTGTGGTAGTTCATCATCGTCAAAGTCATAGCCAATAGCCTTGAGACCAGCCATTGACGTTCCATAGTTTTTGTACAGTACCCGATTGACCTCGGAAACTTTACtTTCTTCTATGCCAAGCTTTTGAACCATATATTCTTCAATATTCTTGGAGCATTGCTTGGAAAAACCAGAACTCAGAGGATAAAGAGTGTCATCGACATCAAATNGAAGACACTCATATCTTGTCGGTATGGAATCCTGCTGGTACTGACGTTCGTATGCCATCTTCAAATGAAAAACTCAGAAATCTTAAGGTGATCACAGTAAACAAA…	463
GLX2YC301-GNXWWY103_c107	TTGACTCAGATGCAGGTGCAGGTTAAGATGGTGGGGACCCAGTTTGGTGTTAAGTCTCCTAATGTGCCCATGCCCAAGAATATTAGTCTCGCTAACGATGGATTTTTGTGTCCTGATGTCACTATGCAAGGTACAAGTGAGATGCAAGTCTGTTGCATCAAAGACGCTAATGCTGAATCAAACCTCACAGTGGATGATGAtTTCCTGCCTCGCCAAAGCGGTGATCTTACAATCATGTATGATGTGACCAGAACATACGACTCAAATTACTGGGCACAGGTTACGATTGCAAACCATAACCCCCTTGGCCGTCTTGATAATTGGAAATTGAGCTGGGACTGGATGCACGATGAATTCATCTACACTATGAAAGGGGCTTACCCTTATCTTGCAGATTCA…	1780
GLX2YC301-GNXWWY103_c108	TGGGGAATATGGGGGACGTCCGGCTCTCTGGAAACTTCTCTTAGGCTATTTACAATACGAAACGCTGGCCAcTWTGGcKKGTTGCAGTGTACCGCACGATTTTGTGAGATCGAACGAGGGTGAGGCTTAACCTGACGAAAAATCGCGAAGCCAAGAGAGAGATCGTTGCTTTTGTCACTTGATACGATGTCGTCCTCTAGGAGGTCAAGGTATTCACGCTCTCCTTCGCCGTACAAGGGaAACAGCAGGTCAATGTCTAGGTCAAGTTATTGCAGTCGATCCAGGAGCCGATCTCCAGACGTGGAAAATCCTGGTAACAATTTGTATGTAACGGGATTGTCACCGCGTATCACTAAGAGAGAACTTGAGAAGCATTTTGCAACTGAGGGAAAGGTTATT…	1582
GLX2YC301-GNXWWY103_c109	AAGCAGTGGTATCAACGCAGAGTACATGGGCTCCTCTTTATTGGGCACTCTGAGTCTCTGAAAGAACAACAACCATTAAGGCTTGATTCTATCGTCATATTTTTGTGGGAATATGTCAACTTCTCAGTGCTTGGAGAATCCACCAACGCCCAGCCCGACTTCTGGAGCAGGGACTGTCCAAGAACTTGGAGGCCTCCGGACGTATGTGACTGGTCCTCAAGATTCCAAGCTCGCTGTCCTTCTGGTTTCTGATGTTTTTGGGTATGAAGCACCGCTTTTCAGGAAACTTGCAGACAAAGTTGGAAGTGCTGGATTCTTAGTTGTAGCCCCTGATTTCTTTTATGGTGACCCATTTGATCTGAGCAACCCACAGTTTGATCGAGATGCATGGATAAAAGC…	948
GLX2YC301-GNXWWY103_c110	ATTCAAAAGACCAATTTTTATATATAACATTATTGTCTGTAATTTAAGTTATCCTAACCTTACAGGCATCCTGCAACTATGACGGTCACAGCCCCATTGATTGTGTCATCAACTGGGCCCTCNNTNANNACAATCAATCACATGAAACGGTAAGCAATGAGTCCGTCTGTCAGTTCGTCTGTCATGACAGACATTAGCAGAAATTCTGCCACCCAGAGCTCCGTCACCGCCGGGACACACATCACAAATNTCACGGTGCGGGTGNNAAAAAGAGGTAAGATTACGTACtAGGTTAAGAAAATTTACGGACAGTAAGNAAGAAAACACACTCAGACTATTATCACACAGTGTACACGATCACAAAGCAAGGAAGCACAGCCCTTGGATTNAAAACCAAAA…	657
GLX2YC301-GNXWWY103_c111	ACTGGTTTCAGCTCCGCATACTTAAGCGCCATTCCAATTATGGCAAGGGGGAAACCATATGTCAGCATTATTGCTGACCATTCAGAACCAGGGAGGATATTGAAGTATGCCCCAAAACCATACGACAGGAGTGAAACTCCAAGACCAAGTCCAATAACACCAAATGAAACCTTAGCGAGAGAGAACTCGTCATCGGTAACAAGCGTCTTGTTAGGAGAGGTAGTAGCCGAAGCAGTAGCCGAGGAAGGTTGCGTTGAATCTGCCGCTCTGGCGACGAAAGCAAGTCGGAGACGGTGTCGTTTCGAGTCGAGAAGCGGAGGCGGAGAAAGACGATGATTTACAGCGACGAAGCAACRGYGGTGATTGGAGAAGCCGAACTGGCGATTACCGTTATGATGA…	533
GLX2YC301-GNXWWY103_c112	TCATCAAAACCTCTGTAACAGTCAGATNATCGGAAAATTCAAAATATTTGAAGTATGCAGCGTTAGAAGCTGCGAGTAAGTCTCATGCGCCGTACAGTAAATGCCCGTCTGGGGTGGCGATAATAGATTGTGAAGGAAGGGTTTATAAGGGGTCTTATACGGAATCAGCTGCGTATAATCCTAGCTTGGGTCCGGTGSRGGCGGCGTTGGTGGCTTACGTGGCAGGTGGGAGTGGTGGCGGATACGAGAGAATTGTGGCGGCCGTGTTGGTAGAGAAAGAGGAGCCTGCTGTGAGGCAAGAAGAAACGGCAAGGATGATTTTGCAGGTGATTTCGCCCAAGTGTGAATTTAATGTGTTTCATTGCGGATGTATTAATAATTAGTTGTGGTTCAGAATTA…	528
GLX2YC301-GNXWWY103_c113	TGTTTATTTTTTTTACACTTCACCAAGGTCACTGTTCCTCTGTTTCTTCAGTGAGCAAAAATTCTATACCAACACCAGTGGGGCTCAGAAATCCTTGCACTTTTAGGGAATTTGTTCCTTCGCTGAGAGAGGAAGTAAATCAGGATGAAACACATCAATCGTATGTCACTGTTGANCTTAAAGGAAATGAGAAGTTTGATAAACCCGATGCCAGACAGGCACTTCAGGATAATGGCACAAGTAAACCCTCAAACTCGGAGAGCTTTTGCCCTTCACATGATAAGCCAGTCTGTGGAGAAAAACAAATGATTTGACTGGTGTAGTGTCTACAGATGGGATGCAAGCTACGCAAAACTACCCMAGGCATGTCGCTGTGCAGATTCTAGATGGGATCCCTAG…	713
GLX2YC301-GNXWWY103_c114	AAGCAGTGGTATCAACGCAGAGTACTATKGGGATTCCTGTGGAGTCCCAAAGAGGAAGYAACACAAAAAACAGAGGAAGATAACGATGGATGTCGAATCAAAGAAGAAGAAAGCAAGCAAAGCTGGGCGGAGTCATCGGAAACGAAACATATGTATAGGGGTGACGGTGACCATCGTCGCCGTAGTATTAGTTaATCGTGATCTTGGCGCTAACTGTGTTCAAAACCAGACGTCCCGTAATAAACATAAATTCCGTCGGTATTGAAGATCTCAACGTCTCTCTCGACCTGGCAAGAATAAGAGTTAATGTCAACATCACCTTGGATGTTAGTCTTTCCATTAAAAATCCGAACAAGGTTGGACTCAATTACAAGAACAGCTCTGCTTTTATTAATTACA…	501
GLX2YC301-GNXWWY103_c115	AAAGNTNNTGNAGGGAAATGCAGCCAGAGAATGAAAGtCTTTTTATTTTCTGCATAAACTAGACCTTTACAGCATAACATTCCAGGTCCTCTCTCTCGTACTTACATTATACTGCCCGGAAATATACAGCmATAAAACAAAAGaACAGACCTAAGGTAAAGTGGAAGCAGGCTTGCAATTAcGAcCCCTGAGTAgGGAGGGAATGATGAAACTGAGAAACACTGAAAATTCTAGATTACAGTTCCGCTGGGAATCAAGGCATCCTTGATTATTGTCACAATTCCACTCTTAATGAAATATCCATCCGTTTCCCTTGCAGCTTCTTGCACATTGTCGCCATTTAGGATCTTCACATTGTCCCCAATTCGAGCATTTTTGTCAATTATTGCTCTCTTGATG…	1086
GLX2YC301-GNXWWY103_c116	AAGCAGTGGTATCAACGCAGAGTACATGGGKMTsSRSATACAGATACAACTCTCTCCACGGACATAtTTCGATTaAAAAATTTAGCAAAATCAACACTATGTCCACTACTGCAACAACTCTCGAACATCCCAGAAGCGACACTGTAGCTTCGTTTCCGGAGAAAATTTCTCCGGCCAAAGCTCTTAGACAGATTCTTGAATTGCCTGGGGTTCATCAGGGCCCTGCTTGtTTCGATGCTCTCAGTGCTAAGCTTATCGAGAAGGCTGGtTTTAGTTACTGTATCACCAGCGGATTTTCAATATCAGCTGCTCGGCTGGCATTGCCAGACACTGGATTTGTTTCATTCGGAGAGATGGTGGATCgAGGGGGAGCAGATTACCCAAGCCGTGTCGATTCCG…	1588
GLX2YC301-GNXWWY103_c117	AGTTAGTTAAAACATTAATCCTTCAACATTTCAAAATTCAATTTAAGAAGCAAAGCCAAACCTTGGGCAGACTTGGTCCAAGGAACCCTCCACCCCGCAGGCTGTAAAAGCATTAAATACCTACCCATCCAGCCCTATCAATTGAGCTTTTTTCTATAAGCTCTTTGAAGCAGTAGCAATTCGCACAATATAATAATATATTGGCAGAGCAACATTCGTTATTATTTAAAGCCCCAATGCCCCATATGTTGGTAGGTACATGCGTGCTACCGAGCTTGTTGAGGTTATTACCTCATAAGTATTTAAGCATACCTTGCTTTGCTCGGGCTCTAATCTCATCCGGATCAATTTTAGATTGGGGACGCACAACAAAATCCAACGGGGTTGCTTCTGGCCTTG…	1523
GLX2YC301-GNXWWY103_c118	AATGGGGCATGCGACCATGAATCAGCCTATTAGCTTGATGAAATTCATGTCGCTTACGTGAAAACAGGCACGCTACAATTCAATCACTGCTCTGAAATTTTTTTACAAAGGTATAGTATGGATCAGTTTCCTCCGCATGCAGTTTATTTCCAGGTGTGGGGTGCCGAGGATCCTAGCATGCAGTGATTTTGATCAATACTTGTATGCCAAAATCAGGTTGTACATAATACTGTAATGCCAATTGGAGCATATTTTCCTGTAAAGAGTGAACATGCAAGTTCCTCAAGATTCCATGTGGAAATATTGTTTTGNATCAAACTAAGCAAAATCaAACAAAAGAAAAGAGAAATGAAGTCCACAGTGAGGAAACAACTGTCTTTTTGCCTACNNAACCNTATA…	448
GLX2YC301-GNXWWY103_c119	TCCAAAGCCAAAAAAAGACAGACACCACTCCAAGGAACAGAGGTTCCACCTCAAACAGCAAAATTAGTTCTATTTTTAATCCTGGTCAAGGGACAAACGGTGCTATGGGTAAACCACAGATGGATTACGAAGTCAATGGAGAGGGTTTAAGAGAGGCTATAAAGAATGGAGATACTGCTGCAGTCAAGAAGCTTCTGAGTGAGGGTGTAGATGCAAATTTTCATGACAAGCAAGGAATGTCTTTGCTGCATCTAGCAGCACTCTTTAATCGAACTGATATAGCCTTCACCCTTATGGAATGTGGAGCAAGCATGGACTACAAGAATGCGCAAGGAGAAACACCTCTGGATTGTGCTCCAGCTACTCTGCAATACAAGATGCGTCAGAAGATGGAAGAGG…	509
GLX2YC301-GNXWWY103_c120	TGGTATCAACGCAGAGTACNTNNGGGAGCCCACCACCCACTTCCTTTCTCTTCTCCTCTNCTTGCTCTTAACTGCCATGGATTCTTCTGTGGTGGTTCGACAGTGACTAACCCCAGCTTCATATCCTCTCTCCCNNTCTCTCTCTCAGAGACAAAGAAGGAATTTTNATTTATGTGCAAATAAACCAGTACAGATAAAACCTNGCAAACACCAAATNCCAGATTGATCAAATACTGTAAAATNCTCCATTAAAATGACTGTAAATCCTCCGAAATCTTCCCTTCTACTCCACAGAATCAACAACACAACAACTGCGGCTACCAACATGACTGCGGCAACTGACTTGCTTTGCCAGWAWGAGttTCAGAAGCGCTTTCCTGTAACGTGCGCGACGCCGGT…	650
GLX2YC301-GNXWWY103_c121	AAGCACTAGTTTTCTGCTGCACAGCTGTCATACCAGTATATTCAGTNATNNGNTTTTCNTGCCTGACAAAGCTANTTGANTTTGATTGATGAAGCTGGTTCTCGGGTTCGGCTTCGTCATGCACAGCTACCTGAGGAAGCTAGGGAGCTTGAAAAAGAGCTCAGGCAGATAACTAAGGAAAAGAATGAAGCTGTTCGAAGCCAAGACTTTGAAAAGGCTGGGGAATTGCGTGATAGAGAAATGGACCTTAAGGCTCAGATCACAGCTCTTGTAGATAAGGGYAAGGAGATGAGCAAGGCRGAGACTGAAGCAGGGGATGTAGGCCCTRTTGTGACTGAAGTGGACATTCAACACATYGTCTCAKCTTGGACTGGCATTCCTGTTGAAAAAGTATCAACY…	1788
GLX2YC301-GNXWWY103_c122	AAGGTTAAAGGGGGGCTTTTTGTTCTACATAATCGCCAGCTGCCATTCTTGGTGTGAAATCAAATTCTGCATCATCACAGTCTATGTCAAATTGAAAATCCTCATCTTCCAGATCAGCTTTTGGTGANAAATCCTTCCTCTCATCTACCAATCTCCTCGCTTCAATGCATACAACCTCAAGTTCACTGGGTTCCTCCTCACCAGCACGAAATTCCCTACTCATCATCTCACCAATTTCAGAAAGANACANAACCGAATTCAGCAGCCTCCTTCAGGAAAATCGTGCACAGAACCAAGACACGAAGACAAGCCTCTCGAATCATNGGGAGCTCCCTCCGCAGCATTTCACAGTCGCGAACAGGATCAAGTTTTCTAATGTACTCGAGTTCATCGTCTGAA…	1974
GLX2YC301-GNXWWY103_c123	ACGNAGTCAGCGTTCTAACATCATCATATTATTTACTcCACAAATACACAATATACAGTATGTCAAATAAGCACAAACATCTTTATAGAACACTaGaAAAGAAAACCATTACAGATTaANTTTTGTTTGCTTAATACACACCATGCGAATTGGGAAACACAGCTCGACAACATGAAATGGAATGCCAGGAGAAATTTTGGCTGAACATTCATCGATAGTTTCGATAGATTGGGGTGTACATGCAACTCTCAGCATACTTCACCAGATTCTGAgGTCGGGGCAGACGCGTAGCCtAAACCGAGTTCATATGCCTTGGCAGCCACATTAGCAGCTATATTGGCTGAAATTTTTCTGATATTAGAGAACGGTGGGTAGATCAATCCCTGGGCAAAGTTCYCC…	1526
GLX2YC301-GNXWWY103_c124	ACTNATGGGaTTACTTAGTTTTAGATTCATTCACTCACTCTACGGTTTTTCTCCGGTTCTCTGATCCGCGAGGTCGTACGTTTGGGTGGTCTAGTTCGGACCAAATAAAATGGGAGGTGGATTCAGAGTGCTTCATCTTGTCAGGCCTTTCCTTTCATTTCTCCCTGAAGTTCAGAGCGCCGACAGGAAAGTTCCATTCAGAGAGAAGGTTATATACACTGTGATCTCTCTTTTCATATTCCTGGTATGCAGTCAGCTCCCACTGTATGGCATACACTCAACAACCGGTGCGGATCCATTCTATTGGATGCGTGTTATTCTTGCTTCAAACCGTGGGACTGTCATGGAGCTTGGTATCACCCCAATTGTGACATCTGGACTGGTGATGCAACTCCTTGC…	1254
GLX2YC301-GNXWWY103_c125	GTACAATTTGGGAGCATCAGTGGGACTAGAATGACCTCCAAAAATCCACACATTGCCAACAACAAACCACACTGCAAAGAAGCAATCTAAAGCCATCTTGAAATGGTCCACTAATCCATTCAGTCGTGTACAAAAGTTTACTGCATTCTGACATTTCCTGCTTCTGTTTCTGTAGATCGGTTATTTTCCTCATCTGAAGCTTGAGTAACTGAGATAGCTGTATATGATGCAGTGGGTTCAGGAGGATTGGCTTNGGAAGAGCCTTGGCGTGATTGTGTGGCATCCTGGTCGAATCCCCGGTGGCGGTTACGGAAACGCCNATAAAGNAATNGGGAAGTGTTGCAACACAACCAGATGCATAACCCACAACCCATGCAAACAACGGAGCTTGAGGATTTT…	635
GLX2YC301-GNXWWY103_c126	GGGGGACCTCGCTTGCCGCTCGTCTCAGTTGCAGTTGATGAACAAAGGCACTTTCTAGCTAACCAGTGAGGAGGGAACTTTCTTTCTTTCAACGAACAAAAACAGAAGAAGAAAGGAAGAGAGACCGAAGATGTCGCTGCGAGTTTTGAATCCAAACGCCGAAGTGCTGAACAAATCGGCAGCACTTCACATGAATATCAACGCCGCTAAGGGCCTACAAGACGTTCTCAAGACGAATCTCGGCCCAAAAGGAACAATCAAAATGCTTGTGGGTGGTGCCGGAGACATCAAGCTCACTAAGGATGGTAACACGCTCTTGAAAGNAATGACAAATCCAAAANCCAANTGNCTATCATGATTGCAAGGACAGCTGTTGCTCAAGATGATATT	390
GLX2YC301-GNXWWY103_c127	TATGGGGAACCCTACCATTTTATGGGGCTTCTTCCGACACGTTCACTCTCTCTTTCCCTCTCGCTCCATGCTTAGCTTTAGCTTAGGTAGCATTTAGCTTGATGGGCAAGTACATAAGGAAGGCCAAAACGGCCGGCGAGGTTGCCGTTATGGAGGTGTCACAGTCCTCCCTCGGAGTTCGTACGCGTGCCAGAACCCTAGCGCTCCAACGCCTTCAGAAATCAGCACCCGCTGCTAACTCTGGTGGTGGCTCCTATCTGCAGCTGCGAAGTCGCCGTCTCGAGAAGCCGCCTGTTCTCGCCAACGAGCCTTCGAGGCGGACAAAACACGCCGCTGCCAAAGAGAAAGAGAAGGAAAAAGACGGCAGCGCGCAGAATCGAATGGTAATTCGAGGACACG…	444
GLX2YC301-GNXWWY103_c128	GCTTCTTTTCAATAGTTTCCATAACTGAACCAAACAATGACTGGAGAGTTAACAANTCCTTCGCGTCAAGCTCTAATTCATTTAACGATGACATTCTTTTAGGTACCTGTTTGGCGGCACCAAAGCCCCGTAGACAGCCGGTGGGATTCCTTTGAAGCTGCTTGACAAGAGTTAGAGCGNTTTTAAAATTGCCTCTCGAAAGCTCCTTATCCACTCTTAGCAGAGCTCTACGACGCCGTATTGCTAACTTGGCTTCTTTTTCGCTCGTCTTTTGTYCTCGTCCGACCTGGCATCTCACGGCCGAGTACACTCTGTTTCTCCCTAGTAATTCGACATCAACAAGCTTAACCGCGGAATTCGTCCGAGTTCCCGGCCTCGTCGAGAAATTATACTCTTCAC…	579
GLX2YC301-GNXWWY103_c129	TCAACGCAGAGTATaTkGGGAGAGTTAAGAGCTGAAATCATGGGTTTTGTTGTAGCATTCCTGATCTCAGTTCTCATATTTTCAGTGTCTTCGCCAGGAAATGCACTGAGTTTGAATTACTATGAAGAAACATGTCCTGCAGCTGAGTGGGTCGTTACAAAAACTGTCAAGGCTGCAACAGAAAAGGATAAAACTATCCCCGCAGCATTACTCCGGATGCATTTTCATGATTGTTTCATAAGGGGATGTGATGGTTCTATTCtTTTACATTaCAAAAGGGAAAACAAGGCaAGAAAAAGATGCAGCTcCCAATGGTTCTTTGCATGCtATTTTATGTCATTGACGATGCNAAGAAAGCAGTAGAAGCTTTGTGCCCTGGTGTTGTCTCCTGTGCTGATA…	1244
GLX2YC301-GNXWWY103_c130	TTTTTTTCTTATTCATAATTAATTCAAAAATNGNNAATTCNAAGCTCtAAGATTTTATTGTATTTAtTAACAGTTTCTTCTGtCAGTTGAAACGGCACCGTTTTNATCTTTACAACAAACACGCAACCTCGCATAGTTCATACTCCATATTTTATACAGAGCATCGTTCGTTAACTCTCAATACACACCTGAAAAAGCAGTAACTAATTTACAATATYATCCAACGAATTGGAGAAGAAGCACACCCCCAGATTTTAAAATCTGCTTAAGTTTCGTCATGATCTGAAATTGGAAGATCTTCCATAGGAGCAATGGTTTCCTGGTTCACGAAATCCGATGTTCTCAACTGATCCAACAGTCTTAAACAATCGCCTCTTGTGGATTTCCTCCACCAGGGAT…	1142
GLX2YC301-GNXWWY103_c131	TTGAACAAACATTAAAGAAGACAGTACCTGAAGGTTCACAAGGGGCTGAATATTTATTCCATAAGGGCTTATTCGATCTAATCGTACCACGTAATCTTTTAAAAGGCGTTCTGAGTGAGTTATTTCAGCTCCACGCCTTTTTTCCTTTGAATCAAAATTAACTCAAGTAGAGTTCTTACATTAAAGTTTTTTTGGGGGCGAATAATTAGTTAGTTAGTTTATCAGAATCAAAATAAAACAAAACCCTAAGAATTGATTTTTCTTTGATGACATAAGATTTTATTGTAGAAAGAATCATGCGGATAATTATTTTTTTTTACCGATATTACGGATTAGTAATCAGTAAACCTCTCTCAACAAAACAACaATAAAAAGAGAATTCTTCCTTAGAATTAGGAG…	560
GLX2YC301-GNXWWY103_c132	ATGGGGCTGANNNNNGGCGGCCGAAATTCCGTTGAAATGCGAGGAGGACGCCGTTGCCACAGGGCCAGCGACATGTCCGAAACCGAATCCGAAGCCGATTCCGAAACGATGCGTTGCATCTCTTGCCGTGAGGAGTACGGGACACGTGATGCCGGCACGTGCAAGGAGTGCTACGAGGAGGCGAGCGAGACGGAGGAGGAGCTGAAGCGAGAGATCGAAGATCTTaAAACCAAAGTCGCCTTCTAAGNNTTTGGTCTCCGCTTGATCATCATCATCACMGTAATAGGTCCCACGGCAGTGGGCCTTGTTTCACCGACGTCGTTYTGGTCGCCGCCTCCGAGATCGGACCGTCTGGTCCCACCGTTCCCGTCCCGGCTCATAGAGCCGTTTTGGTAAGCC…	1168
GLX2YC301-GNXWWY103_c133	GNTTNTNTNGGGGAGCAAAGNCCCGNTTTTTTGCTCCCTTTATTGATAATCAAGGGCCCTCCAGCCGTCGTTTCAGTGACTCATAGGGGGCTTCCGTCAGCTCAGTCTTTTTGGTTCTTGAGAATGGTCGCCACTTCTCCGAGGACCAGAATGATTATCCCTGCCCGATGGGTCTACATCCATCCCTGAATGTCGTCGGGTACTGTTCACTTCCCCGCCATTCTTGTAACCGTCACCTGTAATCCGCGCAGGTGTGTCCGCANCCCCCTGAGTGGACGAGaAAGNAAAGAAAGGATTTCTTGGAGCAAcCCCCCAGGTTCCAGACCCAGAAGTAAACTTTCCCGTATGAGCATTCGGTACATGTATCAGTCCGTGTCCGTGGAAGAGTGAAAGGATCAC…	2058
GLX2YC301-GNXWWY103_c134	TAGCCTGTGCTGATTATCAAGGCAGAAAATGACAAGTGCAAACTTTAAACTGGATGGGAATACCCCGACTGTCACATGGGCTGATCCAAAGAGTACACCTGATCATTCTGCTGCTGCCTCCCAGGTGAAGGNTNNNTATGTGNAAAATATACCAGATAACACTTCTACTGAGATACTNAAAGAACTATTCCAGCGTCATGGGGAAGTGACAAAAGTGGTTATGCCTCCTGGAAAATCTGGAAAACGTGATTTTGGGTTCATTCATTATGCTGAAAGGTCAAGTGCATTAAAGGCTATCAAACATACCGAGAAATATGAAATTGATGGCCAATTATTGGAAGTTGTTCTTGCAAAGCCTCAGACCGATAAAAAACCTGAAGGGGtTTTTCCTTATGCTGC…	833
GLX2YC301-GNXWWY103_c135	TACTTATTGTAGCTTCATTATTTCCTGGGCATCCTCTTTTGAAGGANGAACNNAAGNAAATGGGTTACTTTCATTAAAGACTCGCCGAAGCCACCACCAGAGAGGATCACNTTTACCTTTCCTGTAATCAACTCATCTGCATATATTGCACTGGTGGTGTGTGGTGCCGGAAAAGCTGGTCCAGTTCAGACTGCATTGAGTAATACTCAAAGCTCTGTTACGCTGCCTGTTCAAATGGTTTCGGCTGAAGATGAATTCACTTGGTTTTTGGACAAAGATGCAGCTTCAAAGCGGTAGGAGTTGAAATCTAGAGATGTTTGAATGGATCCATATTATGGACTGCAATTGTTATTCTGAGCTGAGTATTGATAGTACCCCTGGTTTTTTGTTAACCAGTAA…	533
GLX2YC301-GNXWWY103_c136	NATTGGGGACTTCTATCTCAATTCCTCCTTCATTCTCCTCCTCCTCCTCTCAAAATCTCCATATCTACAGAAGTTCATTAATCTGATTTACAGAACATACGCaAAATTATCATGGGTCTTGAgGGCCATCTTATCGACTTAGCCTCCGATTCGATTCCACTTTTACTCATCGCCCTCATCTCCAAGTGCATCGCCAACCTCCGTTCTTTCGTTGTCGATTTTCTCCACTCCGTCAGCTTCACCCGGTTCGACACAGATGACATCGACTCGGGTTtGGCCgGTAcCCACGTGGGTTCCGGCCTTTCCGGCCTCGTAGTCCTCGCCGAACAGCTTAATCTCAACCGGTGTTTCTCTTACAGGTATTCCTGCTGCAGCGGCGGCGGCGGAGGGACTGATTGT…	549
GLX2YC301-GNXWWY103_c137	CTTATTGGGGTAGGTATGCTGGCATTGCTGCTCTTTTTGGTCTAGAGTGCTTTGCCTGGTTTTGTGCTGGTNGAGATCgRTGGGGAAGGGGATTCACTTTCACTGGTTATTATGTCTGAGGAGAATACTTTTGGTTGAATGTGTTTCAGGGGAAAGAATATGTAAGGTTCTCATATCAGTTATGTGATTGAATCATGGGTACTCTACATTNCTAAACNTTTTTTGTTGTTTCTGACTAAATTTTTGAAGCTGAGAAATCAGTGAGT	266
GLX2YC301-GNXWWY103_c138	GGCGGTTTCGCTGTTCTAAGAATTCTTGTTTTAAGTCAGTTCATACCATTCCATACATAGTGTTTTGATCAATTCTTCTATGTTTCAGCAGTAGCATATTGTTNAWTGGGGCTAAGGTCCAAAATATGGAAGAAAGAGGTGTTTCCACGACTCTACCACCCAGTCAATTCTGTTCCACTTAATCCCTATTTCATGGCCACATATCTTTCCGGCTAAGTAATGGGAAACCTTTCTCCTGTTACATGAATTCAATTTTCATTTCATCCGGGAAAAGCCATCTTTTTCTCAACAATGTCTTTGTCATTTGATCCAATAGCGTTCCGTTAGATAGGAACAGATTTGATAAATACTGATAACTCTCGGATGGAGTATTAGAACGGAAAAATCCATTAGATAATG…	545
GLX2YC301-GNXWWY103_c139	GTATTCCTCTCAATATCTTTGTGTGTGTTGTGCTGTACAACGTTGATGCATTCCCGATTACTGTTATGTTTGGTATGTGCTCGATTTTTTCTCTTTGTGGCATCACTCTTGCAGAGGCGGCTGATGGTGATTGCAGACAAACCAAAAACACAAGAAAGGTCAATGAAGGAAAGGGACACTGAGGCGGAGCCATTGAACGCTTGATTTGATGTCCAGGAGACAGACCACCGGTGATTCTTGTAAGGTTTGATAACAACCACCTGATTTGTTCCATACACAGTTACAGTTGGCGTTTGAAGTTGTATTCAATTTATTGGTGAAAGATaGNAAAAAAATGTACAAGaCAAAAATAGTGGTCTGCCCAGCTAAGGATAGAAAGAATNCCCTGGAGNCNTTTAA…	571
GLX2YC301-GNXWWY103_c140	AAGAACAACAATTTGATTAACCTACTCATCCAATATRGtAAGAAACCATTGATTATTTACCGCACCATCTTGTAAGATAGGTAGATATAAATCCAAACATTAAGAAGGGGCAGCTTTTAGGAAGAACATGCCTCACCAAGAGCTCCCCAAGTCAAAGGCAAATAGCAAAGAATTTACATGTTTCCATCACGTCTTTTAAAAGtCTTATTTACCAAAGTCCAGGTTGATGACTTTAGAACAATGCACCAAATGTGTTCTCACCGCTGTAAGTCATATAAAGGAAACCATCCTCATCTTTGTTTTCCTCATAAATTGAGGACATCATTGCAGCAGTgGGTGGCAAAATGTTCTTGACAAAGATGAATATGGCCTTCTCAGCACTGAGCTTTATCCTCTTCC…	696
GLX2YC301-GNXWWY103_c141	CATGGGGAATggKSAGACAATCATATATCTAAtTTTTCATGTCTGTAGAGCAGGAACCGCCTAAATACCAACCCGATTCATCAACCCACAACCCCAGTTTTCGGAAGAGGACCCGGCAACACGAGCCACTGCCCTTTCGGGGAgTGCGGAAACGGAGATGGGGGATTACGTCTCGGAGATAAGGTTACCGGGACATAAGACTCGGATATGGCTGGGGTCTTTGGCTCGGCGGAGAAGGCGGCTCGGGCATATGACTCGGCAGCTTNNTCTTGAAAGGCAGCTCGGCCAGTCTTAACTTTCCNGAGTCGGCCGGGTCGCTGCCTCGACCGGAGTCGTGCTCTAGGANAGACATACAGCGGGCAGC	364
GLX2YC301-GNXWWY103_c142	ACTGAAGAAAGAGAACTTTCTAGTATTGTGGTACGAAAGAAANTNNTTNGGNNAATTAACTAAATAAGTCTTAGCAAATCAAATTCTTCACAACAGCAACGACAGTGAACACTGTCGAGGAGCACAGGAAGGCTCCACGAGCGAGAGCATAGWAATACATCCTTTTAAGCACGCAACGGAGACAAATTTCAAGCATAGAACCAAACCAAGATTTATTTAAAATATATAGTCACGCCCATGGTGGCTGGGTCACCAGGTATAAGCAGCTCCTAGAGAATCTGCAGCTTAATGATTCTCCTCACTTGCTAAAGGAACAGACTTCACCAATTCGCGGAACTTAAGAATGTAGAACATCTCAAGATATCTTCGGGTCTCCCGCCTCTCAAGTTTTGAAACATA…	2856
GLX2YC301-GNXWWY103_c143	ATGGGGGCGACTTTAAACGCGGCCTTCGTTTTAGCTTTCCGCGTTCTCTCTCTCTCTCTCCCTCTCCTCCTCTGCCTCGCAGACCCAGTTGTAANTTATTTTTTTTCCTTTAAAAATTANNNNANNATATTTTACTATTATTATTTTGTTCNTGAGCGGAAACATAAAAGCGTGATCTCTGAAATCAGAATcCCCGACTCAACGTAAATCCAACTCGTGACTTCTCAATATAAAGAGTGAGTGAGCGAGCGAGCGAGGAACTGACTGAGAGTGCGGGGAGTTAGTGGAGCTAGATCTTGTTATTGTGCGTGCTGATTGGATTGATGGAAACGGAGAGAAAGTGTGGGAAAGTGAGGGGAACATGAAGTTCTACATATCGACAACCGGGATAAAGAGATT…	654
GLX2YC301-GNXWWY103_c144	AATGGGRKRGKAAATTAAACTCCGGCCTTGAATCTCTTTTTTTCNTTCTTCCTCCCAAGTAAAATAACCAAAAATNNAAATAAAAATATGAACGCAGCGAATCCTGTTGTGACGTTTATGTTGGGAACCATGTTCGGGGCTTTTGTAGCTCGAGGAGTACAACGCTGCCACCTTCATGAAACTCGCTGTCACTGGCCGTACCCTCGCCGAGCACCTGAAAAGAGGACATTCCAAGTTCTGAAGTTGTAGCCGCGATTCCAAGTTCTGAAATTGTAGCCACGGCAACAACAGCATCAACAGCTAATAATTAGTAATTGCAATTCAAGTTGAAGACTCGTGCAATAGTTACTTAGTATCTCGTGATGTTACTTTgTATCATTCCTATAATTTTTGTCTTGT…	498
GLX2YC301-GNXWWY103_c145	ATGGGGGGGACTGGTGGTACTGTGACTGGCGCTGGAAGATTTCTAAAAGAGAAGAATCCAAATATTAAGGTGTATGGTATAGAACCGTTGGAAAGTGCAATCTTGAATGGAGGACAACCTGGCAAGCATGGGATCCAGGGTATTGGTGCTGGTATTATCCCTGGTGTTTTGAATGTTGACATACTTGATGAARTTATTACAGTATCAACTGAGGAAGCTATTGAAACAGCGAAACTGCTTGCCTTaGAAAGAAGGTTTGCTGGTGGGAATATCTTCTGGTGCTGCAGCAGCAGCTGCTATACAGGTCGCAAAGAGGCCTGAAAACGCGGGGAAACTCATCGTTGTGATTTTCCCCAGTGCTGGAGAGCGTTATCTATCCACTGAACTCTTCGACTCCAT…	638
GLX2YC301-GNXWWY103_c146	ANNGNNGTGGTNNCANNNNANAGTcATrKGGGRACACGGAGGAAGTCAGAGAGATCGAGAAGCTCAACAGAGAGAAGGAAGAGAGGTAGTGGTTGTTATTTCATATGGCAACCCGACTCTCTTTCATCTCTTCTCTTCCTCTCTATAGTTCACCACATCCACAATTTCtAACGTCGTCGTTTTCTYCAAAGTTCCTTCAATTTCTCTCCTCTTCGCTTCGTCGCTAGAGAACCTaGAAAATCCCGATTCTTAGCTTTGTCTTCTTCGTCTTCTGCCTTCGATGATTTCAGCTCCGAGCAGAATTCGCGGTCGGTTGATTCGTCTAAGAAATCTGTCTTTGCAAGTATGATGCAAGAGATAGAACCTTTAGATGTGACCCTTATCCAAAAAGACGTTCCA…	1529
GLX2YC301-GNXWWY103_c147	TTTATTGGGGGGATGGNAAAAATTGCAGAAAACCGAACAATTATACAATATATGCCTTATGTAACCCGTTGGGATTATTTAGCTACTATGTTCACAGAAGCAATAACTGTAAATGGACCAGAACTCTTGGGAAATATTCAAGTACCTAAAAGGGCTAGCTATATCAGAGTAATTATGTTGGAATTGAGTCGTATAGCTTCTCATCTGTTGTGGCTTGGCCCTTTTATGGCAGATATTGGTGCACAGACTCCTTTCTTCTATANTTTTCAGAGAAAGAGAATTAGTATATGATCTATTCGAAGCTGCCACCGGTATGAGAATGATGCATAATTATTTTCGTATCGGAGGAATAGCGACTGATTTACCTTATGGTTGGATAGATAAATGTTTGGATTTCTG…	3173
GLX2YC301-GNXWWY103_c148	TATGGGGAGAAGGANTTTTTCAATAAAAATAAATACCTGATTAGTTAGGTAGCAATTTTGATTTTCTTCTATCATTTATCATCAGGGAACACAATTTGAGATTTAAATCCAAGAGTCGTTCATAAATTTACAGTCACTAGTTAATGGGTCCAATTTGTCCTGAATTTTGGCTTTTGTGACTGAAAATACTCAATTTAGTTTTTCAATAGAAAAGAGAGGGATTTAGGGATTGTGTGTTTTGAGATACTATAAAATAAATTGTAGGAATGGATCCNACTNNCCAAAAAAAGGACGGATTTCTTTTAGGCAAGGAATTAAGAAAAACGAGATTTCAGATGGAAGGACAAAAAAGACATTTAGTACCCCCCAACCCAAACAAAACAAAGACAAAGGGGGA	397
GLX2YC301-GNXWWY103_c149	GGCCAGGGACTCTGGACGAAGGTAAAGCAAATGGCTGCATTTGCGCTCAGTTCTATCCAAAGTGATGAGACAAGGGATATGTTGGAGAAAATACGGGTTGTACAATCTGATACCTTAAGTCTAATTCAGGGTGGAATCACTGCTGGGAGCACTACTTCTGAGGCCAGCTCTCAAGCGGTTAGGCTTTGTTGCAATATACTGATTGAGCGACTGACTCCTCTCAGGGAAAAGTTGCTGGAGCAAAAGGGATATGTTAATTGGGAGACGCTGATTRAACAGGCATACAGCCAGTCTGTSAAYTTGTCAGCAAATTCTTTGTATGTACCSGAGTYTACYTCCWTKSAATACTTAAACTATGGTGCWGCAGTAAGCGAGGTGGAAGTAAACCTTYTKACAGGA…	734
GLX2YC301-GNXWWY103_c150	AACCCACTCCTTGACTCCCTGGAAGGAAACTCAGGTTATGGTCGTGGTGATTATTTCCTGGTTGGTTACGACTTCCCAAGCTACATAGATGCTCAGGAAAAAGTTGATGAAGCTTACAAGGACCAGAAGAAGTGGCTAAAGATGTCTATATTAAGTACTGCTGGCAGTGGCAAATTCAGCAGTGACCGCACAATAGCTCAAtATGCCAAGGAAATCTGGAACATTGAGGAATGTCGTGCACCATAATTACTACCATGATTCCACTGTTGAAATTGTTCATATTGTACTGTTTATATAATTACTGTTGAGAACTACAAAGATGGGAAGAAAAAGTCTAGGAATGCACAATCTAGTTGGCATCAATACTCCGGATACTCTTGTTTCTCCATCTTTACCTAC…	415
GLX2YC301-GNXWWY103_c151	ATGGGGAGCCCTGATTAGCCAACATGGAGAAATCTCTCAGCTATATAACCAAAATGGAATCCCTATCACaTATTgKKGCAAGAACTGGAGATAAACGGACAAGAATTACCTGAGAAATATATCTACAAAGGAAGAAATGCTGGAGCCTTGCATGGTTCTCTACCGTCTATGGAAATTCCAGTTGTTGATATTGGTCTGCTGAATTCTCCATTGTCCAGCAAAGAACTTCAGAAACTTCGCTCRGCACTTAGTTTTTTCGGCTGCTTTCAGGCTGTCAATCATGGAATAGCGACTACGTTTCTAGAAAAGATGCGTGAAGTTTCCCTACAGTTCTTTGCGCNGCCTCCGGAGAAAAAGCCGAAACATCCCACAGCAGGCAGTGGCATTCATGGCTACAAG…	558
GLX2YC301-GNXWWY103_c152	CGAGATAAGGTACATATCCCGATTTCACTTTGGATTGTAGCAACTGTACACAATANGATAAGTATAGCTAGTGCTATCTTATGNNAAAGCACAGGAACAACAGAATCGAGATAAGGTACGTATCCCGATTTCACTTTGGATTGTAGYAACTGTACCACAATAAGATAAGTATAGCTAGTGCTATCTTATGAAATTGTGGCCGCGGCTTAACCAAAAAAGGTTAAACTGAATTTTCATGTCTAAGGAGNAAGTTAAAAGACCTCAGCAATGTGAATCCTAAAAAAGCTACAGAGCTCTTAAGGCAAAACGTTTTCCACAGGTTGCTAAATTTTATTCTCACATTTATTTCCAGTTCCAGCCACTCTAGTCTCTTGCCCAGTTGCAGAATTGACAAAGGAT…	565
GLX2YC301-GNXWWY103_c153	CATAAGAGGAAGAAAATAACAGGAACAGCATCAGGCCTAACAGAGTCANNGGATCTGGATTCTGGAAAGCAACCGGCATCGACAAACCGATTTATTCCGTGAAGGAACCCCATGAATGCATTGGCCTCAAGAAATCATTAGTTTACTACAGAGGAAGTGCTGGAAAAGGNACCAAAACTGATTGGATGATGCATGAGTTTCGCCTTCCTCCAAGTGGGNAAAATTTGCAACCTCTCCAATGCCAAGGACATTGCTCAAGAAGCTGAAGTTTGGACACTGTGCCGAATATTCAAACGAACCCCATCATACAAGAAGTACACGCCTAACTGGAAAGACGCTAGTGATACCAAACACAAGCACACTGATTCAAGTTCTAAAACCTGcAGCAGCAGCTTGGAA…	683
GLX2YC301-GNXWWY103_c154	AGTAGACAAATNGGGGNTTTATGATATTTTATTATTCTAATAGAGAAAGATAACACGTTGAATCAATTAAAAATTTCAATAATAAGTTTTTCTAACAGACAAGTCAAGaAGAAAACAGTGATATTATCAAATACAAATGCAAGGTACACKAAGAACCACCAAAATATAGTaAAGAATGGAATTGACTGCTTCGACTATAATCCGTTGCCCCATGGCATGAGCACGTTCCTCGGCGACTCTTTTAAACCATTGCWGGCATGTCCTTCAACCATGGATCGAGTGGCTTACCAATMGAGTACACGATGAAACCAATCTCCCTCAGCTTGTCAACATCCRYGATGTTCCTGCCATCAAACACGAAAGCTGGTTTCTGCATGTTGTCGTATATCTTCTGGTAAT…	1781
GLX2YC301-GNXWWY103_c155	ATGGGCATCACAAAAAGAGACACAGAACAAGCAGGGTTCAATTGCTTCCACGAGAANTNNGCACAAAGGTTCAAATGCAAGGAANTGCTGTTGGCCGTGCTGTGGACTTGACTGCATTGAAAGGATAYGRKGATCTTATTGATGAATTGGAGAAGATGTTTGAGATACAAGGACAGCTTCGCCYACGTGACAAATGGGCTGTGGTTTTCACTGATGATGAAGGTGATATGATGCTTGCAGGAGATGATCCATGGGCGGAATTCTGCAAGATGGTAAAGAAGATCTTCATATATTCAAGTGAAGAGGTGAAGAAGATGACTGCAAAATGCAAGCTTGCTGCACCTTCTATTGATGGTGAAGGCACTGTTATAAGCTTGGGTTCNGAGCATATATCCGCAA…	417
GLX2YC301-GNXWWY103_c156	CATGGGGACATCAGCCACAGAGAGTCTAAAATTGTCGCCCTACATTTCTTGAGAAAGAAGCAGCCGGCGACGCCGGATTTGACTTTGACCCACGCGTCAAGCGTAAATTAATCTTTGAGGAAATTTCTYAWYGtKKSacAGGCGTACTCTTCTATTCTCTGGCTCGCTCTAGCTCTCGAATCCGGAAGACGGTGACGTTCTGTAAGCTGTGAAAATGGCAGGGAAGGTTATGCACGCGGTTCAGTATGATAGTTATGGTGGAGGAGCTGCTGGCTTGAAGCATGTTGATGTCCCAGTTCCCACTCCAAACaAAGATGAGGTCTTGCTGAAACTGGAAGCAACTAGTCTAAATCCTATTGATTGGAAAATACAGAAGGGCGTGCTACGGCCTTTTTTGkC…	1430
GLX2YC301-GNXWWY103_c157	CAGAAAGAATAAATAAGAGCTACAAGTATAGGATCCAGTGTTGACCAAGGAACCAACTAAGAAACTACGACAGTCGGCGAACTGGTAAAGGCGTCGAACCGACTTGCAAGCTTTATAGAGATAAAGACAATGTTTGTGACGGAAGCAGTGACAGAATGATCCTCAGTGGGTCACCACACGCGGTAACTACGGACACGTGGCAACATCGTAGGCTGCGGTCAGCTACGAAAAGAAATTGCTTTGANTATGGGGGATTCAATgKKSACTCCTCGACAAACAAAGTAGAGCCCAGAAGAAGGAAGCAGAGAGAAGACAGAGGAAATATTTCAAATTACAAGAAGAGAAAAGAAAAGGAAGATCGATAGATGATGAAGGGAGCAGAGATAGAGTTGCCGCCAG…	1472
GLX2YC301-GNXWWY103_c158	CTATGGGGGNTCCCACCGTTTTGAGCTTCCAGACTGTCTTCTGTCCTGTTAACTTTTGTTTATCAAGCCACAACCTAAAAACACRWRGRGAAGAATCTTGAAAATCATTTGCTTCTCCAATACGCTTCCCTTCCCTGTGAACCAGACGTTAATGAAATACTAGAGAGACAATTGAATTGTCATCAAAGGAGGCTAAGGCAATCGTAGAGGATGGCTTGTAGAGGGTGCTTGGAATGTTTATTGAAGCTGCTGAACTTCTTGTTGACCCTTGTGGGACTGGCAATGGTTGGTTATGGAATCTACTTGTTTGTTGAGTACAAAAGAGCGGAGGATACGGATACAGTTTCTCCTGTTAGTGGTGATCAGGACTTCGTGCAGCTTGGTCGGCCCATGCTTATG…	1111
GLX2YC301-GNXWWY103_c159	ATGGGGATATATATAGAGGTCGGGCTTCGGANATKGGGAACAACTTTCATCGTTCAGAGACCGAACAATTGCAAATACAAAAGCGAAAGAGATAATACTATTAGCTCGAGATAAAATGGCACAATTGCAAGAGGAgGGACAGGTGATCAGCTGCCACACTGTCGAGGCATGGAACGAGCAACTCCAGAAGGGAATTGAGTCCAAGaAACTGATAGTGGTTGACTTTACGGCTTCATGGTGCCCGCCATGCCGGCTTATTGCTCCAATTGTGAGTGACATGGCGAAGAAGATGCCGGGTGTCATATTCTTGAAGGTGGACGTGGATGAATTGAAGTCTGTTGCTGAGGATTGGGATGTGGAAGCCATGCCAACCTTTGTGTTGAAGAAAGAAGACCAATT…	459
GLX2YC301-GNXWWY103_c160	GAAGTCAATCATGAAGAGTCAACGCAACGCGCTGTTGATTGCCTCAGCTTTGGTATTCTACTGGTTGCTGTACTCGGTGACGCATCTCGTTGTCAAGATTGAGCAATTGAACCAGAGGATTGAGAGGCTCAAGAACAAGGATTGATTGATGAACCATTGAGGTTTTANTTTGGAACTTAATCTTACTTTTCNTTTTAATTTATGTGTGTTTGTTTGTATGAATTTTTCGTGAAGAATTTCGGAAATGCTGGCTGATCTATGATTTGGCTTACTGTGGATTATNCNACGATTTGGTTTACTGTGGATTGTGTTTNCTTATATATTTCTTTGAATNNNNNNNNNNNNNNNNNNNNNNNNNN	359
GLX2YC301-GNXWWY103_c161	ATGGGAAGATATGTCAACTGTAAGGAGCAACAATTTTGAGTCTGCTTACCATCTCTCTCAACNTGGCACATCCTCTGTTGAAAGCTTCGGGAAATGGAAGTATCGTATTTATCTCTTCTGTCGGTGGGGTTATAGGTCTACCTCTCGTTTCTCTCTATGGCGCATACAAAGGAGCCATCAATCAACTTACGAAGAACTTGGCATGTGAGTGGGCGAAGGATAACATTCGTGCTAACACAGTTGCACCGGGGCTTACTAAAACCTCAATGATCAAACCAYTKGAGGAAGATCCTCTACTTAAAAGGGAACTTCTGGACAGAATGGTAAACTGGACACCTATATGCCGTGTTGGAGAGCCTAACGATGTTTCCCCACTGGTGGCATTCCTTTGTTTTCCAG…	572
GLX2YC301-GNXWWY103_c162	TTGGAGATCTTTGCCTAAAAAGCTGGACTTCTTAGGTGTGGAAAGAGNTTGCAGGNTTGAGATNNGGATGAATTATCTGAGACCAGATANTCAAGAGAGG	100
GLX2YC301-GNXWWY103_c163	NTATNGGGGacCGAGAACTGAAACAGAAGCCAGAGGGAAAAAGAGAAAGGAAGAAAGAAAATGGGTTGGATCGGAGAAAGCATAGAGTCCATCAAGTCGCTACAGATCCGCCAGGTTCTCACCCAGGTCGTCAGTCTGGGTATGATTGTTACGTCTGCTCTAATAATATGGAAGGGATTGATGTGCATCACTGGAAGTGAATCTCCTGTTGTTGTTGTTCTTTCTGGAAGCATGGAACCTGGCTTCAAGAGGGGAGATATTTTGtTCTTGCATATGAGTAAAGATCCTATTCGTGCTGGAGAGATCGTTGTTTTTAATGTTGATGGCCGGGAAATTCCGATTGTTCATCGGGTAATAAAGGTTCACGAACGGGAAGATACTGGGGAAGTTGATGTCCTA…	629
GLX2YC301-GNXWWY103_c164	ATNTGGGNNAGNANTANTGNTGNTCCGNACGNTTCCAAACTTGCGTTGTCCTGATTGCGATGCAAGCATGAAGACCGAGATGTCTTATGWCCCTCCGGCGGCCGAGGAAGGCTTTGTTAAAGGTGGGGTGAATTACATGGTGATGGATAATTTAGAGGTGACGCCAATGTCTACTGTTTCTTATATTGCTTTGCTTAACAAGTTTAATGTCAAGAATTTGGGTTCAGTTGAGGAGAGAATTGTTGATTTTGGCGTCGATGAGGGTTTGAAGTTGCTCAAGGCATCTATGGAATGCAAGACTGTTTTGACAAGTGTTTTCCTTAGCAACTCGAAAGCAGAGGCGGTCCTGGGACAGGTGKYTGGCTTAACCTTATATTCTGGCGCAGAATGAAACTAAGT…	609
GLX2YC301-GNXWWY103_c165	ATGGGGAAGGACTTGCCGTTCATGTGCGCCCGCCAAGAACGAACCGTCAAACTATGCATCACAAGTATAAAATCTTTTTCACTCATTANCTATgGGGGGAGCAGCCATGGATGctSKKGTCCGAAACACTACGAGCAATTTCAGCTGGAGATTCAATGATTATGAGGTGTTGGGTCAACCAAGTGAAATGGGTAATGAAGATTATCAACGGAGGATAAATTTTTCCAGGCGGAGGAAGGAGCCTCATAGCATGAAGTCCTTCAGTTATAGACGTAAACGAGCTAGGCAAAGGCAAATTTTCCTGAATTCGTACAAGCTAGCATCAATGGAAAACTTGGGACAATCAAAGCCGTCACAGAGTTTAAAGAAGGCTGTGGTTAAGGTGAAGAGAGCGGTGGT…	637
GLX2YC301-GNXWWY103_c166	TATGGGGATTTTGGTCTATAAATGGGAAGAGTTTAGAGTTTGAAGAGCCTAACAATAAAAAAAGGNGTAAWTGGGAAATCTAAACTACTGTTAAAATTATCAAAGACATGAACTCCATCTTTGCTTCCTCCATTATTCTCCTCTCTCTTCTCTTGTTTGGCAGCAGTCTGAGTTATGGAAGAAAGGAGCCAGCAGGAGACTACTGGAAGAGCGTCATGAAAGACAAGCCCATGCCAAAATCACTTAAGGATCTTTTCCAGCAAGACAATGAAACGAAAGTGGATCATTTTGTAAGAATTTTGATTCGAGGTCTAGTGCTATAATATACCACAGCATTTCTAAGTCTATGCCGACAGATCAGAATCCTTAGCAACTGCAGCAGCAAGAGAAATCAATCAA…	532
GLX2YC301-GNXWWY103_c167	ATGGTATCAACGCAGAGTACATGGGGGCGAACGTGGCNTNNNAANTTTCAGTTCAATTTCTCTCAtSGGSAtGSKKGACTGAGAAAGAAAGAATAGTAGTCAACGaAAAACGACGCCGGTGGTGTGCGTTCTGATTTAGGGCCAGAGAAGAAATGGCCATaGSSGACCAGAAGTCATCGTCTGACAATAAAGGCTGGGGCTTCTTCAAGCTGCCTTTTCGACAATCAGGGAACAGCACAAACKCAAACACGACGTCTTCTTCCTCAGCTTCGCATCATCACCACAATCCAAGCAACCAACAAGGTGAGGGATCGAATCCGCATGGTTCCAATTCGGtTTCTTCCGTCGCGCGATCCTTTTTGCCGACTCGGCGTCGRCTCAAGCTCGATCCGGCCAGCA…	1157
GLX2YC301-GNXWWY103_c168	ATTGGGGATGGGATCCTGGAACAYRSRATTAACAACCAATGGGTGTTAGAAATTAAACAGCAAGCAGGAAACAAGATTCAATGGAGAACCAAAGAGAGTCACATATGCAACAAAAGAAGGGAAGAAGAGTGGTATTCTTCCCACTGCCGCTGCAAGGCCACATAAATCCCATGCTTCAGCTTGCAAGCATTCTATATACCAAAGGCTTTTCAATCACCATAATTCATACCGACTTCAACTCTCCAAATTCTTCTAAGTATCCTCATTTCAACTTCTGTTCAATACCCGATGGATTGACAGAAAATGAAGGCTCCACAGCGGATATCGTAGCTCTTGTTACGCTCCTCAATGATAATTGTGCTGTGCCATTTCAGGATTGCTTGGCCAGGTTGTTGTCGA…	591
GLX2YC301-GNXWWY103_c169	ATCCAGGAATCACCTAAAGGCGAAGCTTGTACACAATTACAGACTAATTGGGCAACCAATTACTTGGCAGCTCCAATTGGTCTGCTAAGAACGGGTCCCTGCCTGAAGAGTCCCTTACTTCACAGTAACCATTTTTGTTTGTCAATTTTTTTCCTCCATGGAAATAATAAGTGGCCCCGAAGAAAACAAAATGGCTCCCTCTTTTANGNANNGNNNTNAANGNANNNTNCATGGGGCTCTTCAGTGTTCACCAAGGACTGAACATAGGAATTGGTTCAGGTTCTAGTCTGCCGCCCCAACTGCAGTTTGGCTTCAGTAAATAAATGCTCAGACTMAATGTTTTYTGCTTCCCAATTSCGAGTGCAACGCAAGTTAAGCTTGGAAGCSGCTATGGTTCAT…	1500
GLX2YC301-GNXWWY103_c170	GCTCAAACACCTGAAAGTTAAAGACATTTCATTTCAGCAGATGATAGGATGGGGAAGTTTTAATTTAACAAACTCTGGGGAATAGGATACAAGGATGGGCAGTACAGGTTTTGTACTTTTATTAAGACAAAAAACACACTNCGNAAAACAAAACTTATAAATACAAGACGATAACAGAACCTGCTATCAATCCGNTCCAGCTGTTACCGAGTGATAACCGCATGGAGAGTGAGGGAAAGAAAGAGAGAAGATTGACTTTTTCTTGGtCTAACTCATTCACCTTTGCCATTTTGATGGGAGGCAACAAAATTGCGAATAACTTCTATAGCCAACTGATGAGCRCTTTTGTTCTGCAGCTTRCCAAGTTCATCCATRGCTTCATATGYCTCCTTATCRGCA…	736
GLX2YC301-GNXWWY103_c171	ATNNNGNGTTCTTCTTCTTCTTCTACCCTTCCACTNCCTCACTTCCCTCTCCTNAACAACCTNAACCTNAAAGCTAAAAACTCAATCCAATCACATTCCAGTTCTCCATTCTTCAATTCATTCATTACCCTCCTCTGATTTCATCTTCTGCGACTTGGGTAGTTTGCATTCCTAATCTTTGATTGAGCGCCATGGATCCTAAAATCTGTGGTGTCTCCACTCTTTTCCTCTTCAATATTATCCTACTCTCGTCCTCCNANTNNANCNACGCANTGNCTCNCNNNCCNTNNCTCGCTCCTGCCCCGGCTCCCGGCCCAGGTGGACCCCACCATCACTTTAACGGCGAAAGGCAGGTGAAGGATTTCATCCACACTTTGTTACATTACGGTGGATACAACG…	1013
GLX2YC301-GNXWWY103_c172	GTCTCCTTATTGTTGGTTCTGGGCACCACCCTCCTCTATGTATCTGGGCATGCCACCTTATGGTTCTTCCTTTTCNAANTGGGTCATCTATTCCGCCATACGATGTTCCTTTTTCTGGGGGCTCAGTCTACCATTACAACTATGGAAGTCGTCTCTCTGGTGGAAGTCCTTATAGACCACTTCATATGTCTGGACCAGCTCCTTATTCTAGTGGCTCTATGATGGGAAATGGTGGAATGTATGGCATGCCACCTCCCCTGATGGACCGATATGGCTTAGGTCTGCCAATGGGCCCTGCTGCTATGGGACCAAGACCAGGATTTTTCCCAGATGATAAATCTCAGAAAAAGAGTGCAGATGCAACACGTGAGAATGRCTGGACATGCCCAAAATGTGGAA…	762
GLX2YC301-GNXWWY103_c173	GTTCTTTCTTCTTGAAAGAAGTTTGCTTAGTTATTGGGTACTTCATTCCTAAGTACGTCTATCAGATTCCTAACTATTTGCCTATTTGTTGGCATGCTAAATTTCCCATCNAGATCTGTTATGGACGTAAGGCAGTACTTTAAGACTTTGACCCTTCATTTTGGGAGCAAATGGTGGATTGCTTCCACAAAGTTTCTCATTCCTCCAGAGGGTTACTTGATCATTACCAAGAAAGGCAACATATGCTTGGGCATCCTTGATGGAAGCAAAGTACATGATGGATCCACAACTATACTCGGAGATATATCTTTGCGTGGACAATTGGTCGTGTATGATAACGTTAACAAGAGGATCGGGTGGGCAAAATCTGATTGTGTCAAGCCTCAAAGATTCGAGAGA…	679
GLX2YC301-GNXWWY103_c174	AAGCAGTGGTATCAACGCAGAGTACANGNAGGGGNACTTGCGTAAAGAAGATRGGgSAACTCGACTGGTTTCAAGCTTTCGGCTTTTCACTCTGAAGGAAGGGTTTCGACCGAAATCTCGCGGGCATGACGGGAAATTGGAGGATGGTGACGAAAGGAAGAAGAATTATTTCGTTACTGTTGTTATCGTTGCTCTCTCTTTCGTCGATTTCGCTGGCTTACCGGCCGGGAGACATCGTTCCGATGAGCAAGATGGGCCAATATCACAACTCGAGAACCGTTTGGCATGATGTGATCGGTAAACATTGTCCAATTTTCGCTGTAAATCGCGAGGTATTGATTCCTATAGCAAAGCCAACTGGTTTCACGGGAGCTGATCCGTATAAAATATCCTTTCAAG…	957
GLX2YC301-GNXWWY103_c175	AATTTACAACCTTTCAAAGTTACAGCATTCAATTATCCACACAATCCCACTTATTCCCAACCTAACCTTCAGARGNAAAAAAAAGTTaCTTATTACAGAGGAAAAATAATTAATCTGCTTCTTGTAAGCCACCCAACACAACAGACCCGACGAATAAACCGGTGGCACCAACTCCAAGAGCACCAGCCACCACAGCCTGCAAGGCCACCAGCCCTACTGAATCATCCGGAATCACCACAATTGCTGCAACCGCGGCCACAAATATCGGGAGTGCTGCAGAGGCTAGAGTCGAGGGTGAAGAGCCCGCCACCTTCTCCAATAAGCTCAACAAACCCAACTCCTCTGCTTTAGAGAACACGCCTGACTTCTCTAAGGATGACAGAGTAACTCCAAGCTCCT…	753
GLX2YC301-GNXWWY103_c176	AACCTAACTGCGATAGATACTGGTACAGAAATAGATACACAACTCTTCACATTATTACTGAATGCTTCACATCCCCGCTTTCCAAATTGATTAAGCTGGTACTAATCATACATGCTAATGCACTGTTGCATATCATAGGACTACAAACAAATGATTTACATCCATGGATCAGCCGCTAGAGAAATTAAGGGTGTTTTCTGACTGAGAAGGGGAAGAATCTGAAGAGAGATTGTTCATGATTGAATTTGTGCCGCCATCAATCGAACCTTTCCCCTTATATCTTCAATCATTCTGTGCACCAtgCYCATCTTGGGACGATCTCTTGGCAATGTAGACAAGCAAAGCAAAGCCACATGCAAAAGATACTTCATCTCCTCTTCCATCTCTTTGTCACTTACT…	2254
GLX2YC301-GNXWWY103_c177	ATGGGACAGCTGGTATGGTGGCTGCCCTCCATTTTGTACCTGTAACTGAGTTTACTAGAGAATTTATGCCGTTGACTTGAAACAGAGTATGAATGGTCTTATTACAGTTTAGATGATGAGCAGATCTTTTATATATATCAAGAAGATGATTAATATGNNGGGACTAAAGCTGCAAGTTAGGtTTTGTTATAAAACGGGCTATTTGCAGGACTAATACAAGCACGCACACAAACACAACACATTTCTTGTCATTCTTTGTTAGTTTTGCAAATCAAATGGGTANAGTCCAAGGCACACNNNNNNNNNNN	308
GLX2YC301-GNXWWY103_c178	ATGGGATTGCTCCGCCTTTCTTTTTANATGGGGGNCCAAAACCTCCAGCTCCCATgKACCACTCAATTCATTCTCATTTTCCtTTTTCTCTGCAACAAATATGTCTGCGTCTGGGCCATTTTTTCTCTTCGCCGTCGTTCTTTTTTCCTATGTTTTCACCTCTACCTTTTCTCGCAGCTTGTTGGAAACCACGACGACAGTTCTAGATGTTTCTTCTGCTCTTCAACGAACCCAGGATATACTTTCCTTTGATCCCGAAACTCTTCAGCCATTTGCTGCGGAAACCATAACGCAGTCCTCTTTTAACTCTTCTTCTTCGTTTTCNTTGCTCATTCGCTCTCGAGAACTCCTTCGTAAAACCCAACATGAGGATTACAGATCTCTGTCTTGTCTCGTCTC…	519
GLX2YC301-GNXWWY103_c179	ATGGGGNNCCTTCCAATTTTCCCCAACTTTCTCTCCAATTTTCCCTCGCTTTCCCGAGAANGAGNAAAAAAAAATGAGGGAAATCTTGCACATCCAGGGTGGTCAATGCGGCAACCAGATAGGATCCAAGTTCTGGGAGGTGATCTGCGACGAACACGGTATTGACCACACGGGAAAGTACAGCGGGGACTCTGATCTTCCTCTGGAACGTATCAATGTTTATTATAACGAGGCCAGCGGCGGTAGGTACGTTCCACGCGCCGTTCTCATGGATCTTGAGCCTGGGACCATGGACTCTGTTAGATCCGGGCCGTTTGGGCAAATATTCCGGCCCGATAACTTTGTCTTTGGACAGTCTGGCGCTGGGAATAACTGGGCTAGGGGGCgATTACACCGAGG…	1773
GLX2YC301-GNXWWY103_c180	ATGGGGAGGGTTTCTTTTGTTGGGTGCTTTGCTCTCCTTTATATTTTCTCCATCACTCTCTTTCTCGCCCGCTGAAGAAACCCTTCTCTCTCTCACCCTTTCTACAGTGCTGCTCTTCAACTATTTTTGGATCTAAAAGaCCAAAAAAAAAAGGAATNGGAGAGGAGAAGAAGGCACAACCTAGTGGAGGAGTATGGCCAACCGTGAAGCCGTTTGTCAATGGTGGTGCATCTGGTATGCTTGCCACATGTGTCATTCAGCCCATTGATATGATCAAGGTGAGAATTCAGCTGGGCCAGGGATCTGCGGGTACGGTGACAACGAACATGCTTAAAAATGAGGGTGTTGGTGCTTTCTACAAGGGTCTATCTGCTGGACTGCTGAGGCAAGCCACATATA…	1396
GLX2YC301-GNXWWY103_c181	AGGATTTCTCCTANAGGTAACGAGTATTACCNAGCACTAACATTGTGTTCCACAANCATATATCTTATACTATCAATATGTGCAAACCATAGAACAACATACTGCAATATCACACTTCTGCAATATGAAGTGCTCTTTGTCCTTGCTGGTAGAAGTCCCAGTGTATGTCCGCATAATCTTTCACCTTCTTGAATAATCTTGGTCTTTCCTCATTGATTAAGCCATCTTCTGGTCCAATCTCTTTGTGTACTTCAGGGGTATNAAAAACAGCCAGGGAAATCCTCTCCCTTTCTGAGCTAGGGAGCACCCTATGCACTGGGCTCTTGAATATCCCATTAGTTATTATCTCCATTTGGTCGCCCATGAGGACTAGGACAGCTTCGGACATTTTGGGTACCG…	642
GLX2YC301-GNXWWY103_c182	CTACTATAGCATCTTTCTTGATCTGATAACTAGCAAAGAGCAAAACCTCCAAACTTCCAATTCTCTGAACCAATTTGGACCTTAACTCGATCATCTTAACTATGTGATTAGCTATATTAATTTAATAATAGATGCTTCATTAAGAAAATCATATATTTATACRGTCCCATCATTTTCTATAATAAACTACAAGGAGCCAAGATGTGTCCTTCTAGAGGAGAAAATAGTGGTGTATAGTTAAGAGCAGTCCCAcCACTTTTTATAATAAACTACAAGGAGCCAAGACGTCCCCTTCTTGGTGAGAAAAAAGTACCATAGTTAAGAATATCTATTAAAGAACAAACCAACTCTTCTAATTGCCTTG	364
GLX2YC301-GNXWWY103_c183	AGTAGGAATATTNTAANTTTTTCTGCACAAGTGAGTTTTTGATATCAAAACATGCATCTGCCTCTCTCTTCCCCTGAACTGTAATCCGGACGATATCTGCTCCCTTGTCCGCTATTCTCATTACCTGTTCAACTGTTGCAGCAACTTCCTTAGTGTCAGTTGTAGTCATTGTTTGAATCCTAATAGGATGCTCACTACCAATAGCCACATTTCCCACCATCACTGAtTAGTGTTTTCCTNCTGACAGTTTTGTNTATGGATTCACAATACTTTTGTCTNGGAACTAATAGNGGGCTTCCTTCTGATGCAGGCTGNAGCTCAGCGATATCCGAACTGGAATTTGAATTCCTAACAATAGAGAATCTTCTTCTGCCAGACTTGTACAGTCTCAAATCACGA…	548
GLX2YC301-GNXWWY103_c184	ATNNGGGNAACACTTTAGAGTCTTTTCGGCAAATCAGGGTGGATGAACATGTAAAATACTATATGGGTATCTTGACTCCACACTAGGAGTATTCTCCACCAAAAATAAGCCCCATTTGTCGCTCTCGTCGTCGATCCTTCTCCATTCTTCTCGCAATCACTTCCGTTTCTTTAACTCGCCTGTTACAACCGCCGTTACGGTTGCATGGGAAACACGGGAAACAAGCCTGTGATTGTaGAAAGAAGAAAGAGAAGAAGTCTTTTTGAAAATTGTACCTCCATTGGACCGTGTTTATCTGCGGTGGCTTGTTCGGGATCTTGAGAGGGTACATAGATTTACACCAAGAAACCCACCTGCGGTAAAACCACCAGATCATTATATTGAGTACATNGCGCTTGN…	662
GLX2YC301-GNXWWY103_c185	TACtATGGGGAATGGAGATCTGAAAGAAACGAAGCTAGGAAAAATCGGAACACCACCGGGAAAAAATAACAATCAGTTCAATTACAAAGCGGCTAATAATGTCGGYGCTATTTAATTTCCATTCCTTCTTGACGGTGGTGTTGCTCGTGATTTGCACGTGCACGTATGTGAAGATGCAGTTTCCTACCATCCTTGTGCAGAAAACCGGGTTTCGAGGTTTCTTTTGGAAGGCAGCTAGAATAGGTAGGTTTATCAATTTTTTTGCTTCCACAATTGCNTATTACATTTTATGAGAACTTTAGATTAGAT	309
GLX2YC301-GNXWWY103_c186	ATGGGGGATGGACNNNNNAATTTCCCTTCTCCCAATACAACACCTCTATTAAAGAAGTAGAGAAGCAGGAGAAWgRRRKACAWCAAACATGGGGAGTAAAGAATTGTTTACTCATCTGGGATCTATAATTGCAAGTTTGATGTTCATCTGGGCAATGTTTCAGCAATATTTCCCGTATGAACTTCGACATAACATCGAGAAATATTCCCAGAGATTGGTCGTTTTCTTCTACCCTTACATCCAAATTACATTCAATGAGTTCACAGGAGATCGTTTCATGCGCAGTGAAGCCTATTCTGCCATTGAGAATTACCTCAGCTCGCGGTCGTCGACTCAGGCAAAGAGGCTAAAGGCTGATATAATCAAGAACAGCAACCAGTCACTTGtTCTAAGCATGGA…	908
GLX2YC301-GNXWWY103_c187	ATGGGGGTCTGCGCAACTCCATTCCCAAGTCCATTGTTTATTGTCAAGTGCNNGNGGCCAAACGAAGCCTGCTTGACCATTTCTTCACTGACTTGGGAAAAATGGAACCAAAGCGATTATCATCCTTGTTGAATGAAGATCCAGCAGTCATGGAACGACGAACTGCACTCGCAAAAAGGCTGGAATTATACAAGAGTGCACAAGAAGAAATTGATGCAGTTGCTTGGTCAAAGTAGGTKYACCAACATTTTACCGGTCGATATTTGGCTCACGAATTTTGGCTCGATGACAGTGTCATTCTTTCATTTATGACTAGTCACACGGGGGAGAAAGCGGCAGGCTTATTTTATTGTATTTTCTACTTGCTAATCAGTAACTAGGATGCGATTAACCATCTTT…	515
GLX2YC301-GNXWWY103_c188	ATGGGGGACCACCGACCGACTCATTATNNNNACTACAGAAATATTAAAATCGCAATSSSKAAATCCTCCCGTAAAATCAAAATTCGAAGATTTTTCTTCTGATCAACGACAAAACAATGGCRGCAATCACTCTGCGGAAGGGCAACACTCGTCTCCCGCCGGAAGTGAACAGGGTTCTTTACGTCCGAAACCTCCCTTTCAACATCTCTTCCGAAGAGATGTACGACATCTTCNGGGAAATATGGCGCGATTCGGCAGATACGGATTGGGACNAGCAAGGACACGCGGGGAACGGCGTTTGTTGTTTACGAGGATATCTATGATGCCAAAAACGGCGGTGGACTCACTTGTCGTTAGGGTTTAATGTTGACTAAGTAGGTTATTTGA	387
GLX2YC301-GNXWWY103_c189	GAGATTGCTGGAAATTATTAATACAGGTTACCTGTGCCGAGGCCTGGGCAAGTGCTTGGCTTGGTTGGAACAAATGGTATTGGGAAATCAACTGCACTCAAGGTTTTGGCTGGGAAACTGAAACCAAATTTGGGTCGTTTCAATAATCCTCCAGATTGGCAGGAAATTTTGACCTACTTCCGAGGGTCTGAGCTGCAGAATTACTTTACTCGCATTTTGGAAGACAACTTGAAGGCTATTATAAAGCCCCAGTATGTTGATCACATTCCGAAAGCAGTACAAGGCAATGTGGGCCAGGTCCTTGaACCAAAAAGATGAAAGAGATCTTAAGGAAGATCTTTGTGTGCAGCTTGAACTGAATCAAGTTATAGACCGTAATGTTGGGGATTTATCAGGTGG…	529
GLX2YC301-GNXWWY103_c190	ATGGGGGGCCCATCTTANTTNNNNATGGAATTGCTTTTGTTTTAACATGCCTGCTTTCGCTAWTSDKKRKKCTCTTGGGTGGTTTTGAGCTGCTTCGAAGGGTTGAATTGGGAAGTTTTGCAGACAATTTGCGAGGCTTAGGATGAATGATTGGGCTGCTCCGCTGATAGCTGCCGCGCTGTTTGCGTTTCTGTCGCCAGGGCTGGTGTTGCAGATCCCTGCGAAGAATCGACCTGTGGATTTTTTGAACATGAAGACTAGTGTGGCCTCCATATTTGTGCACACTGTTCTCTATGCTTTGTTGCTTATTTTATTTCTTGTTGTTCTTCATATTCATCTCTTTGTTTAGGAAGGNAAAGGGTGTTGTGTTTCAGAAAGCTTGAGCAAACTGTAAACGAT…	496
GLX2YC301-GNXWWY103_c191	ATTGGGACCCGCATAATCGGTTCTTCCATAACTCTCTGCAACTGCAGCAGTCGAACCCACTTATGGGGAATCCACTGACTTCTGTACAGCATAAACGATGGCTTCTTSCATGCCTTTCTGTGCAACTTTCTCTTCTCGTCCACAAAGTTYCGAACAAACCCAAAAGTATTCARCTCCTTCGTTTTCATGGCCTTCAATGGCTTTACTGACGCCCTCCGTCAAATCATCACTTGGGTCCTGTAAATCAGCGTTTTTCCAACGCGGGTTGTTTCTGCAATCSGCAGCTGTTCCTGGGTTTTTAATGAAAGCTCGTTCCTTTGGTGTTTATGCAAGAGCTGCTACGGARAAGAGTATATACGAYTTCACTGTGAAGGATATCGATGGAAAGGATGYTCCTCT…	527
GLX2YC301-GNXWWY103_c192	TGTGGTATTTGTTTCTCTTACTTTACGGAATGACATCTCCCTTGATATCTGGGAATGCATACCAAATTCTTGTTGAAGCTCTTTCTCCGGCACCCATCTATTGGTTAACCACGATATTGGTAACGATTACGTGTAATCTCCTTTACTTCGCACACGTAGCATACCAAAGATGTTTCAAACCCATGGATCATCATGTTATCCNAGAAATCAAGTACTACAAGAAGGACGTTGAGGATCGACACATGTGGACTAGGGAACGATCAAAGGCAAGACAAGAAACCAAGATTGGTTTCACGGCAAGGGTAGAGGCGAAGATAAGACATTTGAGAGGAAGATTGCATAAAAAAACCTCTTCTTTAGCCTTGCATAATGTAATGTCCCCATCATAATAATTGTTCG…	455
GLX2YC301-GNXWWY103_c193	AGATGTCGGAATGAACTTCATCACCTCCCAAGTCCTCTCCCGTGGCCCCAGCTGCAACCCTTATAATATCTTCAATCAAATGCAAAATTTCCCATAATATCGACATGAGCACCACTTTGAGTGCCCCGACCTCCAACAGATTGGCTGGAGGAGAATGATCATACTCCCTAACATAAGTCTGAATTCCTGAAGGATTGAATCTGGTTTTCCCGCGCCAACCTTTTGCACACATGTAGCCAGCAACTTAAAACGGGTCAGTTTCA	263
GLX2YC301-GNXWWY103_c194	CTCTACAACGAGCTGGTGAAGGGAATACCAGCAATTTTTGGACATTTTCTTACCACTCTTCCGGCAATCCACTCCATGATTATATTTGTGTGTATAAAGTATGTTCCAGTTCCTGTAGTACCTCAGAGTGAAAGGTTCCTCTTCCGTCGAGTCTGCCCCAAAAGTTACCACATATTTCGATGTATTGCCAGGTATGGCTACAAAGATGTTCGCAAAGAAAATCACCAGACATTTGAGCAGCTGCTAATTGAGAGCCTTGAGAAGTTCATTCGTCGGGAAGCCCAGGAGCGGTCATTAGAGAGTGATGGGGATGATGATGCGGACTCTGGGGATGATTTANCTTGCTCTAGAGTTCTCATAGCACCTAATGGAAGTGTCTACTCACTTGGTGTTCCTCTC…	405
GLX2YC301-GNXWWY103_c195	AGTGGGGTGCACATATATGCATATATTACCNTAGGTTTTTTTTTCATTCTGTTGGTGTTCGATTTTAAGCGTGCAAACTTGTTATCTCATCGACATATCTCTTCTGTTTCTCTGAAGTCTCTACACATGAAACTTCTGCCAATATGTTTAGTTTGTGCTCTTCAGTTTCACAGAAGCCATTGCAGGATTTCGGAAAGTAGGAATAATCCAAGCCGTAGTTTCTAATAAAATAGCCAAGTATGCAGCTGGGTGCCGGCGAGAATCCTGGCTGATGCTTTAGTCTTGACTTTGTCTTGCNATTATTGTTCTCTAGTTTCTTCTGTAAATTGTATTGCGTAATTGCGNTCTTGNACTTTGNTGTATGATATT	369
GLX2YC301-GNXWWY103_c196	ACATGGNNNGGAGTAGGAAGCAGAGCTTCATTTAGAGGTCCTTTTCGAATCTGGTTCTCCTCAGAGAAAGTCAACAAACCTCCATCGCCGTTGAAAATCACACGGCAGCCCTTATTCTTTTCCTTGTATCGTGTTTGCCGACGGTTGGCGGTGATGGCATCTTCTGGGTCTGGTGAAGATGGAGGCTGCAAGAATATTGCAACAAAAAATTTCNTGAGGCACGTTGAGTCTTTGGCTAGTATCCCTTCTGGGGCTGGAAAGATATCGAAGTTGAACGCCGT	281
GLX2YC301-GNXWWY103_c197	AACTGTAGTTCTTCGTAGTAGGTATGTCACAGCCTCGGTCGCCCATTTTCTGANCCATCCACCATAACTTGAACCTGAAGCAGGCCATGAACCGAACATCACGCAAAGTCCCGATGGGGATCACGTGCCTGCTGTTTTCTTCATCGAAAGCTGCGCCGATAAAAACCCCTTCTACCGGACCAGAAGACGAACCTGACGTCGTGATCAAATTGTCCGGCACTTCGGTAAGGATCGTACGATCCTTGACAGTTAGCTTCCCGTCGGCGATCCTAACAGCCGGTTTAATCGTCATCTCTTTGACTTCTTCTTCTTCTTCCTTGAAGAGTTTCTTTCGAGG	337
GLX2YC301-GNXWWY103_c198	TATATGGGGACCGTTGGGARSKSGGAAACACGCGCGATTATGGCAAAGAAMCTCGGGGCTCAACTCTTCGTCAGCAGGTTGTCATCGTACATCACGGCTAAAGAGCTGAAAGGGTTGTTTTCTCCGTTTGGTGCTGTTACAGAAGCTAAGCTAATTAAAGACCCCAAAACTCAAAGGCCTAAAGGGTTCGGTTTTGTCACATTTCAGTCAGAGGCTGAGGCACAAAAGGCGTTAAAGGCCATGAATGGCAGGATAGTTAATGGAAGACTGATTTTTGTGAAGTTGCAAAGAGTGAAAATCCAGGNAAGGATGCAAGCTCNTGACAGTCAAGCAAATTTCGAGTTGTCCTGTCTTGGGATCTTTACATTTGGCATAACGTTCGGTGACCAACGATAGAAT…	496
GLX2YC301-GNXWWY103_c199	AGGTTACCTAAATAATTAACGGGAGCTTTTAATTTNNNACCAGAGAGTTTATTAAGCATCAACCATACATCAGCAAAGAAGTAACACAGCACAATaCCGAAAAAGGAAAAATaCAGAAAAAGTTCAGTTGTTGCCTCCAGAAGTATACTGGATATTATTCACACATAAATCTGAAACTAACAAAGGCAAATGAATCACTAATCGATCATTCCTCCTGGACCTCAGACATGGAAAGAATTTGCACTTCAACCCTTAAAGTATCATCCACAACGTAGCCATTGGAGATTTTATGCAGATCCTTCAGCGAAATGAACTGCTTGTGACCCCTTACATTTGCCTCAGTGGTAAACCAATGATTATATTTCTTTTCAACGAGGTTAACTCGGTGCAATTGGTCAA…	679
GLX2YC301-GNXWWY103_c200	GTAAGTGACAATCCAGGAGCATGACCAGTTCACTAAAATTATCAAGCTTCCAGCTGCGCCCTTGACATTTATAGGAAATATCTCTGACATTATAACAAATGGAATTCCTGCCATGCCTATAGAGTTAAATACAGCACACCCCAAGAAGCCGATAAGACCAAAAGTGGAGTGGCCTCATGAAGATTCTTGACTTCCTTAAAGCAGTATCCCAATCCAATAAGGAGGCAACCGAAGCCCATTCCAGCAGCTGAAATCATGAGAAGTGGTCTTCTTCCAGCCTTATCCATCAACAATACACCTATAATAACTGCTGGAATCTCTATAATGGCTACCGCTGTACTTCCAACAGTACTGGAAACATCAGCTTTTTCAAATATGGAACTGGCATAATATCCCAAT…	1187
GLX2YC301-GNXWWY103_c201	AGTACTAACAATACAGATTTGTNGTAACGAAGATAAGAGTCAACACAATTATGAATGTGTaAAAATGTTGTATATTCATAATTAACAGGATATTACAGGCAAGAAAATTCCTCAATTGCTTTATTGTTGTGGAAGGTATAGCATTAGCCTGTCCAGCCAACAGAAAGAAGCAGACCTCGGTGTCCAGAAAAAGCTAAAAACTCCAAATGCCTTGNCNAAATAAAAAATATATATATATAACATGCNAACAAGNCATAACAAGCCCATGAAAATCACCANTTCAAAGGCCAAATATTATGCAAAGATGCAAATCTTTTCCGAAGATGCTGCAGTTTCACATGCATAAGAGCACTATTCATCATCTTCATCGAAGTAACGGCGTTCGTTGGCAGCCTTGGC…	710
GLX2YC301-GNXWWY103_c202	TACCAAATGGTGTAGCATATTCATGATGGACACTGTGAACATGCTTGTACAACCATTTTGTGTGCAGTATGCGATGTCCCCAGTAGAATACAAAATCCTCCAGGATGAAGTAGAATATTATCTGCGATAGAACCACTTTCCAGGACGGCAGAGGAAAACTACTTTGCATGCCCATGTACTTGAAGACAGGATAGGAGACAATCATAACAGGTAAATTAACCCCAAAGTGATACAGCAGTACTCGAGTAATACATTTCTCCTGAGCTGCAGGACTGTGTTTTTTGTCTGAATCTTGTACTTGCTCAGCCATCCTGCCCTTTCAAGATATATAAAAGGAAGTCCAGATAAGAAAAAGACGCTTTCATGAAGAAAGAAACTTCCTAGACATGCCAGTTGAAA…	539
GLX2YC301-GNXWWY103_c203	AGTGGTATCAACGCAGAGTACATGGGGCTTTTTCTTGGTCTTCTTCTCTCCTSACTGTCCCTGAAATTGCGGTCAACTTTAGACTTATTCATTTCTTTTCATTAGAGCAAACAGATCATATCCCAGaAAAGCACAAGAACAGAGAACGAAGAAGGATAGATGGAAGGAGAAAGAAGAGTTGGAGTCGCGGTGGATTTCTCAGCATGCAGTAAGAAAGCGTTAAAATGGGCTGTGGACAACGTTGTTCGTAACGGGGATCACGTTAtTCTCGTCACCGTTCTGCCTGAAGGTGAGTATGAGCATGGCGAGATGCAGCTCTGGCAAACCACCGGTTCACCTTTAATCCCGCTTGTTGAGTTTTCTGATCATACGATCATGAAGAAATATGGAGTGAAGCCT…	871
GLX2YC301-GNXWWY103_c204	CTTGTTATTCTAATTGAGGTACAAAGAATCTATTTCGAAGAGTACAAGAGGGTGGAAAAGAGAGACTTTTTTTTCTCGGAACAATGCCATGGCAGATCTTGGTACTGAAGTTAGAAGGGAGGTTAATGCAGGAATTGCAACAGTTTCACGCATGATGGATCGTCTAGAAACCCAAGACAACAATAGCAATACTATTGCTTCTGTATCAGACAGTCCAAATAACTCAGTTCCAGAATCAGACAACCAGCGAGTAGCTGAGACTACTGGTGATAATCCTATGAGTGGTACTAATGTACAAGCTCCATGTGCTGCTAGCTCTGGTTCAAATTAATTAGTTCCAACAATTTATCAACTGAAAGCATTTTACCCTCAAAGATAATTTGGATACAGTGATTTGAT…	724
GLX2YC301-GNXWWY103_c205	GTATGKTTGAGATCAGGAACATCACCTGAAAGTGAGTTGTTTGCTAGAATCAAAGCTGTGAGGTGCTTCAAAGTTGAGATTGAAGAAGGAATACTCCCAGTGAAATAATTGTTTGAAAGATCAATAAGAGTAAGATTCTTCCAAACGGAGAAATCTGAAGGCAACGAACCAGAGAAATTGTTGAATTGGAGGTAAAGGGTTGTCAAGTTTTGGAGTTTTGAGAAATCAGAANGGAATGAACCAGAGATATTANTGGATCTCAGACTTAGATTCTGTAGTGCCGACAANTCGGCTAATGGTGTTGGTAGGAATCTCGTCCCGCAATGCCATACCGCGCAACCTGAGGGATATAACTCTGGACTGATCTTTGTTGCATGTCACACCAGTCCATGAACTGCA…	440
GLX2YC301-GNXWWY103_c206	CTATGGGGATATAGTCCGTCTATATAATTCTCACTTAAAACAAATTGATCATTAAAAAAGTTTCTGTACTGCTGATTGTCTATGGAGGTTTTTAGCAAAGCAAGGGCAGTAAAGTWTCGSAGYCATCTGAACAAATATTTAGTCGCCGACGACGACCAAGAAACGGTGCGTCAGAGCAGAAATGGGTCGTCGTCGAAGAAAGCTATATGGTTTGTCGAGTTAGTTCCCAACAAAGATAACGTCGTCCGTCTCAAAAGCTGCCATGGCAAGTACTTAACAGCTTCTGTTTTCCCCtTTCTTCTGGGTATGACTGGGAACAAAGTGTTGCAAACTATTCCGGAGGAGAACAAGGACTGGGAAATTGAGTGGGAGNCCTATTAGAGACGGGTTTCAGATCAA…	425
GLX2YC301-GNXWWY103_c207	GTTATTGAAAAGTCATGGAGGTCCTACAAGTGAAACACGTGGGATGCTAAATCTAACTATCCAATATTGGACTAGCAGAGGCTGGGCATTTGTGGATGTGAATTATNGGAGGAAGCACTGGTTATGGCCGGGAATTTAGGGAACGGCTTTTGGGGCGCTGGGGAATTGTTGATGTTGATGACTGTTGTAGTTGTGCTAAATTTTTGGTTGACAGTGGAATGGCAGATGGGAAACGACTATGCATAACTGGTGGCTCTGCTGGCGGCTACACAACCTTAGCTGCTCTAGCTTTTAGAGACACATTTAAGGCTGGAGCTTCCTTGTATGGTGTTGCTGACTTAAGCATGTTGAGAGCAGAAACTCACAAGTTTGAATCTCGTTATATTGATAATCTTGTTG…	964
GLX2YC301-GNXWWY103_c208	ACTATATgGGGACAGTCACCACTCACTACAAACTGATGCTCAACCGAACCCGAGAAACCATGAAACCTGCAACATTTCTCAGTTCGCTTCTCTATTTGGTCTTAACCTTATTCTGTACTGCRGCGGACCATGATTCCTCGAGTTCCGGGAGAAGCAGCATCATCTTCACCACGCTTGGCCGATTAGATTATGCCTTCGACATTTTTACCCTCCCGACGTCGGCCAAGCCGACGATTGCCGACGAGATTCAAATCACCGACGGTGAATCGGTTAACTTCAACGGTCACTTCCCTTCGCCGTCTTCCTCTCTCCTCTGTTTTCTTCTGCGTAATCAAACCGTAATCCAGTCTCCGCCACACGGCCCACCTCCTCTGCAACTCATCTACGTCAGCGAAAGGA…	2258
GLX2YC301-GNXWWY103_c209	GTAAAAATTATACTTAAATAATAAATAGAAAACAATTCAAGTATACTATTAAACTAAATAAAATANTTAAAAATTAAAATCGACTCACTCATATCCAATCACTGTTCATATGAAACCTTTGACTACTTCCGATGAATTTATTCTCNAAAATTCTAATCGCTACTACAACCAAGATCTGAACAAATTATAACTTCAATCAAGTTCACACTTCAACATCTTTATCGTTTATAATTTCTGTCTTTTACATCAAATATCGCATATTTTTATTCTGATATTTGAGTAAAGTATAACCACTTCCTTTTCACTCACTTTAGCGTTATCCATTTTCAAGACTTTTAAATTCGTCAGGTCAGTTGTTACACTTTGTTTAAAAGGTGGCAACTTCCACGCCCACTTCCC…	763
GLX2YC301-GNXWWY103_c210	TATNGGGNNNGAACCAAAAGCCTTTCCAAATCAAATTACAtSKKKAAACTCCAAAGCTCCAAGAAGGAAGCAAACTTCGTCTCTCTTAGAAGGAGGAAGATTCAACTCCTTAACTACGCGCGATGGCTGGCTCCTCGAGAGCACGCAGGTCTCTGATTGCGTTAGCAATTGTATTCTTCGGAGGTTTANTTGCAATTTCAATTGCGAAAGAGGAAGCTACCAAGTTGGGAACAGTGATCGGGATCGATCNTGGNACNACGTATTCCTGTGTNGGTGTTTACAAGAATGGTCATGTGGAAATCATAGCCAATGANCAAGGAAACCGTANTACCCCNTCGTGGGTTGCTTTCACNGACAGTGAGAGGTTGATTGGNGAGGCAGCTAAGAATCAGGCGGCTG…	2232
GLX2YC301-GNXWWY103_c211	TCCCCAGCAAAAGCAAATATAAAGNNNNAAACGAGTTCTGAAATACGATAAATGAATACTCCACATTTGGCTTGAGTCACTCAAGTGCCCTGAATAATCTTATGTTTATTAATCCCTAACAAGAAGTTTTCCCAGATTCCACAAAGAAACAAAATCTACCACCTTGATCATTCAATGTTTTACACCTTTGCAAGCTCGGTAGCAACAGCAGCTTGGGCAGCAGCAGGAGAAACACCGCCAGTGGTTGGCAGTCCCACAAAAACTTTGAATGCATCATAWATTCCCCACTGRGCTCCKGTGAGTGTTCCAATCATGACAATACGKAGAGGMAGYCCACGGGTAAATAGACCCCAYAAACCTAGCTTCTTCACRGCATCACCAACAGTWGCCCCTTTGGCA…	1434
GLX2YC301-GNXWWY103_c212	TATTGGGTCGTATNGNATNNTGTGCGAACTCTAAACAAGTCAATTCATTTTCGACCATCCTGCAANTTTTTACAACATAAACGAGCTTGCATCTCTTTGGGAAAAGAAAATTGGACGAACCCTTCCTAGAGTTACTGTCTCTGAAAATGATCTTCTCGCTTCCGCTGCAGAGAATCGCATACCACAAAGTATTGTTGCATCCTTCACGCATGATATTTTCATAAAAGGTTGTCAAATTAATTTTTCAATCGATGGCCYTGATCATATTGAAGTGACAGATCTCTATCCTGATGAACAATTTCGTACGTTGGACGATTGCTTCAATGACTTTCTCATCAAGATGAATGCCGAATCCATGACCATGGATATTGCCGAGGATCAAATCACATCCGAGATCGG…	753
GLX2YC301-GNXWWY103_c213	GTTCATCAATGAAAGTCAATTAANGNATTGGTATATGCTAGTAGCAAATAAAATTAAAGAAGATTACATAGAGAAATCATAAGTAGCAGGCAGTCATATCACCGTGAAAATTTTACAGAGATAAAGAGCAAGAGAATACAGATTCACCCATCTCGCTAAATAGGAGTTGATCCTTGCAGCTAATTCCTCTTACTTATTATTTCATTTTGTATCTTACAAATATAGAAGGAAATGAAGCGAGGGACAAATTAAGGGAAGAACAAACTTTAGCTACGGCACTGAGTGATTGCGCTGCAGCCACGGCTGTAGGGGTTTGCTTCAGCCCCTGCTTGGCAGTTGTAGTAGGAAGCACCCCTCTGAGAGCATGGAATGGAGTTCTGCTGCAGAGCTGCATAGCTT…	679
GLX2YC301-GNXWWY103_c214	CTATtGGGGATCTTCTTCATTCCAAGTCTTCTTCTTCACTGAACCATGGAAGCTCTCATTTATCAGTTCTCCTTACTGTCAGACCAAGCTTGCCAAGACAAGAACTTCGATCCGCTTGCAATCGAAGACTTGATGAAACTGTTCGAGATCGAAGCTTACAACTCCTGGGCTGCAATGGAACTTGATCATGAAAAAGAGTAGAAGAAGCTAGAAATCTCCATGCAAAAGGCTGAGGAATATCTTGATTCAGTCATGGAAAGTGCCATGGATGAGTTCAGAATGTTTGAGAAAGAAATGGAGAGGATGGAGAAAGAAGAAGTGAATGATTTAGCGAGACTGCTGAGAAAGCTAGAAGATGGGGAAATTGATGGAAAAAGCAGCTAC	384
GLX2YC301-GNXWWY103_c215	TAGGTACAGACTGTACGGACATGTTCAAGATGaACAAGCTACTGGCTAAACATATTATTCCACTTGAACCTTCAAAGGAGTCTTCTAAGCGATTCAAGACAGATGCTCAGTCCACAACTGAAAGTATGGAACCCGGTCCATCTCCTGTAACAATATCTGAAGCTCTGGCCNAAGNTTTTTAGGCACTGGAGGAAGGGAGATGCTTCAAGCTGAAGCAACNAAAANGCGTCTGGGAGTACATAAAAGTGAACCNATTGGAGGATCCTTTAAATTCAATGGTGATATTATGTGATGCAAAGCTGCATGAACTTCTTGGATGTGAAAGCATTTCTGCACTGGGGATACAAGAGATGCTAGCACGCAATCACTTTTTCAGGAAGTCATGATGTCTGATAGCGT…	738
GLX2YC301-GNXWWY103_c216	CATGGGCATACGGGCCAATGGCAAAAATTGAGGCAGGCCCACCGGGGGAGTACATGTTGGCAGAAATAGAGTTCAGAGAAAATAAACCTGCTGGGGATTGTGTCGCAGAAGGGGGTTCTGATGGAAGGAATGATGCGGGAGACGAAGGAGGTGCAACAAAGGGAAGAACAGGGGCAGGTGCTGGGGTTGAATTTACAGCTGCAGAAGCATCACTTGGGAANGCTGTTGGTTCAGGAATAAGGACAGCATGCCCAATTCGCTTTCTCTGCTTTTTGAAATCCAAAACACCAGTATACGCTCCACCAGCCTCCCCCATCTTCTC	322
GLX2YC301-GNXWWY103_c217	GAGCATTCAACAGATTACTGAACCCAAAAGGCAGAGANTTCNNTNNAGGACGTAATCAGACTTGTNAAAACTCCCAATCTCTGAAAATATCCCGCAATCAGACGATCCCTGCTCAAGCNAAAGCATTTGTTGCAGGCTCAAAACGAGCTGGTTCGTCATTACTATTATTATTTCCNACTATCATNGNCCNAAAAACTTNGTGTTATCGTTCATGTTACTCAACACATTAGACACTGAACTTGAAGAATGTACTGACACTGCTTCAACATTCGTATTATTCGTCACAGTAAGAGTACTAGAGCTTTCACTACTCGAAtTGAGAATTTGTCTGACGCTCCCGTTGAGCTGTTGTTTGCGTTCGCCCAGACGAATCTGCAGAGGCTTTTGACTTGGAGTTAC…	825
GLX2YC301-GNXWWY103_c218	ATTGGGGTAGTTCCGCGCCACCTAACAGTTGCTGATTCTCGCTTCATATACTCTAAACANNGCNNNNTACNATGGGGACGCCCCATGTGCACCTTAGCCAACCCCTCCCTCCCATGTCTATCTTACGCCGCCTCCAACTAAACTATCTAAAACCCCAAAAACGCCGCTTCGCCTCCCTCGTCGCCGCCGCCGCCGTTCGCCAAGACACAACTGTYTGGACTCCTGCTCCACTTGCCAATATCTCGCCTGCCGCCGAGTCGCTCTTCCATATATCCGTCGACGTTTCTGACGCCCCCGAGCTTGCTTCTTCCCATACGAGCCCCGGGCAGTACCTTCAGCTCCGCGTTGCTGACGAGGCCAAACCGACGTTTCTTGCTATTGCTTCTCCTCCTTCGTTCG…	880
GLX2YC301-GNXWWY103_c219	AGTAAATATTCTTGTTATTGCTTCGACTCATATTCCCCAAAAAGTGGATCCCGCTCTAATAGCCCCGAATAAATTAAATACATGCATTAAGATACGAAGGCTTCTTATTCCACAACAACGAAAGTCACTTTTTCACTCTTTCATATGGGGGGGATTTCACTTGGAAAAGAAAATGTTCCATACTAATGGATTCGGGTCCATAACCATGGGTTCCAATGCACGAGATCTTGTAGCACTTACCAATGAGGCCCTATCGATTAGTATTACACAGAAGAAATCAATTATAGACACTAATACAATTAGATCTGCTCTTCATAGACAAACTTGGGATTTGCGATCCCAGGTAAGATCGGTTCAGGATCATGGGATCCtTTTCTATCAGATAGGAAGGGCTGTTGC…	548
GLX2YC301-GNXWWY103_c220	CNNGAATAAAAGATAACTCTTATTTCTTCACTTACTAGAAAATAGNAAAGGTCTACAAGTAACATTGACNAACAAANCTTCCCCCTACTTTGTCTCTCTAGCAGCTCTACTTAACAAAATAAGAAAAATGACAAGCTG	138
GLX2YC301-GNXWWY103_c221	GTTGCAGTTTCCGTTGCTAGGAAAGAATTGATGCTCCATAACGATCCTGAAAGATGTTCAAGAGAGCTTGTCAGGGAGGCACTCAAACGCAACACGTGTGATAATTTAACTGTGATTGTAATCTGTTTCTCCTCAGACCCACCCCCTCGGATAGAAATACCACCAACCCATGTTCGGAGGAGCATATCAGCAGAAGGTCTGAATTTACTCAAGGGTGTGCTGGACAGTAACTGATGAAACCAGGATATAACTCATAGAGGTTTGTACACATTCACATTCCTGTGATTTCGGGCGTTATTTTGTGCAAGGAAATAAACTTCATGTAGAATGTTTAATTCTTTGAGTTTGCAGGTCCTGTACATCCCAGATAAATTATGTTGTACGAGTCCCTTGTTCAAC…	505
GLX2YC301-GNXWWY103_c222	ATTGGGTGTTGTTGAGAGCATGAGAAGGATTGCAGTCCAAGAAATAAATAGAAAGGACCGTGAAATCGAtTGGtCCTCAATGAACAACTGGAAGAAGATGCACGGTGTCTAGAtRSRTCTACAACTCCAACTTCTTCAAGAGCGGAGCAAACGTTCAGAGGTTGAGAGAGAAAATGCAATGCTGCAAGACCAGATAAACATGTTGATGAACATGTTGCAGGAAAATGAAACAATGGGAGATGAGGGCCCGGATGATGAACCATGAATGTAGTATGTTTCTTTGTTTGTTTGTTTGTTTGTTTATTCTTTTGTAGGTTTGTTTGGAAAGTGTAGAAAGCAATCATACGTGCATATATGTGCCTAGATAGCTAAAATGAAATCATAGGTATACTCAGTATT…	554
GLX2YC301-GNXWWY103_c223	ACGAAAATAATAGATATCCAAGACGAGAGAATTGCAGAGAAATAAGACTACTTGTACATACAGAAACAAAAGTGCACATAATAAGTAGGTGATCAAAATATCTTCTTTTACAACAGACAATAAAATTAAAAGTTTGTTTTTTTAGGTGGGGTGGTTGGGCCCATG	165
GLX2YC301-GNXWWY103_c224	ATTTGGGGTANNGNNAGATATAGTTGTCTGGCGCCACTTAAGCCTCCGTTCGCACTTCCTCTCCCGCTGCAACTTCACCAGAAAATGGCGTTAGCCCAAGTCTCCGCCTCTGTTTCCCTGTCCATCCACGATGCTTTTACTTTCAGCTCAGCAAAAACTGACACCATTTATCGATTACCCATCTCGAGTCTTGCTAGAAGAAGCACTACCTTTGCCACTGGTTCTCCACTTCTATGGAGAATTTCTCCCCAAACTAAGTGTTCAAGCAGAGCAACTTCAGTTTCAGTAAGATGTGAGCAGAGTATTCAGGGAGGTAACAGTTTGGATGTATGGCTGGGCCGGCTTGCAATGGTTGGCTTTGCAGTGGNCATTAGTGTTGAAATAGCAACAGGCAAGGGA…	471
GLX2YC301-GNXWWY103_c225	AGTTTTACTATAAAAGGAAATTAATTATTAGAAATTAGACTGATAATACACGAAGTAAAATAATCTGATTATCAGCCAAATGGAGCAGCCTTCCTGAAAAGNCCAGATAAAATACAACGAGAACGCAAAAGCTTCTCCTAAATACTTCAACATTGCACGGACTAGNAACCAAACTGAACAATGAAACTGGACTCAGAGGCCTTCCCAAAGCTCCACACACATGGGTATCTTCTTaAAACATTATATATCATGATAAAATCATGGCCTTAGGATAGCTATagATAYATATAWAACAGCAGTAAAATGGCTAAAAGATGGCTTTTCYRAGGGCAACAACAAGAGCTGCATCACTCAACCACTTCATTCTTTTCCATCGGCAGCACGAAGTGAACCTAGCTG…	1633
GLX2YC301-GNXWWY103_c226	ATGAGAAGACAGAAAATCCATTTCATTGCGGAGATGTACAAGCGACCTTTACAAGGGGTTTCAAACATGCAAATGGAGCAAAGCCAATGACATTTTGTAATTCACCTTCAGTTCAGAAACAAGGTCATCAGTCAGAACTGGATATTGATGGTCGTAGTAAAGTTAAAGGAGTTAGCATTGGAGTGCCTGCAGAATTGGACTCTTTAAATGGACAAGAGAGCTCGTGCATGAGCTCGGTGCTGGATTACATCTCTCTGGAAGCAACTAGTTTTTGNCAGCTTCAGGAAGTCATGGAAAAGTTGGATGTTAGGACAAAACTATGCATAAGGGATAGTCTGTATCGCCTGGCCAAGAGTGCAGAGCAAAGGCATAATTGTGCAAGTTCCAGTGGTGGTATCA…	432
GLX2YC301-GNXWWY103_c227	ATGGGTATGGAATTATTATAGCAGGTTGGTCTANGNNATTAGGGGGCGGCCGTTCGATCGCCTATGAGACTAGGACCAATAGGTCCAAAATGGGTTTGTGCCGCAGGTGTTGAACGATCTACTCTACACAGGTGTGGGCTTACAGGGCTAGGGCTCATAAACCCTTTCTTTCATTCATCAATAGGNCCCTGGTCGGTCACNTTTTCCGGGCCGGGATTGAAAAGTGGAAGTCATAAAGATGTTTCTCTTCGCACCTCAGATCAAGAAGAAGGGTAGCTTGTCAAGCTGGCCTATATATATATTTTATTTATTATTATATATAATAATAAATAAAAAAGATTCGCTGTCTTTTAACCGGCTGTTCTTCTTTGTCAACGCAATTAAGGACCTATAGGTTCG…	982
GLX2YC301-GNXWWY103_c228	AAGAAAATGAATTGGCTCCACTAAAAATTGGGTTGCTAAAAACNTTTTCAGCTTTGCTTCGAAAACTTAAAAGAAGCAtSSRCAATCCCAAACAAAGCCTTAGCCTAGATCAAAACAGTTAGCACTATTTTAGATGATGTGGGCAANTTTTTTTTAANTAATTTTTGAAGTTTCTGTATTCCAGCTATGCTTATTAAATTTTGTACAACTTTCAANTTTAATTTTTTTATAAATGGTCACTTCTTGATGAGCTAACATTTGATTGGTGGACAAACTNAAAAGCATGGAAAACAGGCTCATATTTCTCAGTTACGTGCCCAGTTTGACGTATTAGGCTGAAAATCATTGAAGTCACTGCTGACGGGTAATTGTTTCTCGGGC	381
GLX2YC301-GNXWWY103_c229	CATGGGGGGGCCCTNNNANTTTACATTNCATCTCTCCCTAAACCCAAAACSCTAGCTCAAAAAGTGAACTGCTGCAGTGCATCRTCGATGGCAGACTCTGTGATTTCGATCGAGAAGCTCAAATCTTTCTGGCACTCTCAGGTTCACGAYGAGGAGAAGTGGGCCCTCAACATGAAACTGCTGCGTGCTGCAGGGTTGTTTGCRGGATCAGTTTTTCTGATGCGCAATTATGGTGATCTTATGGGAATTTAAGGANNGAATGATGAAGGCNTTTCCCAATCCAAATTATCTCNNAGACTAAGTGCAATTCTCACATTTTGNGAATCAGTCTTTGGATTTTGTAAGAG	347
GLX2YC301-GNXWWY103_c230	GGAATRACTCTCTTAACTGCTATTCCACCATCATCATCATAATCTAGCACTTGGGTTAAGTTGAGATACATCCCTCCAAGTTTAAACACACGTAAAATTGGACAAAGCCAACAAATTTTAGTTCGCAAAAATGATGTTTTGAAAGAAAACAAAGYCAAAATTTGTCAACGAAACAGGTTCATGACTGCAAGATACCACTATAAAAAGATTATACCCTAAACCTTGATAGCATACTTCCTCATGGGAAAATACATCTcCCTCTTCTTTYYACGCTCTGTCTTCAATGATTGCTGGTGCTTGGTAAGCCTTCTTCTGATAGCCCTGGTCTTCTTGGGACGCAGATCAAGTGGCAAGAGCTTCTTCTTCTTGTATGCGTCCCTCAATGCAGCTTTCTGCTTc…	682
GLX2YC301-GNXWWY103_c231	GACAAATAACAGGGATAATGTCTTCTTTCAYACACAAACACACATAACAAAGTAGTTCAACGAACGATGCACTTTACAAATTAAGGTACCCTGTTGGGAACAGRAACTTGTCCGGACTCtTRWGAAGAGATCCAATCTAGAGAGAGTCAGGTACACCCCCAAATACAAGGTCTARGAGTTTTATAATTATAATAGAAGACTAGAAACATAGCTTACAAAATATAAATCCCTTGCATTGATAAYATAAACATAATATAACATAGTAAAGCAGATGGCCCGTGATTAATTTTCTACCCAGTTCAACACCCTCGTGCTYGTCACCTTCCGAGAGGATTTAGGATAATGTGATATCTTCTCCCGGAAATCATCTCCGAGGACTGCTGGATGGATAGCACCAAT…	1697
GLX2YC301-GNXWWY103_c232	AANCAGTGGTATCAACGCAGAGTACtATggGGGGCAGCTCTCCAAAATCTTTAGGGTTTTCTTCTCTCTTTAAGCTTTCTTCTCTCGCCTTGTTTGAGGTTAAAGAGACGGTACTTCAGCTGTCCGCCTTGACAAGCCGCCGCTCCGTCTTGGcCCTCGATTTTGTGTTTGTACTTAAATCTGTTTGTTAGTGTTTAGAAGaCGaAAAAAAGGATaCAAAATGGTAGGGaAACCATCGAAGGCTGACAAGAAGCTCGCTTACGACGCCAAGCTATGCCAATTGCTTGAAGAATACAGCCAGATCCTCGTTGTTGCCGCGGATAACgTGGGGTCCAATCAACTCCAGAACATCCGTAAGGGTCTACGTGGCGACTCCATCGTGCTCATGGGAAAGAACAC…	1061
GLX2YC301-GNXWWY103_c233	TATGGGGGATGAANNGKSAGACTCCGCTGTCTGTATCAATTTGTGTGGTGACGGCTCAGTGGGACGGTGGAAGAGAAGAGAAAAGATGGCGCAACCGTTGACGTCGAAGAGCAGAACTACAACAACAGTTATCACCAAAGACGTAGATAGTAAACACGCGGCTTTTGTCGCCGGTTTCTTCGAGAGCGTAGGGGTTTCCTGTACGATCCCAGAGGAGTACTGCACAAAGGACTTCTACTCCAATATTGTTGGCGACCACCTCAAGGTCCACAAAATTGAACGAGGCCACATCACCTGTCACCTATCTGTCAAACCCGCTATCGCCAACTTTTANGGTGGAATACATGGAGGGGCAGTTGCAGCTCTATCGGAGAGAGTGGCAATTGCTTGTGCTAGACT…	412
GLX2YC301-GNXWWY103_c234	NTATGGGGTTCTTCTTTCGTCAAACGCAAACCCAAACCCATCTCTCAATAAAACCTTTCTCTCTCTTCTTTTCTNTNCNNTTMTgKKKGTCGTTCTTCTTCGTTTTGATTTTCGTTTTCATTCTCAGATACTAACCATGACTAGCTCCTCCGCCGCCGCCCGCAAGGCTTTAAGTAAGATTGCTTGCAATCGCCTTCAGAAGGAGCTTCTGGAGTGGCAGGTCAACCCTCCTTCTGGCTTCAAACATAAGGTCACCGATAATCTCCAGAGGTGGGTTATTGAAGTTAATGGAGCTTCAGGGACTCTCTACGCTAATGAAACCTACCAACTTCAAGTCGATTTTCCTGAGCATTACCCCATGGAAGCCCCTCAGGTGATTTTTCTTCATCCGGCTCCTCT…	1070
GLX2YC301-GNXWWY103_c235	AAAGAACGAGGNACAAGGAAAATGCCATGATTATTGCCTTATTAACACTACAACATGACATTARCGAGTGATACAATACAGACGGCCCTAGCACACGAACCCATTCTGGCCAAATTAACTGGAAACCTTTTCACACTATTACAGATTTATAAAACAGTGAACAGATTATTGCTTTGACTTGTCAACTACAGAAGTCAATTCTTCTTCaAGAAACCTTCAGCCATCTTGTAGTAGTCTCCGAGCCCACTTCCAGATTTTTCATCACTACCGCCGGAAGGAACTGATGAGTGTTCACCACCAGGGGCCGCTGAGTGGCCAGAGGTGTTGGTGGTGGTGGTGGAATGTGAAGAGTGGTACTGGTGCAGATAATTCTCTGCCTTYYCAWCATACTCGCCATAG…	689
GLX2YC301-GNXWWY103_c236	CGTTACAGATTAAACTNGGNAGAATCAATAGAATTACTAAGCAGAAGCAGCAAATACAAATTAAGTTATATACGAAGAGTAATGTGACTTGCAATTACAAACAGGTAAGGTAATTCCCCCGGCTCTCTCTTCAACTRTCGCTACCaAATTATGtTTTACtTGCATGCTATCAATTtcCCAGAATAACaAATaACATGATGACTTGTAATTAAGCTACaAACGCTTCACGACGGtCGGTTTGGTGGCCGCACAGAGAGTTGAACCGGGATGGGTCGACCGGTACCGCTACCTCCACAGCTACTACACGCCATCCGTCCCGACCCGGCACAAGTTCGGCATCCGACATCGCCATCAGACCATCGCGTGCACATACACGTAACCCGACCCGTTCCGTTGCAA…	619
GLX2YC301-GNXWWY103_c237	GAGTACTAAANTGGGGTGATAAGGTTTATTTAGAGAGTGCCTATTATTTACACGGCTATTGGGGAATATTGGTGGATCGATACGAGGAGATGATTGAGAATTATCATCCGGGTCTTGGTGATCACAGATGGCCGCTTGTGACGCATTTTGTGGGTTGTAAGCCTTGCGGCAAGTTCGGAGATTATTCGGTGGAGAGGTGCTTGAGACAGATGGATCGGGCGTTTAATTTTGGGGACAATCAGATTTTGAACATGTATGGATTTTCACATAAGACGCTCGCTAGTAAGAAAGTTAAGAGAGTGAGAAATGAGACTGACAATCCTCTTCAACTGAAGGATGAGCTTGGATTGCTTCACCCAGCATATAAAGCTGTCAAGGTATCGACATCTTCATAGTAGC…	627
GLX2YC301-GNXWWY103_c238	GTAATACGACTGCCCATGTGTATNGCAAGACATAATTCGGTTACNACGAGTTCCTTGNNGTTTTAAATATTGCAGGCACGAGAATCATTCtAAGTTTTTGATATTACATAACTACAAGAATTCAACGTTACAgTGGGGCAGATAATGACAGAGATCATACGGAGCATGGGCTTTTAGCTATGCATTGACTAGTCATTACAATCACACGGAAATTGATTAATAAATACTGTGCACGTGTTGATCTAAGCTTATGCCAATTGCAAGAGNTTCTTCACGTTTGAGGTCAAATATCTTTAGGAGGACATCTTCAACAACCTTATCAGGGGTTGAGGCACCAGATGTTACACCGATTGTGACACGACCCTCTGGTAGCCNAGTTTTCTTTCTNCAACCAGNCTC…	504
GLX2YC301-GNXWWY103_c239	CCTAGTTCTTCTTTAGTCAATNNNGGGCCTCACCTGTTAAATAGGCAGTTTTCATTTCCGTGGGATATAAGCATATCATCAAGTGACATGGGGTCGTCACCTAGCTCATGTAGGTTTGAGCGGACACGGAGCTACCAAGATGATGGGTTCCAAAGGGGGTATAGCTCTTCTGGTGGCCATTTTGATTCTGTTAGGGAATTTGNTCCCCAAGCAACAACTGCACTACCCTATTTGAATGGGCAAATGGATGGCATGGTTCCAACCTTGTGGCAAATGGGTANTTCCGATCTATCTTTAA	298
GLX2YC301-GNXWWY103_c240	ATGGGGGGACTTTTTAAAAGAAAGGCTCAGGAGACTNNTAtTGGGGACGACCGACATATTCAATTCTCACCACTCGTCAATGATCGTCATGTCCTCCGCCTTCCGATCTCTCCTCCTCATCTCCTCTGCTCTCCTCCTCCTTGTCTTCATTTCTCCTTCTCTCGCATCAGAGTCAGATCACAAGTATCAACAAGATGACCCTGTTACACTTTGGGTAAATAAAGTTGGTCCTTATAACAATCCCCAAGAGACTTACAACTATTACAGCCTTCCATTTTGCCATACCAATCTNGGCNAATCTTGCTCACNAAATNGGGTGGACNTGGTGAGGTCCTTGGTGGGAATGAACTAANTGACAGTCAAATTGACATAAAANTCCAAAGGAATGTGGACAAAAGT…	911
GLX2YC301-GNXWWY103_c241	CTGACCAAGTATTAGAGAAGTGGTATCCAGTGTTGAGAAGGACAACAACAAGGAATTGTGTGCTTATTACCAGTCAAGAGAGGGGGCGGTTACAGGTGGCCCTGGATTTGTCCAAGCTGTAGGAGAAAATATTCTTGACGCTATCGTATCTGAAAACCTTCCTGTTTTGGCAACRGAAGARAAGTACAATGAAGCAGTTTAYRGCACTGCCAAAAGGCTAGTAGCWGCCATTGATGGACTTCCTGATCCYGGTGGTCCAMWGGTTAAGGACAATAAGCGAGAATCCAACTTCAAAACCAGGGAAGAGACAGAAGAGAAAAGAGGACAATTCAGTCTTGTTGTTGGAGGTTTATTGGTGATTGCCTTCGTTGTTCCAATGGCACAATACTATGCTTATGT…	627
GLX2YC301-GNXWWY103_c242	CGCCACCGTTTCCTGTTTTTCACTCCAAAACGCAAACGCAGAACTAGAGAAGATGGTGTTTTCAAATTCATGGATTCTTCCTCTAAAAGTTTTCTTCATCTCTACCGGTGTTTTTATCCATGGCTTTTGCTTTTTCAAAACTTCTGTTCCATTTGTTATGGATTTCTCCGTCTCTCGAGCTCCGGTTATATGGAGTTCGTTTCTTTCTTGGCTCAAACCTCCTTATCTTTACCTTGTTATCAATTGTATTATCATTACTATTGTTGCTTCTTCGCGTTTTTATCAAAACGaACGAAGTNNAAACGTCGTCGTCACAGCCTCCGCCAGATGTGGAGTACGAGATGAGGGTGAAACCTGATTATCGTAGCGTGGCTTATGAGCAGCAAAAGGATGTGGACT…	736
GLX2YC301-GNXWWY103_c243	CAGACTCAGTTGTTGGCCTGCCATCTTTGTACTTTTGAGTCAATGAAGCTCTGCAACATGTCATTCTCTGACTTTCCAGCATGTTTGCGAGAAGCAATGATGTTAGCAAAGAtTTCTGCAAGCTTCTTGCGAGCCTGGTCACGGCGGCGATGGGCTGGGATNGGAAGGTATGGAAAAAGAACACTAATGGGGAGCATTCCATTGTCAAGGTCATGGAACAAGGCAGATACATCATCAAAAAGCTTATCACGAACTTCCCGACCAAGGAGACATCGACTGGCTGTCAAGATGATCAGATGTTCCAGCTCATACTTTAGGTCCACCTCGCCACTGTTTcCCCCATTTTGAGAAGTAGTCCTCTGCTTCAGAAACCATCTGATCCACATATCCCTTCAACTT…	882
GLX2YC301-GNXWWY103_c244	AAGCAGTGGTATCAACGCAGAGTACANTGGGGAATCCAACTGCACACAAGTGATCTCCATATCTTAAACACTTAGAACTGTAAGAGTTTWTcRGRGAAGAAGCTCCAAGTTTGTCATCAGTCATGTCTTTAGCTCCAAGTAGCTATGCATCTCTCTACTCTTCATCTCCATTGCCAAGAACAATCCAAGCGTCCAAGCAAAACCCTCTTCTGTTCTCTCAAACCAATCATTTCCTGACCAGAAAGATCTCAtTTTTCAGCAGTGCAGGCTGCTCCTGCAATATCCTTCTGGGGAAACCGTCTGTTTCGGTGGTTAAAGCTTCGGAAACCAAAGCACAATCTTCTAAAACTAAAGGAGAAGGAGAAGGAAAAGAAGAACAGTACGAAGAGTACGAGGTAG…	1499
GLX2YC301-GNXWWY103_c245	TGCACAAGAAGACTGAGAAGGGCGNNAATGGGATTGTAGAAAAAGCTGAACAAGACAAGAGAAGTGCTATCATACGAGCACAGGGAGAAGCAACTAGTGCTCAGCTCATTGGTCAAGCCATCGCCAACAATCCGGCATTTATCACGTTGAGGAAGATTGAAGCTGCAAGAGAAATCGCTCAGACCATTGCGAATTCAGCCAACAAGGTTTTCTTGAATTCAGAAGATCNTTTGCTGAACCTTCAGGAAATGAAGTTGGAGAACAGCGGGCGGAAATAGGCATAAATTACCCAGTTTTTAATCTTTAGTTTCTGTGTTTTTCCCATTTTTAACATTACGGAATCGTNGGAATTTGTTATCCACGNAAAACTGACCAATGNCATAAAAAGTGAATTGCTTA…	507
GLX2YC301-GNXWWY103_c246	ATGGGGTATNNNGGCTTCGTTTCCTTTTGAGTTCCCATACGGGTTTGGGTCTTTTGGTCATTCTTCTTCGGATCTCAGTTCTCCTGTTGAGTCGGTGGTCGGTTCCACCGAAACCGAGAGTGATGAAGAGGATTACACCGCGGAATTGACGCGCCAAATGGCTCACTCTACCCTCGTAGACGATTTCACACGAACCGACTACGCATTTGCCCGGGAGAGAACTAAGGCTCGGTTCGTTTCTGGCTCGCCGCAATCGACGTTGTGTACTGTTGGGAGTGGGTGTGGTTGCAAGCAGGGTTCGAGCCGTGGAAGCCCAACTTGTCAAGCTCAGGTCTCTTCACCGCCGGGAACTTGGGATCTGCTTTACGCGGCTGCAGGGGAAGTAGCCAGGATGAGAAT…	1399
GLX2YC301-GNXWWY103_c247	CTTGTGATTAGGCCCANTGNNTATTCTAATCCACCTATTCATGGTGCATCTCTTGTGGCTACAATTCTCAAGGACAGCAATATGTATAATGAGTGGACTCTTGAGCTGAAAGCAATGGCTGACCGGATTATAAGCATGCGTCAGCAACTATTTGATGCCTTAACTGCTAGAGGCACTCCAGGTGACTGGAGTCACATTATCAAGCAAATAGGAATGTTTACATTCACGGGGCTAAGCAGTGAACAAGTTGCCTTCATGACCAAGGAGTACCACATTTATATGACATCTGACGGGAGAATTAGCATGGCAGGTCTTAGNTCAAAGACAGTNCCTCATCTTGTAGATGCTATACATGCTGCTGTTACCCAAATGGACTAAAATCAATCAGACATAAATTCT…	403
GLX2YC301-GNXWWY103_c248	CTTTCTCACCATGATCTTGAAGGAGAAGTAGACCATGATAGATTACGTGGTACGATTAGATCGAATAAGCCCTTATGGAATAAATATTCAGCCCCTTGTGAACCTTCAGGTACTGTCTTCTTTAATGTTTGTTCAATTACTCTTTTACCCGCAAATGCAATATAGGCATTAGGTTCAGCAATAATGATATCTCCCAACATACCAAAACTAGCTGTCACTCCACCAGTAGTAGGAGATGTAAGAATTGATACATAGAATAACTTTTTATTTGATTGATAATCATATAAAGCGGAAGATATTTTAGCCATTTGCATCAAGCTCAAACTTCCTTCTTGCATGCGTGCTCCTCCGGAAGCACACACCAGAACAAGAGGTAAAAATTTATTGGCAGCATACTCG…	874
GLX2YC301-GNXWWY103_c249	TTGTTTGGAAGGGTTTAAGCAAGGCCAGTGGTGCCGGGGAACTCGTTGGTTGCGGCCATGTTTTTCATAGGAAGTGCGTAGATACGTGGTTAGTTaAAAGTGGCTGCGTGTCCAACATGTCGGACGCGGGTTTGCTAAATTTTTGTAAGTTTATTGAAATAtTTTCCTTTCTTTTAAATTGTTATATGCTATGTGATTTAGTTTTTGCCGATGTATAGTTTCCTCTGCTTTTATAATATAAGGAATTGCAGAATATTTGGTGAATTCGTTNNNNNNNNNNNNNNNNNNNNNNNNNNNNN	299
GLX2YC301-GNXWWY103_c250	ACGGNAAGCACNAAAATATACATTGCATTAATAATCGGAAACAAAGTACACGAGTGCGAAAATGATGAATACCTTAGAAANTTTTCACAAGAGCNTTTTACAAAAGCATTCTTCAGCAACTTAATAAATTACACAATAAAATCCAAATTGGAAANGGAATAATCCATTANGTCTTCTGCTACCTATAACAAAAAAAGCTGTCTTCTGATTCTCAACTTCTTTTAAGAGAATTCCCAGCCCCTTACTTAATAGTAATATTAACTTAAATTAATTTTAATTAATATATACAGAATCTATAATTTGTTGACTTCCAAAAAAAATATCCGCCGC	330
GLX2YC301-GNXWWY103_c251	GGGAATTCATCACTTTGGACCCNTANTTTTGATCATGTTTTACAGTATTGGTCTGAGAGCTTGAAAAATCCTGAGAAGATTCTATTCTTGAAGTATGAAGATCTGAAAAGAGATCCGAAAGGAGAGGTGAAAAGGCTGGCTTCATTTCTTGGACGACCATTTGATAACGAGGATGAGGTGGAYAAGGTGGTATGGAGATCAAGCTTGGAAAGGCTcCAAAAACTTGGAGATAAACNAAGATCGTCCAGGAACATTTGTACCCTTGAGTTCATTTTTCAGGCGCGGTGTGGTTGGGGATTGGAAGAACTACTTGACGGAGGAAATGGAACAACGTCTCGATGAAATTACAAGAATGAAACTGGAAgGGTCTGGCCTTGCTCTTGAGATTTGAAGTTTCTA…	602
GLX2YC301-GNXWWY103_c252	AAGCAGTGGTATCAACGCAGAGTACNATGGGGACATTCAACATTCTGCATTCCACACACGCTCAGTCAGATAGCATATTAATTTCAAAGTTTCAGAATTCATATTCATACTTGAGTTTGTGATTAGTATCCATGAAGAGAAGCAGGGAGCAAGGTGAAATGGAGGCGGCCATCGACATGGCCAACTGCTTGATGCTCCTCTCCAAAGTTGGCGAATCCAACCCAACAGAGCGTGTTTTTGCATGCAAAACATGCAACAAAGAGTTCTCATCCTTCCAGGCGTTGGGCGGCCACAGAGCGAGCCACAAGAAGCCGAAGCTGATGGTGGGAAACTTTTTCGACCAGACCCAGATGCCAGTTTCGCCTAAGAAACCGAAAACGCACGAGTGTTCGATTTGTG…	922
GLX2YC301-GNXWWY103_c253	AACAGTACAGCTCAAACTCATCTCATTCTTCATTCAACTCAACAGTAAACAGTACATaCTAAAAAAAGTTTCAAATCCCAAGAAAATATTTAGAAAAGGCTAAAGACAAAATTTNGNNNNNNNNNNNNNNNNNNNNNNNNNNNNNNNNNNNNNNNNNNNNNNNNNNNNNNNNNNNNNNNNNNNNNNNNNNNNNNNNNNNNNNNNNNNNNNNNNNNNNNNNNNNNNNNNNNNNNNNNNNNNNNNNNNNNNNNNNNNNNNNNNNNNNNNNNNNNNNNNNNNNNNNNNNNNNNNNNNNNNNNNNNNNNNNNNNNNNNNN	316
GLX2YC301-GNXWWY103_c254	CCGcbKTAAtTTTACCTATTTCGAAACAGAGTCGAAAATTCTATTTCGAAATCTTTTCTTTCAATTGGAGATTCCCAATAAGAAAGATACTTATTAGTATTAGGGACCTGGTCTCATGTCAATTGCaAAAAAACCTCGTTTGTTGCAACACTCCTTAAAAAGAGGGTTTTCCCTAGACTAAGAAAGGGaAACaAAAAAAAGCAAATTGGTATGCTTATGCTAATTCCTCATCCTCAAATCAATCCTTCCAATTGTAGGAGAGGAGTGAAATCTTGATAGAATTCGaAAAAAGCAAGAAACACGGGTCTATAAATAAGAGaAAAAAAAGAAGTAATTTTCCTATTTATAGGATTAAACAAAAGGATTCGCAAATAAAAGCGCTAATGCTACAACCAATCC…	2595
GLX2YC301-GNXWWY103_c255	ATGGGGCTGTACAAGCTTCCGTACAAAACTATGGTGTATCCTGAGCCAGGCTTTGAGCATCATCACAGACAGGGAGACACACATTATGCGCAGATGTATACAGATGTTGGGGTCTACTATGCACCGGGCCCTGTATTGAGGGGTGAGGTATTTGATGGTGCCGCAGCAGTTCGTAAAATGGAGCAGTGGCTGATTGAGAATCACGGTTACCAGCCACAGTATGCAGTGTCTGAGCTGAACGAAAAGAGCTTTTGGAGGATGTTTGATGCGGAGCTCTATGAGCATTGCAGGAGGAAGTATAAAGCTGTGGGTACGTTCATGAGCGTGTACTACAAATGNCAAGAAAGGAANGAAGACAGAGAAAGAGGTTACAAGAAGCTAGAACAAGCACAACTCGAG…	450
GLX2YC301-GNXWWY103_c256	AATTNNNTNGACtAGAAGACAACAAGCACTTCTATTACAGAGGAACAAACAACAACATGATACARGCAGTTCTCCGGTTATTCTTCCTAGWCCCAATACAATGGGCGCTCTCTCTCTCAAGTACACATACGCATTCATCACCGAATGCTAGTCATATATCAMAAACGCGTTTCCCACTTTGGATGGAAACTCCTTAAACATGGTGACATTCTAACAATCTCATATTATTATTTGTTCTTTGATATCATAATCACAAAACTAATTAAACTTGCATCTCTACTGGCCATCTATACATCTCTTCTGCCGCTGCTGGCAGATTCATTGTCACTAACCCAGTTGCAGAGTTGTAGGTGAAGTCAGTCTCGGCGTTGCCCACACTGCATTTCAGTGGACGTTGGG…	2729
GLX2YC301-GNXWWY103_c257	TCTACTGTGACCCANCAGANTAACCTTTTCATCCTCNGGAAGGTTTTCAAGATAATCAATCAANGGTTTTGAATATTCAGCCAGTGTAGTAACACTGTTTGTATCAGTCAGATCAATACCAGATCCTTTGAGATCTAAGGCAGTGGGGAGCAATCCTGCTTCCTCCAATAGAACAACAGTTTTGTACCAACACCATGCTCCAAACCCTTCTCCGTGTATTAAAACAACTTTTTTATACTGCATATTCTCTGGAACTTTTGGTGCCTGTTTTCCGTTAGATAAAGGATCAGCGAGACTTCTAGACCTGGTTGAGCCTCCATATCTTCTAGACATGGATCCATCAAATCTCTGAGACAACTGATGCTGCTGAATCGCCATAGACAAAGCTTGCCTGTGCAA…	473
GLX2YC301-GNXWWY103_c258	CTTAWTgGGGtAGGCATCAACTTCGGTTCTGGTGGTGATCTCGTCTTCAAGCAAACAAGGACAAATAAGCTTAATAAAAGGGGATTTAAATTGAAATCTTGATGTTCAGTGAAATATCCAGAGATGGAAGTGAAATCYGCAGCTAATGTTgGGGGACAAGaAAAGGTCAAGAACGAAGAAGAACAGCTTCTCAAAGTCAAGACCAAGAATATAGAAATAGAGCCAAATGTTGAGGAGGAGCAGAAGCCTaGaAGGTaGGAAGTCGaAATTGAAGACCAAATCAGTGGGGAGGGAAAAGCAAAAACACAAGGACAAGGAGGACAAATATGAAGACAGGGATGATGAGAAATCAAAGAAAAAGAGAAAGAGAAGAAGGATGAGGATGATGAATCAAAGNAA…	1640
GLX2YC301-GNXWWY103_c259	ATGGGGAGAGCAGAACAAAACGGAAGCAGCGAGAGAGAGCATAATAGAATAATGGGGAGCAGAGGTTTGGTTATGGTGAAAGGAGCAACACCAAAGCATCACATTTTTAACTATTATGCTCGAACAACTACTTCTACTTTGAAAATGCCCTTATATTATCTTCATCACAAAGACAGAAATTACTCGACGTCAACAACAAGGTCCTCTCTTGAACCACCAGATGTTCCTCGTTTGGCTGAAACAGCCCGAATCTCTCTCACCCCTCATGAAGTTGAAGAATTTGCTCCTAAAATTCGACAAGTTATAGACTGGTTTGGACAACTTCAAGCTGTTGATCTCAATAGTGTTGATCCTGCCATCAGAGCAGATACGGAGACTGAAAATTTGNCGGGAAGATAC…	456
GLX2YC301-GNXWWY103_c260	TAGTGCTGGGGGAAGGCAAGCCAAAGGAATTGGGCGTGGCCTGGATGATGGTGGTCCTAAGGGCGCTGGTGGAGGCCGAGGCAGGGGTGGGTCAAGTGGAAAGCCTGGTGGGAACAGAGGTGGAGGGCGAGGTCGAGGATAATGTCACCTGAAACCAAAGAGGGAGCTTGCTTGCTATTTTCGAAGGCATTTTGTGCCCCATCATCATATATGCGAACTTTCTGGGTGGTTTTAGGTCACTCAAGATAATACCCTTGGGATAGTGAAGTGGAACTGTGGATTTTTCTTATCACATGTACGTAGGTTGTATCAGAGAACTGAATGGAGCTTGTATTTTGGTTTTTCATTAGCATGCCCAACCCCCCTCTCTCNCCCNTTTTATTCCTGANGTTCAAAATT…	571
GLX2YC301-GNXWWY103_c261	ATGGGGGAGACTTCACACACATAACCCCCTCTTAATTCTCTCTCTCTCTCTCTCTTTATCTTCTTCCCATTTCACTCTCTCTCTCTCTGTCTCTGTTATTTTCAATTTGTTCATTCATTTATGGACAAAGGATGGGGTTTAGCTCTTGATTCTGATCCTATCACTAGTAATTTCTTCCGAAACCAGCAGCCGGTGTCTTCTTCTGTTAATTCTTTCTCAAGGTTTAGAACAAATCCTTCTCATCCCATNGGTGGTTCTGACTCCGTCAGAATGNTTCCGNTTNNGGAGGTTCTCGGTGGCCGGGAAGACAGAGATTCCCATGCTCGTGTTCCATCACCTTCTGATGAAAATCGTGTGGCTGTCGATGAGGTTGACTTCTTTTCTGATAAAAGGANNAGG…	1118
GLX2YC301-GNXWWY103_c262	TAGNCTCGCTCCTCCACCTCCTCGAATGGCCCAAAATAGATCTTCTCCCATCGATTTTCTATCAAGAAACCTTCCTTTGACGTCAATAATGTGTGCATCAACAACATTATCACCGGCAAGGCCGAACTTGCGCAACAAGAAACCGTACCCTCCACCACTGAAATGTCCACCAACACCCACAGTAGGGCAAACTCCTGCCGGNAAAAGCAAGAGNTTTTGCTTTTTCTCAGCAATTCTATAATAAAGTTGGCCAATGGTTGCACCGGCTTGAACCCATGCTGTTTTATTTCTGCGtTCAACACTGATTGAGCTAAGRTTTATCAAATCAATAATGACAAACGGGACCTCAGAAACATAAGAAAGAGCCTCATAATCATGACCTCCACTTCGAACCCTAAC…	748
GLX2YC301-GNXWWY103_c263	TTATTTTTTGGGGGGCCCGCACAAGCTTAGGCGTTTTGTAATGTCTCGTATATAAACTATTNNNNGGTGGTGGAGAtAGRGKACTTCAAACTACGTCAGCTGTTTTTCTGCTGTTCCCATGGCTTCTGCTCCCACCAAGGATGCTCCCGCKGATGAGAAAGCTGGAGGATCGGCACAGCAATCAGAAGCAGCTTCTGGGTCGCCCAGAAGACCAGCTGCTTCTGCTTTTCCTGGAGTTGCTGGTGTTCCACCGAACCCTTTTGATTTCTCCGCCATGAGCAGACTTCTGAATGATCCGAGCATTAAGGASCTAGCtYGAACAGATAGCAAAAGATCCTGCATTTAATCAGATGGCAGAGCAACTCCAGAAAACTTTGCATAGTGCAAATGCTGATGATG…	1447
GLX2YC301-GNXWWY103_c264	CTATGGGGACACCAAACCAAACAGCCACCAGAGTCATAAGCATTCGTTCTTCTCTTCCTTTCTTGTCAAGCTCTCATCAGAATGGGAAGCAMCAAAGATGACAAAGCAGTGCAGCCTAAGCAAGAACGCAGGCTCGGAGGAAGTAGAGCTGTTCTTTTCGTATACGGAATGGAGGGACTTGAGAATATGGCGTTTGTATCAAACGCAGTGAGCCTGGTAATTTATTTCTCCGGAtTATATGAACTTCAGCATAACAAAATCAGCCACAACTCTTACCAACTTAATGGGGACTTCCTTTATATTAGCACTCTTTGGAGGATTCATTTCCGACACCTATCTCTCCAGATTCAAGACCTGTGTCTTGTTCGGATGCATTGAGTTGGTGGGATATGCAATCCT…	467
GLX2YC301-GNXWWY103_c265	ATGGCTATKGGGSACTCACTCCGAACATTCTCGACGCACCGCCTAATCCTTCTACATGGCTCTCCGTTCCCTCCTCACCCGTAAAACTTTAACACTGAGTGACTCCAAATCTCTAGGATTAGGGTTGCGGGGACTGCAGACCTACACTTTGCCTGCTCTCCCGTACGATTATGGAGCTTTGGAGCCCGCGATCAGGCGGGGAGATTATGCAGCTTCATCACCAGAAGCATCACCAGACTTACGTTAACAACTTCAACAAGGCGCTTGAACAGCTCGATCAAGCCANGAACAAGGGCNACGCTTCGACTGTTGTTGAGTTGCAGAGCGCCATTAAGNTCAACGGTGGAGGTCATATCAACCACTCAATTTTCTGGAAGAATCTCACTCCTGTTCGTGAAG…	412
GLX2YC301-GNXWWY103_c266	CATCAGGAGGACTATCAGACGATGAAATTGAGAAGATGGTCAAGGAAGCTGAGTTGCATGCTCAGAAGGATCAGGAAAGAAAAGCTTTGATCGATATCAGAAATAACGCAGACACCACCATCTACAGCATTGAAAAGAGCTTGGGCGAGTACAGAGAAAAGATTCCCAGTGAAGTTGCAAAAGAAATTGAGGATGCAGTGGCAGATTTGAGGAAGGCAATGGAAGGTGATAACATTGATGAAATCAAGGCCAAGCTTGAGGCAGCAAAcAAAGCAGTCTCAAAGATTGGACAACACATGGCCGGTGGTTCTGGTGGTGGTTCTGCTTCCGGAGGTTCCCAGGGTGGCGACCAGGCTCCCGAGGCTGAATATGAGGAGGTGAAGAAGTGAATGCGGAGGC…	548
GLX2YC301-GNXWWY103_c267	TAAACTCCATTGTGGACATGAATTCATCTGGATTGCATCGGTTCAGCATTTAACTATGAAGGGAGCAATGCAGTGCCCAAACTGCCGGAAGGTTNGAGAAAGGTCTATGGCTATATGCAAATGATTCTTCACGTTCACTTCCTGAACTTAGCATGGAGGACTGGATTCCTGATGAAGATTTTTATGATCTAAGTTATTCTGAAATGCCTTTTAGAGTTCAGTGGTGCCCATTTGGTGAATTGGCACAAGTTGGTTCATCTTTTGAGGAAGTGGAACCTCCATCAACCACATATCATGACCTCAGGGGACACAATGCCATATTTACCGAACATACTGGTGCTTCATCTATGGCTCATTCGTATGTCGCGTATGTAGGACCAGTTCCACCTACAACCACCA…	1381
GLX2YC301-GNXWWY103_c268	TGACATATGGACACTTAAAGCCACAAAAGGCTACACAAAGCTATGTCCCAAGAGTTTTTGGCTTCAAGCTCCACAAGCCCTGATACNTGGACTTGGAAGTTATGCAATTGCTTTGAGAATGCCAAATTATCCGGCAGCGGTGCTCTTCACTTTTTGTCTTGTGCCTCTACTGAAGCACGAATGGCCCCAGCAAGTGAGGTAAAGTGGGGTAGTTCCCATTAATTTGCAAAATGAATATGTTTAAACTGCTAGATGGTCTACTGGTTGAGTAAACCTATCTTTTAAATTTTATTCGTGAATTTAATGTATGTAAGCTTATTTCCTTTCTCTGGTTTGAAGATTGTTTGGAGTGCTTTTTACATTATAGTTCTTGGTAAGCATTTCTTCTTGATGATTGGA…	449
GLX2YC301-GNXWWY103_c269	ATTGGGTGAATTTCTTCATTTTTCTTTTTAACTTTGTAACATGTTATTTGCAATTTCAGTTGGAGCAAATTGGCAAACATGAATGTGGCTNNTNTGACTTTGCTTGTGCTGAGGTGAATGGAAAGATATATGCTGTTGGAGGCTATGGAACAGATGGAGAGAGTCTCTCCAGTGCTGAAGTCTATGATCCTGACACTGACAAGTGGATGCTGATAGAGAGTCTTCGTCGACCAAGGTGGGGATGTTTTGCATGTGGATTTAATGGAAAACTTTACGTGATGGGTGGAAGGTCAAGCTTCACAATTGGATACTCAAAATCTGTTGATGTGTATAATCCTGAGAGGCACGCCTGGTGTCAGATGAAGAATGGTTGTGTAATGGTCACAACTCATGCTGTAC…	993
GLX2YC301-GNXWWY103_c270	TATNGGGATCGTGTCTTGATTATTACCGAGAACTCGGGGTTAGATTTTGTAACAGCAAATCGTGTTGTTTTCAGTTCGGTTCTCTTCCGTACAAGCAAGTAGCAGCAACGAGCAAATGGCGTTCACTGCGTTTATCGGGAGAGTTCTGTTCGCCTCGGTTTTCATTCTGTCAGCTTGGCAAGAGTTCAATGGATATGGAATTGATGGTGGGCCAGCGGCAAAGTCCCTGGAGCCAAAGTTCAATGTCTTCTCAAAGCACGTGTCATCTCAGACTGGAATGAAAGWTSSACAAATTGAAATTAAGTATTTAGTTGCTGCCGCAATAGCCTTGAAGGGTCTTGGAGGCCTTCTTTTCATCTTTGGCAGCTCTCTTGGAGCATATCTTTTGCTTCYGCATCA…	554
GLX2YC301-GNXWWY103_c271	TATGGGGNGATTTCGAAATSAcAGaAGAGARRGAAACAGATTGGTGGGATAGCGGGAGAAGAAAATGGGTTGCTTCGATTGCTTCGATTGCTTCGGTGGGGAAAGCAAGCAGCAGCGGAAAGAACAAGAGATGTCGGCGTCTGCGGAAGCTCGAGCCAAAGCAGCTGAGGCCGCCCAAAAACGGCAAGAGCAGTTTGAAAAGTCTGCTGCAGGAAGGGCTGCACGTGCACAGATTGAAGGGATGGCAAAGCAATCTGCAAATGaCTAACAAAGGCGAACCAGTTCTAAAGTGGaCAAATGAACTGACGTGGTGGTACTTGTCTGTTAAATACATCTGTTTTCNTTAAGTGGTTGCATGATTGATTCGGNCCTA	373
GLX2YC301-GNXWWY103_c272	ATGGGGACTTCTAATTCTTGAACTGAAACGGCAAAAAWGKGAGAGCAAAATGGTGAGTATGGGAGAATTGTGGGCTACAGTAGGATCAATTATGGCCAGTGTAATGTTTGTGTCTGCTATTTTCAAGCAGTACCTCCCCTATGGCCTTTGGGGCTATGTTGAAAGATACAGTAAAAAACTGGTTCGTTTAGTGTATCCTTACATTGAAGTTACATTCGACGAATTCTCTGCTGATCGTATGRAATGTAGTGAAGTTTTCTCTGCTATAGAGACTTACCTCAGCCGCAATGCTTCCTTGCATGCTTCGAGATTCAAAGCTGATGTTATCAAAGATAGAAAGTCTGTGGTGCTTAGCATGGACAATCAGGAGGAGGTTACAGATGAGTTTAAAGGTATCCA…	776
GLX2YC301-GNXWWY103_c273	AGCCNAAAGAAACCATTTCATTATGCAGAACTCAACTATGAAAATTGATTCCACCTGAAACTTTGCTCATGGAAAATTACAAAATCTGCTAAAACGTACATTTAGATGCCCATAAAACAAGCACATAAAAGAAGAAACAAAAAAGTATAAAGTGTTTCATCTACTCACCATCTTCACCATCTTTGTTCTTCTTTTTCTTCTTTTTCTTCTTCTCACTTCTACCAACTTCAGCATCATTTTCGCCATTATCAACACCCTTAGCCTCCTCGGCTTCTTTGTCCTCCTCCNTTTTCTTTTTCTTCTTCTTCTTCTCAGACTTCTCTGTTTCAGGTGAACCAACTCCATCCTTGTCTTTGTACTTCTTTTCCTTCAACTTCTCAGACTTCTCCACTTCTGTGT…	461
GLX2YC301-GNXWWY103_c274	ATGGGGGANNAATGGGGGGAAGAAACAAAACCCTTGCTTGAATCGGGTAAAGATAGCTTTTTGATCGAAGGATCAAAGACATGGCTTTGACCAACTTCATACTGACAGTGGCCGGTGTCAGTGCTGTGGTTCTTCTCCTGAGAAGCGACGTCAAACAGTCGGCTGCTATTTTCAGACGCAACGTTAAACATATTCGTAATTGGCTAGAAGAAGAATCTACCGCTGCCTCCAAGGCTGCAGAGAAAGCAAAGCCCAAGGAGCTGGAGTCGAAGATTCCTGAGAAAGACATTCCAAAGGaAGAAAAACTAATGTTTTCAAAGACTGCCTGAGGATCGTTCTATAAGAGTTTGTAGATTTATCTTGTAACCTCTCTNAATTTTTGATGGTTTATATAGAATA…	466
GLX2YC301-GNXWWY103_c275	CTTATKGGGGATCGTCACAAACTGAAAACCATCATTTCTTTTACTCTGCAGGCAAATTAATTAAATAAACATGGGTGTCATTCGCTTTGAGAGAGAGGTCTCAGTTGCCGTTGCTCCATCAAGAATGTTCAAGGCTTACATTCTTGACCATCACAATCTGTTCCCAAAGCTGTTACCACAGGCAATAAAGAGCATCGAGTTGGAACATGGAGATGGTGGGGTT	223
GLX2YC301-GNXWWY103_c276	AAGCAGTGGTATCAACGCAGAGTACATTGGGGTaAGGgKAGGGAACCCCTTCACTCTGGAAATCCATGGCGGTAACCACTACGTTATTAGAATTAAGCCCGTTAAAATGGACCCAATTACGTCCCCATTCTCGCTTGTTCCCTCCCAAAACCGCCAAGTTCAGCACAAGTTTGAATACTGTTCACATCCTTCAACGTTCCCCTAATTTCAACGCCGTCAAATGCTTCTTAGCTaCCAAAAAAGAAAAATCTTTATCCATTTCAAGCCCAAACACAGATGATTTTTTCGNACGGGCTTGAGATTTTGACCAACACAATCTCGNAAAATTATTCAAGCGCTNAAAAAAACCGACTGTTATTGCAGTTATATTGGGGCTTTTATTGACATGCGATCCCAATT…	1090
GLX2YC301-GNXWWY103_c277	TATTGGAACGAAGCTCTAACCTTTAATGACTCATCTCTCAGCGGCTGTCTCCTCCCTGCAATGGAAAGTGTGCACACAGCATTAGTGAAGCTAGGGCTAGATAAACAAGTTACTGTCACCACTGCACATTCTTTAGCAATTCTTGAAACTTCTTACCCGCCTTCCACTGGAGCANTTCGTAAAGATCTGGTTAATTGCATAAAACCAATTTTGGACTTTCATGTGAAAGCTGGATCTCCATTCTTGATTAATGCTTANCCCTTATTTTGCTTACAAGGGAAATNCCCNANNAAGTGGCTTTAGATTTTGTATTGTTTCAACCAAACCAGGGAATTATGGATTCGTCATCAAATCTTCATTATCGACAACATGTTGTTTGCTCAGATAGATGCAGTTTAC…	1265
GLX2YC301-GNXWWY103_c278	ATGGGGAAGCACCATCTGTTCACAGACTTGAAGAAAATATTATCCTGATTCTGTGAGGAAAAAAYATGNNNAGAAATGAGCACTACGTCACATGTTTTGGTGATACCTTTTCCAGGACAAGGCCATGTAATTCCTTTACTCGAGTTTTCACAGTGTTTAGCTAAACATGGCTTCACAGTCACATTTGTGAACTCGGATTATAATCACAAGCGGGTCTTGGAATCATTAGAAGGAAAGAATTATGTGGATNGAAAAAATCCATCTGGTTTCGATCCCGGATGGACTGGAACCCGGGGAAATTAGTGTTGGAAAGGCCAAGTTCATGGAAAAAATGTTAGAGGTTATGCCTGGAAAACTGGAAGAGCTCATTGTCGAGATCaATAAAAGAGGTGAAATGAT…	1665
GLX2YC301-GNXWWY103_c279	TCAACGCAGAGTACATGGGATGTAAAGATTCTTTACGCATTCAGCTAGAATGGGGAGTTCGTACTTGGCTGCAACACAAGAACGCTTTCAGACACAGAGACAGCGACAGAGAGAAGATGGGGAAGGTTGGTTTAGCACCAGTTATTGGAATGGTGTTAGCAGAGTGCGCTCAAGTTGGGCTGATGATTTCAGGaAAAGCAGCCATGTCTGATGGAATCGGCAACTTGGTCTTTGTCTTTTACTCCAACGCACTTGCCTCTCTTATTCTCCTCGCTGCTTCATTTTTCTTCCACAGATCAGATCGTCCTCCCCTAAATTTGACCGTTCTTTCTGGTTTCTTCCTTCTTGGCCTTCTTGGTACTATTGCTCAGTGTTTTGGGTATGCTGGGATTTACTATA…	536
GLX2YC301-GNXWWY103_c280	TGACGGAGCTCTGTTTNGGGCTCATGATGNCCCTTTGTTAAAAAAAGCACCAAAGGTTTCTTTCAAAAAANCCCATTGGAAGTGTGAGTGTCTCTGGTCACAAGTTCGTGGGATGTCCAATGCCTTGTGGAGTTCAGATAACAAGGATGGAACACATAAATGTCCTGTCAAGGAATGTTGAGTACCTCGCTTCNAAGGGATGCCACAATCATGGGCAGCCGAAATGGCCATGCTCCTATCTTCCTCTGGTACACCCTCAATAGAAAAGGTTACAAAGGTTTCCAGAAAGAAGTCCAAAAGTGTCTTAGAAATGCTCACTACCTAAAGGACCGTCTTCGTGATGCTGGGATTAGTGCCATGCTGAATGAGCTTAGCAGCACAGTTGTGTTTGAGCGTCCT…	660
GLX2YC301-GNXWWY103_c281	ATTTGGGGACCTGCTGTTACTTACATTCTCTCTCNTTCTCTCTCTCTCTCTCTCTCTGATCTTCGCCCCTAGATTCTCTCAAGTTCGCATTATNNNACAAATTCTCCAATGTAGCTATCCATTATGCTTCTTCTTGTTTTGGATGTTAATGGTTGTGGGGCCAATTATAGACTAATAATTTAGTTGATGTTTGATTCGCATGCATATATCTCTCTCATTCAGNTTTGTGCCATACTGGCGCCTGCCTGAGGGAGAAGGTGAATCTCTACTCTGCCACCACTGTTTGTTACCTTGAACAATAAAGGTTTTCTCATGTCTCGTAAGTCTGGGAGTCCTGTTCAGACTTTGATGGCTGTTGCAGTTTTTAATAGTCCGTGCAGTGGTCAGTACCGTGGGAAC…	2415
GLX2YC301-GNXWWY103_c282	ATGGGGCATCTANGNNNACAGTCCAGCGGACACAAAAGCCATCGAAATCTTTGATCCTTCGTCGGAAAGACAAAAACGAGAGAGGCGTTCGATCTTCTACGATGGCAGGAATTAGCAACACAAATATCGATCCAAGAAGTGGATTCTGCAAATCAAACTCCATCTTCTACAGCAAGCGCAAGAACGTACAACTTCCACCAAACGAGTCGCTGGACGTGACAACATTTATCTCTTCTCGGGCTCATCATGGCAAGATCGCTTTCGTCGACGCAACCACAGGCCACCACATCTCCTTCGCCGAGCTCTGGAGGGCCGTTGATTCGGTCGCAACGTGTCTCTTCGATATGGGAATTAGAAAAGGTCACGTCATCCTTCTCCTTTCCCCTAACTCAATTTTCT…	1941
GLX2YC301-GNXWWY103_c283	TANTGGGGAATTAGAGGAAGCCGTAACCAGAGAAAATGNAGGGTGTCTCTGTCTATGGCCACTCATCTTATTCTGGGAAATTCTCCTAGTCTCTGGACTCTAAACTCTTACCCTTACCCACGCCATTGCCCTTTCTCTCCCACTCACTGTTTAACTAATCACTTCTCTGTCTCCGTCACCGCCAAAACCCGGTCTCGTTCACTCAACTCCACTAAGATGGAAgGAAGTGAAATAACGATGGAAGTAACGGAGAATACAGAAGaAAATTTAAATGTGAAGAAGAAGATATTTGTGGCTGGAGCAACAGGCAGTACTGGGAAAAGGATTGTTGACCAGCTGYTGGCAAAGGGTTTTGCAGTCAAGGCYGCTGTTCGTSACTTGGATAAGGCCAAAAGTACT…	1146
GLX2YC301-GNXWWY103_c284	GTAATTCTCTTCTTCCCACTTCCCACACCAGGCATTTCCAATTTTGCAAGACAAGGAAATGCTGATGATTCTTGAATTTTTTANTAATCTTCTGACAAATCTACCTATATGTTCGTATTGACAAGAAACTAACTAAAGAAATTCGTGATACCCATCACCTATAGGGATTCTACAAGACCAAGGCATGAAAGATGTAGCAGAACGGATCACTTGAGCAGTAAATGCTGATGATTTCCTGTGTTTTGTCCAGTCTGATTCATACTCCATACCARAATTTTTGTTCTTGAAGTAGTTTTTTCCTGTTGTTCTATGTTGAGWATCTTTAAGACCTTTAATATTGTCTCTCCCACCACACATTTCCCAAATACCCTTCAAGGCCATRGAAATTAGCAAGTTCTA…	579
GLX2YC301-GNXWWY103_c285	CCCTCCTTCCTATGTTTTCCTTCCGCCGAGGCGTCTTCTTTGTCACACCGGAGTTTCTAATGAGATATTGGATGCATATGAGAAGGGAGAGAAGNTNNNTCTGTATACGGGAAGAGGCCCGTCGTCAGAAGCTTTGCATTTGGKGCACTTGGTTCCTTTCATGTTTACCAAATACTTGCAAGATGCCTTTAAGGTTCCTCTTGTTATACAACTTACTGATGATGAAAAGTGCATGTGGAAAAATCTTTCTGTTGAGGAGAGTCAAAGACTTGCTAGGGAGAATGCTAAAGACATTATTGCTTGTGGTTTTGATATAACAAAGACCTTCATCTTCTCTGATTTTGATTATGTTGGTGGTGCCTTCTACAAGAACGTGGTGAAGGTTGNCNAAAGTG	395
GLX2YC301-GNXWWY103_c286	GGTTTATATTACAGCATGCAGGTGTATGAGCTTTCACATACTAAGACTAACTACAATCATCATGTAATGATTATTATATACTATTTTGNACATACACNAAGAAAAGNTTACATGCTCATTCGAATCAGAAAACTATATCAAACAGTCTTTTTTTTTAATAGATATATCCAGTACAGAAAATGCATGTTCAACAAGCATGCCACCGAATAAGCACCGTGAACACCATTAATACGAGATATGTTAACACATCAAAGGTAAGTCGTTTATATAGATAAGAGTACTGCTTGTAACACTAAAATTTGGTGCTTAACTTGCCTGTCAGTCAACCCTGACCAACGTGCTTGCTTTTCTGAAAGCCTATTGtCATTTTGtAAGGTCTTCCATTTGCAGAGCTCAAAT…	824
GLX2YC301-GNXWWY103_c287	AAGCTTTTACCCAACGGAATCCCGCGGTACATGACAGTGAATTTGGACTCCCCGTACTTGATGCCGACTTTGTTGGGATTGACTGCGGTGAAGAGCATGTGAATCGTGAGGGAAATGGAAGCGGAAGTTGCCGTGGCGGCGGCGACGGTAGTGGAACTGGGGTCGACGAGAGAGRTGGGATTGGATGAGGAAATGCCCATGTACTGAACCCCAACTTGTTGGAGATCGAACTGGGGTTTCTTGGGCTTGACGGCGAGGAAGACGATTAAAACGACGGCGAGGATTAAAAGGGCGATGAAAGAGAAGAGGAGGAAAAGACAGCAGCAGCAGCCTTTAAATGAAGCTGAGGAAGAAGAGGAAGTCCTTGGGTAATAAGAGTGGTGGTTGTAGTGGTGGTGG…	731
GLX2YC301-GNXWWY103_c288	ATTGTAATATTGTTGGTTTCATTGTAGAACCCATCTGTGTCACTAATGCATAGAGTGGCAGAGTTACATAACTGCATAGAATCTGAATGATCANCCCCATTGAGATTCTGATTNCGATGTCTACTGTGTTCTTGTGGTAGCAAGAANTTATTTTGAATTCATACGTGCTCCATATGAAGAAGGCTAGCTGAAATGCATTCTGAAAGAGAACCAAGTGAATGAGAAAGAGAATGAACCGTGGGCGTCCGAACCAGAAAAGTTCATCACCTGGCTGAACAACAGGTGCACCTTTCACTACATCACCTCTCTCTTGAATTCTCAGCCCCAGTTTAGTTATAATCACTTGTAGCTTAGTCCCAACCAACAGGATTATAACTAACGGGATAAATGGTAGCCAGA…	449
GLX2YC301-GNXWWY103_c289	GGACAAAAAGNAGAAGAGAATACTGGCCAAAGCCAAGAGTGGAGTGACCTTTGCGTAGAATAGGCGCTACTCTTCTTGGGTCGCATTCACTGGCTGAAGCGGTCATATTCGCTTGCATATTCTATGACCGTGACATGACCGTTGCTCATTTTTTTTTCATTTTTCTTAATTAATTTGTAAATAAAAGGACAAACCAGTGAGCGCTGCCTGCAATGCAGTGCAAATACCACACCACCCGTTAGTTGTCGTCATACTCATAGCGTCTTTCAAAATCTATATATATATTCACGCAACCCAGYMTsKKSACGCTCCACATTCAAAGTCCGTCTTCCTAGATTCGTTTCCTCTCTCAGATCGGTCTGATGGCTACTGATACCGAGAAGCTCTCTCAGCTCAAAT…	2126
GLX2YC301-GNXWWY103_c290	ANNAAANTCATGATTATTAATAAAACTGGCTTTAATACATCACTCATAATTAAAATCACGTTCACAGACTCCACTTGCCCCTTTATTCTCGCACTCGCTTGTCTTTACATATCAGAAGTCATCACGGCTTTTAATACTCTTTCCCTGTGCTCCTTCGTCTCATAACAAT	169
GLX2YC301-GNXWWY103_c291	CAGTGGAACGACGAAGACGACCTCTACAGCCGCTTAAATCTCTGCAACGCCAACTTGAGTTCATCGATATCCAAGAAGAGTACGTCAAAGACGAGCAAAAGAATTTGTAAGCGAGAACTCCTCCGTNGCGCAGGAAGAGGTGAAGCGGANTCCAGTCGGTGCCGCTTGTAATCGGACAGTTCATGGAGATGGTTGACCAGAACAACGGCATTGTCGGGTCTACCACCGGTTCAAACTACTATGTTCGGATTCTTAGCACGATTAATCGGGAGTTGTTGAAACCCTCCGCTTCCGTCGCCCTTCATCGTCATTCTAATGCCCTCGTCGACGTTCTTCCGCCTGAAGCCGATTCTAGTATTTCTCTGCTCAGCCAGTCAGAGAAGCCCGATGTTACTTATA…	896
GLX2YC301-GNXWWY103_c292	TGGAAACAAGTGTGACCTCACGGCAAACAAAGTCGTATCATATGAGACAGCAAAGGCATTTGCGGATGAAATTGGCATTCCTTTCATGGAAACAAGTGCTAAAAATGCCACTAACGTTGAACAAGCTTTCATGGCCATGGCTGCTGCAATCAAGGATAGGATGGCAAGCCAACCTGCAATGAACAACGCTAGGCCTCCAACAGTGCAGATCCGAGGACAACCTGTCAACCAGAAATCTGGTTGCTGCTCCACTTAAAAGGGAATTAGGATTAGTGGACTCACGATGTTTATCTATGCCTCTTTCTTTTTCGGGGtAATGKAAAACTAGTTCTCTTCCTAATGCTTTGATATTGTCATCATTTGCTTTTCTCGTCAGTTGTTCATCACTGTTAAAAATTT…	518
GLX2YC301-GNXWWY103_c293	AAGCATGGGGATACAGAGCAACAAAYGGSSAGAAAgAGAGAGAGAGGGWGAGAGACASAGATTACACGGGCGAAAATATGATCAGGCTCAGTATTCTAACTTTCCTGCTCTTTCTTGCTCCTAATTCACTCGAGTTTTCTGACACAATCCCAACTCCGAAACCATGGCCTGAGAGATTCCATGCACTTCTTTATATGAACGTGAGCTCAAGAGTTCTGCAGATCTCCAATCTCTGGTACGACTGGCCGAGAGGTCTCAACGTAAACATCATGCAAAAGCAACTGGGTATTTTGCTCTATGATATTGAGTGGAATAATGGCACTTCGNTTTACTACACGCTGGGAGAAAATGG	352
GLX2YC301-GNXWWY103_c294	TATGGGGAAAGCTGAGAGCCATGCTTCAAACAGCAGATGAACAAGTTAGGAGCTTAAAGAAACAGAGCACATTCCTTAGTTAGTTGGCAGCCAAAACGATTCCAAATGGTATCCATTGCTTNTCCATGCGCTTGACCATTGAGTACTATCTACTTCCTCCAGATAAGAGAAAATTTCCAAGAAGTGAGAATCTTGAGAATCCAAATCTTTATCATTATGCCCTGTTCCCTGATAATGTCTTGGCTGCATCAGTTGTTGTCAACTCTACCATCATGAATGCCAAGGATCCTTCAAAACATGCATTCCATATTGTTACTGATAAACTTAACTTTGGAGCGATGAATATGTGGTTTCTTTGAATCCACTGGAAAGCCACTATTCATGTTGAAAATGTTGATG…	426
GLX2YC301-GNXWWY103_c295	AAGCAGTGGTATCAACGCAGAGTACAtTGGGGCTCTTTCTCTCCTGCTTCTGCAACTCACTGCCACAATTTTTTTAGCAGGAGACGCTATATCTCCCTCTTTGTATCTCTCTCTCTACGGTTACGGATATATTCATGCCTTCGATAGCTCTATTTGGCGGAGCGAAAGAAGAGAAGAAGATGAAGAAGAAAATAGCGCTTGAAAACCTTGAGGAAACTGAGGCTTCGATGGATAAGAAGAGAAAGAAGGAGTCAAAGCTGAAGGTAGCTGACTCTGAAGAGGAAAATAATTCGGAGAAGaAAAAAGAGaCAAGAAGAAGGATAGCAAGaAACGGAAGGtTTCGGAGACGGAAGATGAGGAAGAAAGAAGCGAAACGAGCTCGGAGTTAGGCGAGCCGGT…	1788
GLX2YC301-GNXWWY103_c296	ATGGGGctACRTCTTTACATGCCTGCTGCTGGTYTGGTGAACTCAGAAAGAGATAAAGATGTCTAAACTTACCGCCCTTTTCGCCAYGGCTCTTCTCTTCTCCTTCRTGTTAGGCTATGCCACCGCTCGTCCAGACCCAACTCTGTTCRGTAACTCTCTTCCCAAAACTCAACTCCAGGAGGTTGATGTAGAAGTGAGCTGCCAAGGAATAGGGCAAGAAGAATGCTTGACGAGAAGGACTCTTGCGGCTCATGTGGATTATATCTATACTCAGAACCACAAGCCATGATTCTCTGTTTCTGTACTAGCGTTTTAGCAAAATAAATAAACGATAATTGTTGATGCATTCAATGGCATCCGCTCGTTGATATTACAATAAATCGATGTCTGTCTGCTTGT…	457
GLX2YC301-GNXWWY103_c297	CAACGCAGANTANATGGGGAATTTGAAATCAACCGGGTTCACATTTTCCCGTCCAAGCATTTCTCAAGCACTTGTCAACCTATTGAAACACGCACGTTAAACACTCACTTTCGATTACCTCTTCAATGGAARTAACTCCTTTCCCATTTCTTAGTCAAGAGGAGTACTCCCACATCTTGGATTTGTTCTCTGAAATGGAGGATAAAAACAACATGGGGTTCAATGGAAACACCAATTTGAAGAAGCGGCGACGAAACGAGGACGAAGATGGTGACCAGCAGAAGGAAGCTAATAGGAAACAAGAATTGAAGAAGAGTGCCGCGTGGAGTGATATACTTACATCTTTAATGTCGTTGGATGAAGAAGAGAAACGCGAACAAGAGCAATATTCTATCGAGT…	1925
GLX2YC301-GNXWWY103_c298	AATTCAAACTNAATTTCATTAAACCACACTTCATAAACACATTAAATGATACAATTGGCAAACCATTTCATTGCTCTTATTACATTTGCAGACTTNAATTAAAAACAAAACGCAAAACCTGCACACTTACAAACGGCAACACTTAATTAAACATCTCATACCACAACTTCAAACTTCCAGACATTAACTTGCATTGACTCTCCTGCAATTGGACCTAATCTGACCATTGTTTCCCGTCAATGGACTAATATTTCCCATATTGATCATGGACTGACCAAAAGCACTGAAGAAATCAATTTGGCTATTGGCAAAACGATTGACGATGGCGATAGYATCAGCACCAGTAGTAGAGAATAATTCTTGATCAGTTTGTAGAAGACCTCGATTGTTCTGAAGATT…	651
GLX2YC301-GNXWWY103_c299	ATATGGGATTGGAATTCGGCGTTTGAAAGCTCAGAGAAGACTAATTACAGCAGTTGGAAAATGGAAGCACAACAAAACAGTAAGAAGATGAAGATATTATGCCTTCACGGGTTTAGAACCAGTGGCAAATTCCTCCAGAAGCAAGTTAGCAAGTGGGATCCTTCTATTTTTGCTCACTTCGATTTGGATTTCCCAGATGGAATATTCCCGGCGGGCGGCAAATCTGATATAGAAGGCATATTTCCACCACCCTACTTTGAATGGTTCCAGTTCAATAAGGAATTCACAGAGTACACAAACCTGGAAGAATGCATATCTTATTTGACCGATTACATTACAAGCAAAGGCCCTTTTNATGGGTTACTCGGTTTCTCTCAGGGTNCAACACTGTCAGCTC	397
GLX2YC301-GNXWWY103_c300	AAGCAGTGGTATNNNANGCARTGGGAAGGGAAAAATAAAAACATCAAGAATCTAAATCATCCGCGGGCACAGGAAGAAAGAAGGTCAGCACATGGCAGATTCACGAAAGGAATCTCATCTCGCCAAGATCGTAGATATGCATTTAAAATCACTAGACGATCTTGTTAACGTGAACTCGCTCTTCACAGTAGCTGTCTTCATAGTTTTGTCCTTGGCCTCTCCCGACCAACGCAGTCTCAACAGCAGACGAGAATGCGATCCCGACTCTGCCGTGTTGAAGTCACTCGTCCTGTACGAAGTTATATCGTTTTCCCTCTTCTTCCTATCGTGCCTGGCAGCAAAATCTCTCAAAGTACTGTTGAGCATTTATAAGTTAGAGGAGGAAAATAAAATCGAAAT…	561
GLX2YC301-GNXWWY103_c301	CTTTTGGACTGATTATGTGGCAACTCGATGGTATCGTGCTCCTGAACTCTGTGGTTGTTTTTCTCCAAGTANNNNCCTGCTATTGATATTTGGAGCATAGGTTGCATATTTGCAGAACTGCTAACAGGAAGACCTTTGTTTCCTGGGAAGAATGTGGTGCAGCAATTAGACCTTGTGACTGATTTGCTTGGCACTCCTTCTGCTGAATCCATAGCAGTGATTCGGAATGAAAAGGCTAGAAGGTATCTGAATAGCTTGAGNAAAAAGACACCAATTCCTTTTTCACATAAATTCCCTGGTGTAGATCCACTGGCTCTGCGTTTACTTGAGCGTTTACTTGCATTTGATCCTAAAGATCGCCCTTCTGCTGAAGAGGCATTAGCAGATCCATATTTCCAC…	1167
GLX2YC301-GNXWWY103_c302	GGTTTTTAATTTTAATTTATTTAAAATAATATAGTTCAATACATGCTACCAACTGCACTCACTGTAAAAGTAGTAACAGGTTTACATTATGCTGCATCACTACTAATTCNAAAGCTTCAATCTGGTCTGATATCATATCAATACCCAGAAGCCAAACTCGTAGGCAAGAGCCAAGCAGTAATATTTCAGTTCTAGCATATGTCTTATTCGCTAATGCATCAAGCACGACATWGATGAAACTaAAACAAGTCATAATTGCTGCTAAATTCATTGACAAATCAATTTGCTTTACCATCATCACTGCAGAACCTTGAAATGACGAATCTGTATGTTTTCCACATCTTGTTTCTTGTAATCACTGCGATTTCTAGCAGCAACATACTTGCCCCAGTTGAATTC…	1411
GLX2YC301-GNXWWY103_c303	ATACGCATACAGTANTTTACATGAAAGTAGAGCACAAGATGAAACTGTACAAGGGCAGTAGGTGCGTGGGGAATATAATGGGGTYGGCAGAATCTAACCAACATCATCTGCCAGCAGAAACCAAGGTTTTACCTTCAGTCTCTGGAGTAGACTTAAAGGTTGAGGGACGAGGTAGAGGCAGATTTATACTTGAGTGAGATGAGGCTACTTCTGCCACTGCTACTTCTACACGAGCAGGGACAGGCATTGGTTGCGGTTTCGGTGTGTAGTTGAAGGAAAGATCTTTGTTAGCAGCCAATGCCAGAAGCTCTTTCTCCTCCAGTCCCTTTGTTGGCCCGAGGCTGCATCGTTCTGTTGTGTGCTTGGCCAATGCATCTTTAAATTTCTTGATCGTTGCAT…	602
GLX2YC301-GNXWWY103_c304	GTTTACAACAGGGTTACGATAACATGGTTGGAGAGCGAGGAACCCAGTTGTCAGGTGGCCAAAAGCATGGGGTGTAGCAATTGCTCGTGCAATAGTTAAAGATCCAAAGATACTATTATTAGATGAAGCTACCAGTGCACTTGATGCAGAATCCGAACGTATAGTTCAAGATGCATTAGACCGTGTAATGAAGAACCGAACGACAATCGTGGTGGCTCATCGTTTATCAACAATCAAGAATGCAGATGTAATTGCNGTNGGTTAAAAATGGAGTCGTAGTNGAGAAAGGAAAGCACGACACCTTGGTTAATATTCCAAACGGACATTATGCCTCCTTGGTAGCACTTCACTCTAGAGCTTCTACGGTATGAGTAACTTCCTCCTCTTGTATTCCACTTT…	482
GLX2YC301-GNXWWY103_c305	GGACTTTAATTTGTTACCTACCTATTAAAGTTTTATTGATGCTTTGAAAATCCCATACATTGCCCCATCCTNTTNNGGTGGCTGCGAGAGCATTGTGGATCAGCCAGCCATAATGTCTTATTGGGATCTTAGCCAGGCAGATAGGCTTAAGTATGGGATTATGGATAACTTGGTTCGATTTAGCTTTGGAGTTGAAGACTTCGAAGATTTGAAGACTGACATACTTCAGGCCCTGGAGGCCATATAAGGGACGTGTGCCACCTTCCGCAANTTTCCNTTTTGCTTTTTGCCTAACCAGCATTTTCTTTCAATTGGGTTGAGTTAGTCTTTGWaTCACCAGACTTTCTATTGTTGCAATTGGCaAAATGTTGCTGTGTTGTTATGTTGCAGTTCTCTGAT…	467
GLX2YC301-GNXWWY103_c306	CTGCGCTGAATCCAAAGACTGACCATTGTCAGAAAGCATTCTTCCACCAACACTAATACAACATCCAACGGAGCTGGGGCTTCAGAATCAGCAGATGATGACTTGCCAAGTGTTATGACTTGTGCTAATTACCTGAAGCTTCCTCCTTACTCTACCAAGGAAATTATGTACAGGAAGCTGCTTTATGCAATAAGTRAAGGGCAGGGATCGTTTGATTTGTCATGAGTTTATTGAAACTAACTGAAGGACCTCTGCATATTACATATATCTCACAAGACTATCGAGGTCAATTCTCTTGCCTGAGGATTATTCATCTGTGAAAGTAGGATCATATTTTGGAGAAAAAATGGCGCTCATTTTCTCTGCCCTTTATCAATGTTGGCACCATTGGCAAGTTGA…	608
GLX2YC301-GNXWWY103_c307	ATGGGGATCGAGTTCGCTCTTTGGTTTAATCGTCTTCCGAGAAAATCAGCGGCAACTGTTaGTTACACAGACAAAAGTTTCGATTTTTCTAATAATCTAAGCTGATTATTACTAGTTAACTAGTTAGTTTACTTGTTTTGTGATCTTTGTGTTTGGTTCGATCTCTGGTATTGTGACTTATGCCAGAGATCGARCATGTTGTTTCAGATAAGGCCCTCTTCAACAAGTACGAGCTCGGCAAGCTTTTGGGtTGTGGCGCCTTCGCAAAAGTTTaCCATGCTCGCGACCTCCGTAACGGACAGAGCGTCGCCGTCAAAGTCATCAACAAGAAGAAGATTACAAGCTCCTATTTAGTGTCAAATATTAAACGGGNAATCTCGATTNATGCGCCGTTTGAAT…	498
GLX2YC301-GNXWWY103_c308	TACCAGGTGGTCCNATANANCAATACACCCTTTGGTTGAGCTATTCCAAGAGACTCAAACAATTCAGGATGTTTGATTGGAAGCTCAATGACCTCCTTTATCTCCTTAATTTGCTGATCCAGACCACCAATCATRTCATAYGTAGAATCTGGRACYTTTTCMACTTTCATGAGGTTRACCAGGGGATCTACYTTGCTTGGCAAGACCAAATGAAGAACATAGCTGTCRTTMCGAAGTGCAACYCTTGTTGAYGGTGTGATCTTGGTTATATCAATACTTTTATCRATATCAACAACATATTTCCCCTCTGGATGAACCTTAACAAGAACCTTATTTTTGCCCATAACTTTAACAACTTCGCCAACATACGATCCAGGCTCTTGAAGTAGCTGTAGCTCT…	768
GLX2YC301-GNXWWY103_c309	TGGGNATGGGGAGTGCCAAATTGAACCATTGTTGTCATCAAACCTTTCAAATTACAGACCTCGTTTGTTAACAAAAATGAGCTGGTGGTGGGCCAGTGCTATTGGCGCTGCTAAGAAGAAATTTGGAGAAGATGAGCAACCTCGAGACTACCAGAATGTGGGGTTGATTTTGGGGGTGACTGGAATCGTGGGTAACAGCCTAGCCGAGATTTTGCCGCTTTCCGATACGCCCGGTGGCCCATGGAAGGTTTAtcGGAGTCGCCCGACGACCCAGGCCCAACTGGAACGCTGACCACCCGGTCGAATACATCCGATGCGACGTTTCtAACCSGGACGAGACCCAAGCCAAGCTCTCACAACTCACTGACGTYACCCACATCTTCTACGTAACGTGGACCA…	1581
GLX2YC301-GNXWWY103_c310	CATGGGGGACTGTGGTAGAAACAACTATTAATTNNNNANNAANNNAGAKGGSGWCAGAGAGAGAGAGAGTTGAGAGCTTATCCCATATTCTCCACTCTGTACTTGGAACCCAGGCGAACACTAATGGGGGAGGAAGAGAAGMAACCACCGGCAGAGGAGAAGAAACCAGAGGAAGCTAAGAAACCAGAGGAGGATAAGCAAGTAAAGAAGGAAGAAGCCGATAAACCACAAGAAAAACCAGCTGAAGAGAAGAAATCAGCACCGGAACAATCACAGGAAACAAAAGAGTCAAAAGAAGAACAAACTCCTCCTCCACCGCAAGAAATCGTTCTGAAAGTTTACATGCATTGTGAGGGTTGTGCTCGCAAGGTTCGCCGCTGCCTTAAAGGtTTTGAAGGA…	1374
GLX2YC301-GNXWWY103_c311	CATGGGGGGCGATGTCTTATATAAGACCCATTTGGAAACCTATKKGGgaGAGCAGAGGGCCAAGAACACTTTCTTAGTCCTAGGTGAACTTCTCTTTCGTTATCATTGAGTTTCTGAAACCAAGTCACCCCTAAAAACTCGCTGAATTGCATTGCCTGAAATCTACAGCTCAGGCTTCCAATTATACAGTGAGAAGATGAAGAtTTTTGAAGTTGAGGCTTCTACAATGGAGTTTACTTCTGGTTTTCTGTTACAAATGTGTTGCAGCAGAAGAGGAGAACCAGCAACTCAAAAAGACTTACGTAATTCACATGGACAAGTCCAACATGCCAGCAAGTTKCAGCGATCACTTTGAATGGTATGACACTTCTTTAAAATCAGTGTCAGACTCTGCAGCCA…	1278
GLX2YC301-GNXWWY103_c312	ATGGGGAGGCTTTGGTCATTCTGGTAACAACGGTCTGTCTGTTCTGCGTTCTGCCATCGCGTCTCACTCCTTTCTCTTTGGGAGCGGAGAGAAGCTAAAGNAAAATTCCCAATCTCCCTGCTTAATTTCGCTATAACCAAACCCTAAtTTTGNTTTTACCCTCAATTTGATTTCAGCTTCCAAGTTTTCACTTTGCATTAACTCAAAACTTCAATTCAGCCCTCTCGTCTCCAACTCGCTGAATCTTCCGGTGAAAATGGCATTTATCAGCTGCTAGATCTCTTCAGATCAATCTTTTTAATCTCCGACAGCGCGATTCAACTAATCCTCACTAAGTTAATTAAAATCGGAATTATGGCGTTACGTGTCACCGTCAACTTCTCCGGTTACGTCACACAA…	753
GLX2YC301-GNXWWY103_c313	ATGGGGATCGATTCTTTTCTGTCTAATTACCTTCACCAACTCNTGNNNACTGGATCGATACATCTCGAAGTTAGAATCGCGGTACTCCTCAACTCCAGCTCTCTCGCTTTCTGCTCCTCTTTTCAACCATTGTTGAGATAGAGCGACGATCGTTAGAGAAAAGATGACGCTTTTCCACTTCTTCAACTGTGCGATTCTGACGTTCGGTCCTCACGCCGTCTACTACTCCGCCACGCCCTTATCTGAGTACGATACACTTGGTACCTCTATTAAAGCGGCTCTCGTTTATCTCGGAACAGCTCTTGTTAAGCTCGTTTGTTTGGCGACATTTCTTAAGGTTTCAGAGAATGACAATTTTGATCCATACCAGGAACTGTTGAAAGCACTAATCGGTTTTAT…	514
GLX2YC301-GNXWWY103_c314	ATGGGGGAGNTNNNNAGGGCGAGGGATAGAATTTAAGCGAAGCCACGTTTCTCCCGACGCCTCTTAAAACTCTTTACCCCTTCCTTGTCCCCCAAATCTATTCTCATCTCCCTTTCGCTATACTCTCCTAGGGTTTTAGTTCCGCTTCTTCTCTTAAAAGCCGTAGTTTCTTCTACAATGAGCTCCGACAAGGATAATTTCACTATGGCCGATCTCAGCGCCTCTCTTAACGAAGAGAATCGAGCTGGTCTAGAGAGTGCTATAAAGAATAAGCTTCAGAATCTGGCCGTGCAGCACTCTGATGCCCTTGAGAACTTGTCTCCGRTAGTCAGGAAGCGTGTTGAGGTTCTCAGAGAGATCCAGAGTCRKCATAATGAATTGGAGGCAAAATTCTYYGAG…	1355
GLX2YC301-GNXWWY103_c315	TGCTTAGTCTTTNNNGCTGCTGCTTATTTGAAGTCAATTGATTTTCCAAAAGATAAAAAGGTTTATGTGATCGGAGAGGACGGCATCTTGtAAGGAGCTTGAGCTAGCCGGATATCAGTATCTTGGTGGACCTGAGGATGGTGGGAAAAAGATAGAGCTAAAGCCTGGTTTCCTAATGCAGCACGATAAGGATGTGGGGGCTGTTGTGGTTGGATTCGATCGTTATTTGAACTATTACAAAGTTCAGTATGGAACACTCTGCATTCGTGAAAACCCAGGATGTCTTTTTGTCGCAACAAATCGTGATGCTGTAACTCACCTCACAGATGCTCAGGAGTGGGCAGGTGGTGGATCTATKGKKGGTGCCATTGCTGGATCTACTCAACGTGAGCCACTAGT…	862
GLX2YC301-GNXWWY103_c316	CGAGCAAAGCtTATTTTCATAAACAATTATGAAAAATAATCCAGAATAAGTTATCCCATAACAAGATTACAACAATAACTAATACNAAAAAATTCAGTCTGAGTACATAATGATTTAAGAATATCAGATATTTCATAATTGCTAACTAGGCAAGCAAATAATTTGGGGCTTTTCAGATCAGAAACATCAGACAGCGGNCAAAGGTTTAGATGAGCAATAGGTGGTCTCTTCACAAAGACTGCATTCTACAGTAATGTTGTCTAGTTCAAGCTGT	274
GLX2YC301-GNXWWY103_c317	GAAGCAGTGGTATCAACGCAGAGTACATGGGGATCTCACAGTTTNATGGGGGGCTGCACGATATATTTTTGCTCTTCGTTTCTGKTGATCTGCCCTTTAATTGCTGCCATGTCGTTCAGAGGACTAAGTCGACCAAATGCCACGTCTGGCATGGGCGTAGCTGATCACAGCAAAAATGCATTTATGGAATTGCAAAGGAGGAAGGCTCACCGTTATGTGATATTCAAGATTGATGAGAAGAAAAAGGAGGTTGTGGTTGAGAAGACCGGTGGTCCAGCTGAGAGCTATGATGATTTCACAGCAGCTTTACCTGAGRATGATTGTCGATACGCWGTYTATGATTTCGACTTTGTGACTTCTGAGAATTGTCAGAAGAGCAAGATATTCTTCATTGCATGG…	573
GLX2YC301-GNXWWY103_c318	ATTGGGGATTATAATCAACTGGCGCTGCTCCTTCCANNNGNAGTGGTAACCTCCAAACAAGGTCAATCTCCGACAAGAATTATTTCACTGTGGCCGAAGTCTTTCGCCAGGTCACCGCACACAGAGCCTATGATACATCGAGGAGACGCCAGAGAGTCTTCTTCGCTGCACCTTCGTGCTTTGTCCGCCTCGGCGTGACTGTAAGTTCCGACCGTACAGTCGCGGCGTGATTAGAAGTCAAATTCTCTCTCACTCTCTCCGTGCTTCGTCCGTCTGTACTCTCTGTTTGGCTTGAACAGGTTTACGAGTGATCCGGCTCGAGAGGTACGTGTTCTCTAATTTCTCAATTTCTCCGGCCGAAATCCATTGAGTGCAGTAAAGCTGTACTGTGCTGTCGAC…	525
GLX2YC301-GNXWWY103_c319	ATNGGGGTTCTGAGAACAGGCAGCCTACTAGTGGGAGCGAGCAAGAGCGCATTCAAATCGGTGAAATCAGTAACGTGTTCCACTGAGCCCTGTCGGGATTCAGTCCTCATTTCTCTCTCGTCTTTTGAGCCAGCCTTTTCTCATTGCTACAACTGCTCATCATCGCAAAAATGTTAGAGAAGATAGAGACTATTGATGTAGACCAAGTGATAGAGGAATTTGAAACGATNACNAAAGACGCCGAGAGGGTTCAGAGAGAGACCCTGAAGAAGATTTT	277
GLX2YC301-GNXWWY103_c320	TTATGGGGATCCTCCCAAAGATAGNAAAAAATGGTGGCGAcTATcKSKATACAGAGGGAACCTTCACCGGGTCCCGGACGTGCCTCGTCGATGGCTGATGCCGGCACCCAAAATGTCTCTCAAAGATTTCAAAACCCTATTGAACCGCCGCAACAGGGCCCTCTCTGGCCTCCGCTCCACCCCCACCAACATCACGCTAAACCCTAATTCTAGCTCTAAACAACGACCTGAAAACCCTAAGCCTAATGGATTATCTCTTCAGCCTCAATTAGAGGAAAATAAAGTTGGTAATTGTCANGAAGAAGAAGGGAATGTTAAAAATGAAGAGATCGTAGATCAAGGAAAATTGAACGGTGGGGATTGTTTGATGAAACCTGTCACTNGAAGCNGAGGTCGCGC…	506
GLX2YC301-GNXWWY103_c321	ATGGAAAAGTTAAAGGATCAACAGATGGGGTCGTGGAATCACTGCAACAGCTTACTCCATCTCATTTTTCTTCAAATTCTATTCGGTCAAATCCCGCTGGCAATTTGACGAATTCTTCTCACAGAATCAACTGTCCGCCGCTCCAGGGAGCTGAGGAGGAGATGCAGTTTGTGCAGAAAGCAAGGGAGAGAGGTGTAGTTTATCTATTGGGAGAAGCAGAAGTGGTGGCTGAGCAGAGTTCATCACTGTTAAAGAAGATGGTTGTCAACTATGGCTATCGTTTTCTTCGCAAGAATTTCAGACAAGGAGACANAACATTGGCAATCCCNNAAAGAGTCGGCTCCTCAGGGTTGGAATGACATACGAGATATGAATTGCGATATTTTTAATTTGTAGAAA…	406
GLX2YC301-GNXWWY103_c322	AAGCAGTGGTATCAACGCAGAGTACATGGGGGCTGCCAGAAATACAGGAGAGAGAATAAAGAAGATCGATAAAGCGCCAAGGATTTGTAATGGAAGAAGAGGAACATGAGGTGTATGGTGGCGaAATACCTGACATGGAAGGTGACGTGGACGCTCACAACACGGATGTCGACATGTCGGCCGCCGACGACGATGCTGTCAAGGAGCTGGATGAGATGAAGAAGCGGTTGAAGGAGATGGAGGAGGAAGCTGCGGCTCTTCGTGAGATGCAGGCTAAAGTCGAGAAGGAGATGGGCTCTGCTCAAGATCCTGCTAGCTCAGCTGCTAATCAAGCAAACAAAGAAGAGGCGGATTCACGATCAGTTTTTGTTGGCAATGTTGATTATGCATGCACACCTG…	1061
GLX2YC301-GNXWWY103_c323	CATGGGGGATCAAAAACCCTGGTGGTGGACGGTTTTATGTGCTCATATTGTGGGTATATTTCGAAGAGACCAGTGTTGGATTTGCCTGTGCCACCTGGTAGCATGGGAATTTCAAATTCAGGGATTATTAAGGATCTTGTTGGAAAGGGTNGGATGATATTGAATGGAAAGGGATGGTCTGAGAATGGGTGGATGTGTGGGCAGGACTGGTTAGAGAATGGAAATTGGGTTGCTGGGTCTGGGCCTATTGCTGGGAAGTCTAACTATTGGCGGAAGAATGGGAATGGGATTTTTGGAGGAGATGAGAACTGCTTGGCAGAAAAATCTTATTCTGGTGTTGTTATCTTTTCGTGCAAGCTGTTGACATCCTTTTTCNTGAGCATTAGATGGATTTGGAGA…	681
GLX2YC301-GNXWWY103_c324	GGGGGTTTTGTTATTGGTTTCTCTAGGACATGTTAACATGAACACTAACAGTCTTGCGGATTTACAGATGGGGCAAGTATGCAGACTAGATCCGCAAACAGTACACAAGCACAGATGCCTGCAGGGCAACAGCAAAACACAGGACTCCTCTTTCCTGCAATTTCTGCACAATCTGCTACTTCTAATTTCACCGTCTTTGNATCATGTTATCATCCTGAACTGCCAACTTATNNTTTTCATCGTCTTCCCAGCTACTGCCGCNACAAGACTGTACATCGTCGATCACTTCTTCATCTAATCCTGCCTGCGCTGGAGTTCGACCGTCGATGACATTAGTTGGGCCGGCGGCTGCCAGAACTTGTTCTAAGTTGGTTCGTAAAGCATTGGCTGTAGCCTCGT…	1195
GLX2YC301-GNXWWY103_c325	AATGGTTGGATCATGAGGATGGACCCCTTGTGCCTGAAATGGGATTGATTGCTGTCAAACAGTATTGGGTTGGCAGCACAGGAAATGGCACATCTAGTGAATGAATAAACACGTTACTGGTCTCCCTGCAAAAATTAAAGCAAGATACATCACAAAGTGCTGATTGAGTTGCYCCGGGTTGGAAGGAATGATGATTGCCTTCCTCAAGAGTAGCATGTGTAAGTTATTACTATATGCATCTGTCAATGTAGAGCATAGACACATTGAATTCTCTCYACCATTTTTCAGATGCAAGTTAGGAGGGAAAAGCAGACGAGAATGTAATTTGCATRGCTGGTTAAATAATTGGGTCAATATTGAAAAATTTTNAAGTAATGACAAGAATCTTGTTATTTATAA…	499
GLX2YC301-GNXWWY103_c326	ATTGGGGatATCCATTTCTTCTTTGATATTCCTCCTCTTTGGCCATCTGTGTAATCACTTTGCCTTCCAAACAATCAAATATCACCATGAAAACTTCACATGCATCACTTTCTTCTGTGTTTCTTCTGTTTCTGCTTCTTTCAGAAGCAGAAATATCAATGGCAGTCGGATGCAATCCAATGGAGCTCAGCCCATGCGCCGGCGCGATCACGGCAGCAAATCCTCCATCAACAATATGTTGCAGGAAATTGAAGGAGCAAAGGAATTGTCTTTGCCAATATGTGAAGAATCCAACCCTGCATAAGCTTAGTAAACTCTACCAAATGACTAAGAAAAGTTG	340
GLX2YC301-GNXWWY103_c327	CTTTCATNNNTAGCAGAGGAAAGAGGTGTCAACCTTCAGGAAAGCTTTGATATTGATGAGGAGACCAGATTTTCTTCGGTTTACAGGGGTACAGGGTTTGATGATAGTGGATATGAAGAAGATGAGGATATTTTGTTGGATTTACGTAATAACCAAACCTTTGGAGATTCTTCTGGTTCAATCAATAAGAGATCTRCTAATTTGACCAGTGGGAAAGGCAATGATGGAGCTCGATTCTTATCAYGCTCTTCCTTAGTGGATGAGGCACGGTCATCTCAGTCTGGTACTGATGCAGATTTACACCACACTGTACCATATGATCATGTGAGACAGATGGTGTCTGATATTCCTAGCAAAAGtTTTTCTACACTTGACAGTGAAAGCAGGGTCCAGGAGAAT…	707
GLX2YC301-GNXWWY103_c328	CTANTGGGGNNAGACGCAACTTTNTTNNCctCCACTTCTTCCTCTTTCCTTCCCACAGGTCATCGTCACGCACGCGGCCTGACGAGCTTCTCTTCCCGTTTCGGTGAAATGTTCCAATTACATTGACACATGTTCTTCTTCTACCATGGATCTTATGGAAAGAGAAACTAAAGCAGAGACTGCAGATTGTACATCTGCAGAGAACAAGGAATCATCGGTTCAGATAAAGGTATTGTTCTTTGCCAGAGCTCGAGATTTAACTGGCTTGTCCGATATGCCACTAGAGGTATCGTATGGTAGTACCACTCAAGANTGCTTGAACAAACTTGTTTCAAGATTTCCAAACNTTGGAAGAGATCCGAGAATGCTTGGTTCTTGCTTTAAATGAGGAATACACCA…	494
GLX2YC301-GNXWWY103_c329	AAGCAGTGGTATCAAYgSRGAgTRCMTRRSSAGACCTAACCWGCCAGCTTAAGATCAAACGATGTCTGAACGAGATRACGTCGACGATATCAACACAGGAAACAAACCTCCTTTCTTCTGCCTGAMGATCCTTCTCAATTCCCTCCACATTTTCWGGAGAAACAAACAGATCTTCTTTTTAATatTTACATTCTCCACCTTCCCTCTCTCCTTTCTTCTCTTCACCTTCTCTATTACCGCCGGCCCCATCAAGCGCCATGTCTACTACCTCGAAGCCCTCGGCYGGTTATCCGCCACACGCTTCGAATCCCTTCATGTCTGGAAGGAATCACGTTCCCACGCCCTGTCGCTCCTCCGCCTCAGGTTATTCTATTTCtTGCCTTCTTATGTCTTCTCCCT…	502
GLX2YC301-GNXWWY103_c330	ATNNGGGATTGCCGAACAAGGTGTGGGACAAGGGCAGCTATACTCTCCTGACCATGCAATCAAACTSGRKGTAAGAAACAAACCATTAGGAGAAAACGAAGAAGAGAAGGAGAAACAGAAAASATAAAATGGTTGTGGGGGTGGCACTTGCAGCAGATATAAGGAGGAACTTGGGAACGATAAAAGATAAAGTGTTGGAGAAGTTGGCAGCAGCTTCAGTGCCAGCAGATGTTTTGGAGAATGCACGACACTTCATTGAGAGTGTAGTTAGAGATGTAAGTGTTGCTGCTCATGGACTCACCAAGGATGCCTTGCTTCGTATCAAGACTCATCTTGTTGACTTGCTTCCTTCCTGGTCCCCAAANATCACTAGAAAGATGGTGGATGATGCAGAGAAGG…	524
GLX2YC301-GNXWWY103_c331	TCAACGCAGAGTACATGGGGTTGCGTTCGTGGTTTACCACTTCGTTGCAGTGGTGGTTTTAGTAATGATCTTGNANTTTAGTGGCAGCTTTGACTGGAAATTCAGATATTGTAATAGCATTATTCTCTGTGATGACCGTTTTATACGGGTNGGGNTTTTNCTATCTGGCGATAATCTGGCACTTGGCCGACGTTGTGTCTGTGTTGGAAGAATCCTGCGGATTTCCGGCGATGATCAAAAGCCAAGCGCTGATGAAAGGAAAGATGTGGGTGGCGGCAGTCATATTCTTCAAGCTSGGCATTTCTGCTTACATTATTAAAATAATTTTTCAGGGGCTGGTTGTTCATGGATGGTCATTGGGCATGATGAATAGAATTTTTTATGGAAGTATTTGTTTGT…	697
GLX2YC301-GNXWWY103_c332	CTAGCTAATAGTATGTAGATAGGACTGATGAGACACTCGTGGATTACGTTATAGTCTCNTCCTCTATCAGCGACNACAAAATTATTGCGAGTGNAGAAAGATAAGATTTCTCCAGCAGCCTGATTCGGTGCTTTCTTACTTTCTCCTTCTCCTATAAATGTCTTCTGCACGATCTTGGATTTAACTGAGCGTTTGATGAGAGACCAGAGGCCAGGAACAGAGATGACAAACAGACCAAGAGAAGTGTAGTAGCTAGCCAAAGAATATCCTACACTCTCTGCTAATAAATAGAACGACTCAGGGTTTTGGTGAGAATTGCTGATGTGTTCTACAACAACAGAAGACGCTGATAGCAGAGGTTCtTGCATGGCTACAGCTACAGCCAGCTGCTTCTTGGCT…	575
GLX2YC301-GNXWWY103_c333	AGTGTGGGCGGAATAACAGGGCCCATCACAGTTCCAGGATTCACCACCACAACATCTAAACCTTTCTCTTTTGCAAATTCCCAGGCCGCCTTTTCAGCCAATGTTTTTGAAAGTGGATACCATAATTCTTTCTGTTGGCAGTAATCAACATCGGCCCAACAATCCTCTGTCTTGACTTTATCAGCTGGCCATTTCGGGCTTGGCGTTATAGCTGAAATCGATGAGGTCACCACGACGCGCTTCACTCCCAATGCCTTAGCTGCCGTTAGAACATTAACCGTTCCTTTAATAGCGGGATCCAAAAGCTGCTTCTGAGGATCTTGAACTTTGTCAACAATGCAGGGAGAGGCCAAGTGGAAGACACCAGCACAGCCGTCAACTGCTGCGACGAGCGTGTCG…	674
GLX2YC301-GNXWWY103_c334	TATGGGGAGAGAATTTTCTTTTGGAAATTTTCAGAGAAAGTTATGGTCTCTGCCTTCCCTTTATCCCAAGAAATTGTTTTGGTTATTGSKSATGGAAGCAGATAGGAGCAGCAAACGTACCTGTAGCAATATTGTTCATTCTAGGGTTTTCCTTTCTGGTTTTTACTGCTGGGGCTGGGAGTaTSKKGACTGCTCTCTTGCTCTTTAGTTGTTCCATCTAAGtCCtAGTTTTTATTTTATTTTCAGTCGATTAGGtTTCTTTCCCGCAAAGCAAAGCAGGAAANAGATTAGGTTTCCTTTTACAGCTTTCTGTAATTATTTGGGTAGGTTTTATCTTNAAAGGGTAGTGATCTGAGAGGTTGGTGAAGGCCAAATCGGGGAAGAGAAGATGCAGAGGAC…	1508
GLX2YC301-GNXWWY103_c335	ATTGGGGCTTCGAAACTCCACCTACAAAAAAAAAAGGTTTTTCCCTTTCNNTNNNNCTCTTCAAGAACGATATCGTTTCTCGTATCCTAACTGACATTCCAGCCAAAACGACGACAATGGCGACCGGTTTGATTCGGCGAGCGAtTTCATCTTCGAGGGTCGCGGCGGCTGCTCAACCGGCTAGGTTGATGACGGCTCGACTCCACGCGTCGGAAGTCGGGGCGCAGAAGGTCGAGCCGAAGGCCAGCTCTGGTGCGAATATGAAGAAGTTCCAAATCTACCGTTGGAACCCGGACAAGGCKTCGAAACCGGAGCTCCAAGAATTCGAGATCAATCTCAAGGAGTGTGGACCCATGGTCTTGGACGCTCTGATCAAAATaAAGAACGAGATCGATCCTT…	1285
GLX2YC301-GNXWWY103_c336	CTATTGGGGTATTTTTTTCCGTTAATAAGCTCCAGGCTTCTANNNGNATTCTACTCTGAGATATTATATAATCGAAACTCTTTACCGATCTWTGKSGACGCCCGTCTGAAGACGATCAATCGTGTGTAGTGCTGTGAAAACAAGGCGAGAAATGGCGGAAGATTTGGCGTTGGATTTGGACGAGCTAAGACAGCTACAGAGCATCGCGAAGAGGCCTCGAGTCGCCTCTCTCATTAGCTCTGAGATTCGGAACATAGAGAAGTTGTCAAAGGaAGCAGCTCCTGCAGCTGCTGCACAAAYTCCAACTCCAATACCAGCACCATCTAAGGATCCTTATATGCCAGCAGCCAATTATGTTACACTTGGATCATTTAGCTGGGATCAGGATAATGAAAAAGT…	794
GLX2YC301-GNXWWY103_c337	ATATGGGGAAAGAAGAAGAAGAAAGAGTAAAGGAAAGAAGAGATGCAAGGAAATGGAGAACAGCTAGTGAAATCTAGAGTTGCCAAAGTAGACTCGGGAGAATCATGGGATTTGtTTATCACTCAAGCCACCAATCAAGGCTGCCCTGTTGTCGTGCATTTTAGTGCCGCATGGTGCGTGCCATCAGTGGCCATGAATCCTTTCTTGAAGAACTGGCCTTAACCNATCAAGATGTTCAATTTCTCTTGGTTGATGTGGATGAGGTTAAGTAGCATCGAAGNTGGAGATAAAGGCAAT	297
GLX2YC301-GNXWWY103_c338	ATGGGTAGGAGATTATCGAAGGAATACCACCCAGACACAACATCACTTCCCCTAAAAGCTGCTTCTGAGAAATTCTTAAAGCTAAGAGAAGTTTACGATGTATTAAGCAACGAAGAAAGCCGAAGATTTTATGACTGGACACTAGCTCAAGAAGCTGCAAGCCGGCAAGCTGAAAAGCTGAAAATGAAGTTTGAAGATCCTTACGAGCAAGAATTGAAGAATTATAAATCAGTTCCGGACCTGGTGGATCGTTTGGGAGGAAGAAATATTGATCTAAGTGATCAAGCAATGACAGCTCTCACCATTGATGTTGTTATCATTCTTTTTACTATTTGCTGTATTATTTATGTCCTTTTCTTCAAAGAACCTTATTAGTAGATGTTAGTGTTGCTAAATAGT…	597
GLX2YC301-GNXWWY103_c339	ATTTTTGGGTTTTCACTCTGAAATTCCACAAAAGCTAGAAAATCAGAAAAATAATGTTAATGATTTAATGGCTGGTTTGTCCCTCAATGAAAACCAATTAAAGCAGAAGGGAACCTTTTCTGGGGTGCCATCTGAAGCTATCTCTTCAGATTCAAGCAGCAATCCCAGCCAGGTCTCTAATGACGCTTTGAGCACCCTACTTGGTTCTCAAACAACTGGAATGAATGCCAATCCTGCGNTTCCCTTCAGTGCTATGCCATATAATATTCCTGCTGGCATGATGTTTAATCCATCTATTACTTCTCAGCAGATAAATTACAGTGCCATGGGGAATTTCTTTGCCCAGCAACAAATCCTTGCTACAATGTCTAACTTTCAACACCTTGGTAACCTGAATGC…	763
GLX2YC301-GNXWWY103_c340	GTTATCTCGGACTCCTCCACAAGGCTGCGATCAAGGCCGTCGATGTGCTCACGGCAATGGCATCCCGGTCGAGTTATNGGACCGTGAAAGTTTGAATAAATCCGCGAGTACGNNTTTAAACAGTAAGGTCGTGAGTCAGTACTCTACACTACTAGCGCCGTTGGCTGTTGACGCCGTTTTATCGGTGGTGGACCCGGCTAAACCAGATTTGGTTGATTTAAGAGACATTAGAATTGTGAAGAAATTAGGAGGAACTGTTGATGATACAGAGTTGGTGAAAGGATTGGTTTTTGATNNAAANCGAGTCATGCTGCTGGCGGGCCGACCCGCATGGAGAACGCAAAAATTGCCGTAATTCAGTTTCAGATTTCACCGCCGAAGACTGATATAGAGCAGAGC…	709
GLX2YC301-GNXWWY103_c341	ATGGAAGCAGTGGTATCAACGCAGAGTACATGGGGAAGCGCCGTCATAGTTTCTTTGGGGTCAGAGTTTTAGGCCACCGAAGAGATAAGCATCGAGGAGGAGGAGGAGGAGAAAGAGGGCaAAAAAGTAAAAATGACGGCTGAGTTACAGTTACCGCCTGGTTTCCGATTCCACCCGACGGACGAGGAGCTCGTGATGCACTATTTATGCCGTAAATGCCTTTCGCAGCCGATTGCCGTTCCTATTATTGCCGAAATCGATCTTTACAAAGTTGACCCTTGGAACCTcCCAGAATTGGCCTTGTACgGGGAAAAGGAGTGGTACTTCTTCTCGCCAAGAGACAGGAAGTATCCAAACGGTTCAAGGCCGAACAGAGCGGCGGGAAGCGGGTACTGGAAG…	1380
GLX2YC301-GNXWWY103_c342	ATGGGATATAGAAGAGTTGAGTATTTGATTCTTCTTCTATAAGCAGAGAAAAATaGTCCAACTCGAAATCCTTGACATGCGCAGACCTCACATGGAAAATGAAACTCAGTATTTCCGTAACCAGATTCATCATGAAATTTATTTGCCGCTCCGACGGCACAGTCAACCGCTGTCTGTTGGGTCTCCTCCTCGATCGCAAAGCACCTTCTTCGATCCGACCCATCCGCGGCGTCAAAAGCTCTGATATCATCATCGACCCGTCACGAAACCTATTTTTTCGTCTCTTTGTCCCCTCTGCCGACGGTGGAAACGATGCAGATATGCCGGTTATTGTCTACTTTCACGGAGGAGGATTTGCCTTGATGTCTGCAGATTCAGTGATTTACGATAGCCTCTGTC…	460
GLX2YC301-GNXWWY103_c343	GCTAACATTAAGTNNCCTGTAATTTTTATATTATAACTGATCGATAATGCAGGTACAACACAAAGAAAAATCAAGAAAATGCAGGTACAACACAAAGAAAAATCAAAANGNCAAAAACCCCATTACACAAAATAACCATTAAAGACAANGGTAGTACTAGCAAAACAGACCAAATTTAN	179
GLX2YC301-GNXWWY103_c344	CTATNGGGNNGTAATNAATATACTGACAGCGAGCAAACTGGCRTGSAATCGGGGGATCTTTAGGTTTTACGCGTTAAAGCCCTATCTCTACAAGCAGACTCTCTGTTGCTGCTCGCCTACTCACTCTCAGTTATTCGCTCCCTCTACGACTTCTAATTGATTCGTACTTGAATGGCAGACGCCCAAGAAGTTGAGGATACAATATCTGAGGTGAACTCTGTTGATGCATCTCAAAAGNAGCAGGAAACTCGCGATGAAATGCTTTCTAGGCACAGGAAGGAGATATCTCAGCTGCAGAACAAGGANATTGAACTNGAAAAAGGCAGCAGCCAAGGGTAGCAAGGCTNGAACAGAAAGCTAAGAAGNAACAGGTGGAGGAGGAGATAT	387
GLX2YC301-GNXWWY103_c345	CTGTAATTNAAAAGAAGTATGGTCAGGATGCAACTAATGTTGGTGATGAGGGAGGTTTTGCTCCTAATATTCAGGAGAACAAGGAAGGACTTGAATTGCTCAACACAGCCATTGCTAAAGCTGGTTACACAGGCAAAGTTGTAATTGGAATGGATGTGGCTGCTTCTGAATTCTATGCTGCAGACAGGACATATGACTTGAACTTCAAGGAAGAGAAGAATGATGGTTCACAAAAGATTTCAGGAGAAGCACTGAAAGATCTATACAAGTTATTCATCTCTGAGTATCCTATTGTATCAATTGAAGAYCCATTTGACCAAGATGACTGGGGSCACTATGCCAAGTTAACCWGTGAAGTTGGAGAAGAAGTACAAAtTaGTGGGAGATGATCTMCTGGTC…	1032
GLX2YC301-GNXWWY103_c346	TTTTTATTTGGGGTTTATTTNTGGGGNNNTTGAAGTGCTTGCTTGGGGGTGTCCCAATTTGGTTNAAAATTAAAGTTAAGAAATGTAGAGGGGTGAGTGGTGAAGTTGCAGAGTGGTTGAAAGAACGCAGAGGATCCTTGGTTGTTAATTTGGATGCTGGAGAGGTTGATGTTTTGGATGCAAGTGGTTGTGAAGGTGGAGTGCAAGAAAGTGGTTTGGAGTTTCCAATGATGCCTGGGCAAGTAAATGGTGCAGATGTTTCATCAGATGTTGTTGGTAGGTTGGCATTTTTTAAGGAAAAGTTGGGACTTTTTGCTGCTAGGAACCTTGTACCTTGCTCATTTCGAAGGTGGTCCAATGGTGAAAGCAGTTCAAATGACAATTTGTGAATGATCTAAA…	457
GLX2YC301-GNXWWY103_c347	TTCTAGCCCGATTGCTAATTGGAAGATCTCTAGTCCTGGTGATCATCCGGAAGATGTTAAAGCAAGACTCAAATATTgGGGCACAGGCTGTGGCGTGCACTGTTAAATTGTGTAGCTGAGATAGAGATTTATGAATTAATTGATTCATCATTTGGAGGAAAATGAATGGAGATTTTCTAAACGGTTTTGAAACCAAAGAATGTCCTCGACCTTCATGCTGAGCTTCNTCTCCGCGGATCTACTCCAGGACAACTTGANGGAATCAAATTTCCAGCTGTTANTTAGCTGGAGATGGAGCTGCCATGACCTGTNCAATGATGAGCAGCCTATGAAGGAGTAGAAGAGGAACAAGGAGAAGAAGC	362
GLX2YC301-GNXWWY103_c348	CTCTACTCAAGTTGGTCAAGGTGGTTATGGAAAGGTTTATAGAGGTATTCTTGCTGATGGTATGGTTGTTGCCATAAAACGTGCCCAAGAGGGATCATTACAGGGCGAGAAGGAGTTCNTNNNNGAAATACAGTTATTGTCAAGATTACATCACCGCAATCTGGTATCTTTGGTTGGATATTGTGATGAAGAAATCGAACAGATGTTGGTGTACGAGTTTATGTCAAATGGCACTTTGAGGGATCACCTTTCTGCTATGTCTAAAGAACCTCTTTCATTTGCAATGAGATTGTCGATTGCCCTAGGTTCATCCAGGGGCATCCTCTACCTACACACAGAAGCTGATCCTCCAATANTTCCACCGAGATATCAAGGCCAGCAACATATTATTGGACCAAA…	435
GLX2YC301-GNXWWY103_c349	ATGGGGGAAACATTAGGATAATCGATTGAACGAACCTTCCAGAACCCCTTTAAGCCCTTAACTTAACTAGAACTCTCTGGTCCCTCCGCCTCGCCTCTTCTTTTATATTCTTAACTCTCTCTTCGTCTTMTKSKSACAGCAGCAATACTACAAGTTCCAAAACTCCGCTAGCCTCCCTGTTAGTATTTCTTTTCGTCCTTAATTCCATCCTGACATGGCCGAGGAAGCCaAAAGCCAAGGGAAACGCCGCGTTTTCAGCGGGGGACTATGAAGCCGCCGTGCGCCACTTCACCGACGCCATCGATCTGTCTCCTACCAATCACGTTCTCTATTCTAACCGATCTGCCGCCCACGCCTCGCTCCAAAACTACGCAGAAGCGTTGGCTGACGCCAAGAAGA…	612
GLX2YC301-GNXWWY103_c350	AAAAAAAAAAGGNAAAGAAGAACTAACAGAANTAGGGGTATTGAGGGAACCTCCACTCCTGTCTGtTTCTCAAGtTTTCCTAATTCCATATCTTGAAAAGCAGGCCACCGTGCGTGGCGAAAAATGGAGCAAAGACGAGTGATTCCACTGCCATTAGCTTGATGAGGATGTTAAGCGATGGGCCAGATGTGTCCTTCAATGGATCCCCAATTGTGTCACCGATGACAGCTGCCTTGTGTGGATCGGATCCTTTTGGACCAAGAGCTCTAGCATGCTCCGAAACACCAGCCTCAATGTACTTCTTGGCATTATCCCAAGCACCGCCAGTGTTGGATGCAGAGATAGCAATCTGTACACCTGAGACAAGGGAACCGGCAAGGACACCGGAGAGAGTTTCAA…	2233
GLX2YC301-GNXWWY103_c351	GGGTTTGGGAAGTGAACCACTTGATGTAGAAAGGAATAAGTTTGCTAGTTGGGTTAATTATGTTTTGAGATCACTTCACAGTCCAACTATAGAAGGACTAAGGATAGGTTTTGATATTGTCTCGGACGATGATATTGGTAATTGGATTAAATTTGCAATAGAAAGGAGAGTTCGAAGGCTAGAGTTGGACTTTAGTAGAGTTCCACGCCGCACATGGGATAGCATTACACAATACAATTTTTCATCACGTGTTGATGGTTGTTCTAGCTTTAGATCTCTTACAGCCCTACGTTTAGCGTCCGTAGATGTAACGGGAGAGGCTATTGAAAAGATACTATCTTACTGTCCCTTTCTTGAGGCGTTGAGTGTTACCGATTGTTTTTGTCTAAAGAGTCTGAA…	446
GLX2YC301-GNXWWY103_c352	CTTTTTGTACTTAGGGTTGTGGTGAACTTCTTCTTGGAGGTGACGGTGGCGGATTTCTTCTCGGAGGTGGTGACGGACTTCTTCTCACAGGTGATGCTGGTGGTGATGGTGAATTTCTTCTCGCCGGTACTGGAGGTCGTGGCGGTGGCTGCGGCATCTGCGTTTGCCTAGGTCGTTCACCGAGATGACTCAGTTGCAACTCAGAATCATACATTATCTTTCTAGCGACATTCGACAGCACCGACCAGGCGTCATACACGAGCTTGAACGACCGATCCGCGAAAGGGNACCTGTTCCTCTCGGGACTGAGTAACAGAGCGAGTTTGCGGTACTGAGACGCGATGATCTCGATGGACTGAGTGAAGAGAGGGAGTTGNCAAAATCGAGTACCAGTCATGA…	474
GLX2YC301-GNXWWY103_c353	AAGCAGTGGTATCAACGCAGAGTACATGGGAATCNTNNNNNGGGAGGTAGTGACAATAAATAACAATACCGGGCTCTTTGAGTCTGGTAATTGGAATGAGTACAATCTAAATCCCTTAACGAGGATCCATTGGAGGGCAAGTCTGGTGCCAGCAGCCGCGGTAATTCCAGCTCCAATAGCGTATATTTAAGTTGNTNCNNGNTACAGGGTGGGGTGCATGTCGATTTCTNAAAGGGATTGATACCAAGATATACGATGTTGTCTGCATATCCCCCAGGAATCACATGGTCTTCACACCTTTGCTTGCTTCAACTTGCGTCGGGACCCTAGAGTTTCGCTCCGTAGCTGAGCCTGTTAGCCGGATACAAACATCATTGGCATCAGATCCYAACTCATACt…	1603
GLX2YC301-GNXWWY103_c354	AACTTACTTAAACATTCACTTACAAACAACTAAACTCGTTTTCtTATAACTGCCTCAAATATCCAAAGTAACACGCCCTTTGGATACAAAAGGCATATGCATTCATCCATCCATCCATCCAATACATTCAGGTATTACATTTAAAATTTATAAGGATGCAAACAAGGATAACGTCATAGAGGCATAAAACTAGCTAAtTACTTAAGATAAGTAGCGAGTCATCCATGATTGGAAGCGAGACCATGCCAGCTCAACTGCAGTGGGATCTTCATCGGGCAGTCCCATGCTCTTCCTCCTCTGCACTCCTTCTGGAGACCTGTTCATAAAAGCATGTGCATTGCCAGGATAGATGTGTACCTCATAGGGAATACCGGACACTCTCAGTTTTTCCTCCAAAGC…	531
GLX2YC301-GNXWWY103_c355	AACCATACTAGCAAGGCAGCAAATCAAATAGGAGGAAGAAGAAGTATAAGAAGAGAAGCAACTAATTAAACACATAGAGTTAGCTAAAAACAATAGAAATTAAAACAAGGAAATAGTACAAAACAAATACCATGAAATACNATTTATTGATCGTCTGTAATTACTTACTTTGATTTTTATCTCTCTCTCGATCGATGATACATTCTAATAAACTCTCAATTCTTCTTCACTTCTCTAAAAACCTGGCCGAGCCCATCCATATGCCTCAGGGTTCAATTGCCCTCCATTTGGCAATAAATTTGGTGGCAAATTATTATAAACCGGCATTCCCGAAGGATCTCCTAACCCACCACCACCGTTGCTACCACTTCCACCGACACCGCCACCACCAAGTGGCCC…	600
GLX2YC301-GNXWWY103_c356	TTGGTTCTCACCATCACCATATGTAGCCAAGAAGNAAAAATGCTACAGACTCNTTTCTTCAGTTTCTCCTCATATTCATCATCATCAGCTGCGTAATCATCCAAATCAATAACTTTAAAAAGGGCCTTGTCATATCGCGCTTTAGCCTCGTCAGCCAAAGCCTTGGCGAAACCTTCTGCTGTACCGGTTTGAGTGCCGAAGAAGATGGTRACCTTYTGCTTTCCATCGTCAACCTCYACTTCCGGCTCTTTAACGATCAAAGGCTTAAGYGGCTCYACCTTCTTCGGTTTCTGGYTGCTGGATCTCCGCCAYAWCAAAAYGACRRCGYAGCCGATCAAGACRGCGATAGAGGTAGTCAAGATCATAACAAACTCCTTATTCTCAAGAACWATAGASGCC…	684
GLX2YC301-GNXWWY103_c357	GTGGCAGACAACAGTAGAATAGCGTAAGATGAAGNAAAGCTGAACTTGCAGAAACATCAAAGATAACCACCAATCAATGCAGAGTCTTCAATAATAGAAGATCTTAAGCATACAAATGCCAAAACATAGCAACTTAAAGCTAATCCATCAAGAACTTGAAGACCAAAACCGATTGAAACTTCTCTCCAACAGCACAGGAGAAAGACTGCATCGAAGTCCAACAACACACAGAATACTACCGGGGTTCCCAGCACATCCCATCAMCTATTTCATGCCTCAACAGGTGTAGCCAACAAACATAGTGCAATGATGTCAGAACCACTGCAAACATTCTTCCACCWTGGCCAATAATTTCGATTGTCCCAATCATCCGCCAACTCTTCAAGGAATTGTCCACGC…	1913
GLX2YC301-GNXWWY103_c358	CGTTAATCACCCACAATAGGATAANNNCCTTCTAAGCACAGAATTCACCGATTCTTTGATAAACAAAGAGAGTATAGAGTTCAAATTTCAGATGTGTTATACTATTAGAGTCAACACATAATCTTACATAACAAAGCAGAAAGGGCGATCACAAAACATCAAAACTCCTGAATCCTTCAAATCATGTAGACTCGACAAATAGGAAGTCACAGCTCAATGATTACTAGTTTTTATTCTATTCAGAAAAGGGAAAAAGTAGATTAAGG	266
GLX2YC301-GNXWWY103_c359	CTGCTTTAGCTTTATCAAATCCTCTCCTCTCTCCCTGATTTCACCAGTTTCAATTCTCCCCAATTCATGGTTTCCTTTCTTCCCTGATACTTCATCTTGTGATCCAACAGGCAAGTAACTGTCTTTATTACCATGGCCATGACTATGTTCTACGTGGGCACTAGCAGTTATGTCAACTAACAAAGCCAACAGGGCACCGATCAAAGTAACCAAACCTGCGAAAGGGAAATCTTTCCAGGGATGTCTTGATGCGACTTTGCAATCAGAGAGAGCATCGTATGCATCAGGGAGAACGTGAACGAGAGAAGTCGAGAGAATCACACCGGCTGCGAAGCACTTTATTAACAAAATTGCTTTATCGTAAATGGGTTTGCCTTGGAAATATCGAGCCAAAACTAC…	560
GLX2YC301-GNXWWY103_c360	TGGGGGCANNNNACACATGSRGGCCATTTTTCTTGACTATCTGCTACATAAATCACCGCCTTCGATTGTGTCAATAATCTCAACCTCCCCTTCTTCTTTTCCATCATTTTCTTGAAAACAAGCAGAATATTATTTCCAATCCCAAAGCTTTTTCATACCTACAATAAAAGTATGGCAGCNTTTTTCCNACCAACACCAATGTAACCCTTTTCTTCTTGAGGAGGGAAATTTCTTGAACGCCTACTTCTTCTCCCAATTTTCCCCGCCAAAAGTTTCTCTTCCTCAGGAGATTAATGATAATATTAATCCTCTTGAACGTGGAAGTGTTTTTGGGAGTATCTGTGTTGATCATCACTGCTCACCAAAGGTTGCTGCTGTTAGTGATATGAGTCTTTCTTC…	402
GLX2YC301-GNXWWY103_c361	ATGGGGCTMTggKGCATCTCTGCAAAAGCAAAACCAGAAATGGCTAAAGAAATAGAAGGATTCAATTTCGAGCAGCGACACGGCAAAGCTCGAGTGAGAGTTGCGAGGGTTTGGAGAAGCAAAGAAAGCCGCCATTTTATGGTCGAATGGAACGTCAGCATCAGCTTGCTCTCCGATTGCATCAACGCCTACACTCGCGACGATAACTCCGATATCGTCGCCACTGATACGATGAAGAATACTGTTTATGCTAAAGCGAAGGAATGTAAAGAGCAACTTTCTGTGGAGGAGTTTGCCGTTCTGCTGGCCAAGCACTTCACGTCTTTTTATCGCCAGGTTACTAGTGCCATTGTAAGGATAGTGGAAAAGCCATGGGAGCATGTGCACATTGACGGGCAA…	1202
GLX2YC301-GNXWWY103_c362	CTATgGGGaGACAGAAAAGGAGAGGAAATGGAGGGTGTGGCTGCTTTGGGTGTGTCATCGTCGCCATCTTTTCTTGGTAAGATAAGAAGCAGCAGCTTATCCTGCACTTCTAGCAAGCTTATCATAGGAACCAGAAGCCACCTTGCAGCATTCCAATCACAGTCTTATCTTTTCtTGAAATCCCCACATGTCCTCTTCAACGCAAAACCACTGCTGGCAACTCCAACAGTACCGGCATCTTCCTTCCCTACTTGGTTGCTTCTATGGAACAAGTTGAAGAGACTTACATTATGGTGAAACCCGATGGTGTTCAACGTGGTCTGGTTGGAGAGATAATTTCAAGATTTGAGAAGAANGGATTCAAACTGACTGGCTTGAAACTGTTTCAATGCCCTAAAG…	498
GLX2YC301-GNXWWY103_c363	AAGCAGTGGTATCAACGCAGAGTACATgGGGATCTCAACAAAATGGCTTCAATGTTTTGGGTTCTTGTTCTRGTTTGCTCCAGCTATCCGGTRGCCATTACCAATGCACAAACACCAGCAACCTCTCCCTCTAATTTACCAACCACTACACCTCCACCAACAACTACACCTCCACCAACCACCACCACGCCTCCACCATCTAAAACACCAGCAGCACCAACACAGCCACCGGTAAGTGCGGCAACACCCCCACCTGCAACAACTCCTATATTGCCACCATCGCCTAAAGTTGCACCAGCTACAAGCCCATCARTTCCACCACCTCAACCCCCACAAAGTCCTCCAACCTCAACTCCATCACAACCACCAGCACTGaCCAMMRCCRCCAGYGACACCTCC…	521
GLX2YC301-GNXWWY103_c364	ATGGGGACTACTTTATATATCCATTTACATCATTAAAGCAAAGCAAAGAAAACCTACGCGACTGCAGATGAATTGAGTTTCACTCTATGGGTACTCAGCTTTGTTCTGAAAAGTTGTCTGCGAACAGGAAAAAGCTGGTGAAAGAGCTTGTTCAGGGCAAGAAATTTGCGGACCAGCTTCAAGTTCTTCTTCAGAAAGGTTTTGAGGAAGATGGGTCGGTTTCGGCTGAGGATTTGGTGGTCAAGATCTTGAGATCTTTCACTCAGACTCTTTCTGTTCTGAGTTCTTGTGATGATCAGGTTCCTGATGATGACCGGAATCGGCTGCCCCAGGCTTCTTCTTCTAATGTTTCACCTTGTTCCGATGACCGGAAATCGGAAGAATCCGGCGAGAGTAAGA…	1059
GLX2YC301-GNXWWY103_c365	CGTAAGNTAGAGATTGCTACTGTTGTTATTATACATATGCGCATTGAGGTGACAATGTATCTTTAACGCACACTACCTACATAAAGAAAATAGAAACCGAATCGAAAAAGCTAAGCTTAGGGAAAAGCAAAAGTTAAAAATGCCTGAAATGAAACCTAATGGCATGTTTTGTTCTTCCACTTCAAAGCCAACTCGGAGAGTGCCTTGGTTGAAGATCCATTTTCACTGAGCATCCATGAGGCGGAATCNTTCAAGTCCTTCATTCGATTGCGAACCCTTTTCCCTTCTTCGCCTTCCATTAATCCTCTGACAACTTTGGCAATTTCTTCTCTTCCCATAAGACCGTTGCTCTCGTTGGCTTTCGGTCTTAATGCTACTTTAATATCCTCGGTGAGCATT…	1640
GLX2YC301-GNXWWY103_c366	CTTGAATTGAAACCCAAAGTACAATGCTTGGCAATCAAGTCAGCAGGTCGGTTCCCATTAGCATCAACTGAATTGACATCAGCAGAAGCATCAAGCAAGAGCTTGACAACTTCAGCTGAATTAGCAGAGCCACCAGAGGCAGCACAGTGTAGTGCCGTGGCCCCATCTGAACCACAAGCCCTATTAACATCGACTCTGCCAGATTTAATTATATAACTAACCACATCTTTACTTCCAAACATAGTAGCAATCATAAGGGGTGTTCTTTCTTCACAACCCATGTTTTTTGAACCAATTCTCCTACCATACCACAACCCTGGCTCATCAATATCAAGGCCCTCCTCCTCAATTGCAGTTTTGAAACCAACTAAATCATCTGAAGCGGTAAGCTCTAGCAAA…	631
GLX2YC301-GNXWWY103_c367	AAGGGGTAANCNNTNNNNTCANACNCATGTACATTTCTCTCTCATTTGAAGCCCTGACAAATGGCTTCGCGCAGACTCTTATCCTCGCTTCTCCGCTCCTCCTTCCGTCGATCACCGTCGAAATCTACTCTCTCCAACTCGAATCTGTTTTCACCATCCTCCACGCGCCGCGCTTCTCCCTATGGCTACCTTCTCTCGCGCGTGTCCGAGTACGCGAGTTCAGCTGCAGCCGCCGCCCCGCCATcCCCTCCTCCTGCGAAATCGGATCCCAAGAAGGGAGGGAAGATAACCGATGAGTTTAcTGGAAAAGGGGCGATCGGTCAAGTGTGTCAGGTGATCGGTGCTGTTGTCGATGTCAGGTTCGATGAAGGACTTCCTCCAATTTTGACTGCGCTTGAA…	2018
GLX2YC301-GNXWWY103_c368	CATTGGGGNCTTCTACCTCACCCGATCAATCCGGGGATTATTAACAAAAACTAAAAACCCTAAATTTCACTTTCTCAGCGAACAAAACAATCAAGAGGGTAATGTCAATAATAAAATGGGCAAGTGTCCGAACAGGAAGGTGAAGAAGTGAAGCTGTTTATGATGAGCTTCAAAATCCAGATTCTGAGCAAAATCCCTTGCCTTTTGACGAGGATTTGCCTGGGATGGGTCAATATTATTGCTTACACTGCGACCGATGTTTTGCAAATGTGTTAGTGCGGGATGAGCATTTTAAGACAAAACGTCACAAGAAGCGTGTaGAAAGAAATGATGGGGCCTAAACCACACACTCAACTCGATGCTGACTTAGCTGCTGGGATGGGAATGCCAGATAATGGT…	615
GLX2YC301-GNXWWY103_c369	TTACTATCCTGATTGCTTCCAATAAGTGTTACAACATCAGCATCATCAGAAATTGAACTGGGCTGTCCAGGAGAAACTTGGAAGTTAATAGACGTTCATTGATAATCCCAAGCATTTTTGTGGATTGTGTCTTGTGCAAATACTGCAGCAGAAGCTCGTAGGAGTACTCACATATCTTAATGTTAACTTTGCTGTGCCTTAAAGAATGAGCAAATTCCATTTCCTCAAGATGTGAGGGAGAAAGAACCCCTTCCAACTTCTGAAGGTCTCGTAAGTGTAGCATTTCATGGTCTTCACGAAAATTATTGAAAAAGGCTCTAGCCTCTTGGACATGCTTTTTTGCCACCAGATCCATGAAACAATGGATAAATACTGGATAAAGTACATGAAGCAACTCAT…	755
GLX2YC301-GNXWWY103_c370	ATGGGGATGTTTTGTTGTTCTAAGTTATCGTTTCANTNNNNAATCTGTTTAAATCCATTCATTCTTTGCATGTAKTTTGTAATCACATTATCATTTTCCCTCTCCCAGAACAACTATAGGAAATGGAGTATGGTTCAGAAGCTAACCAGCGGATTGCAAGAATCTCTGCTCATCTCTACCCTCCAAATCTYCAGATAGAGGAAAATTCTGGCTTGAGGCAAGCCAATTGCCGTGCAAAAGGTGGGGCACCTGGATTCAAGGTAGCCATCTTgGGTGCTGCTGGAGGCATTGGTCAACCCCTTGCTATGCTAATGAAAATGAATCCCTTAGTCTCAGTCCTTCACCTCTATGATGTTGTCAATACCCCTGGTGTGACAGCTGATATTAGCCATATGGACA…	1372
GLX2YC301-GNXWWY103_c371	CATCTTGTTAGTTCCTAAAAAAAAGNACATATCTACTGTTGAGGATCCTTTTGTATGCTCCAACATACAATATCCCAGAGAAGCCAGTGACATTTACAGANGGGGGCTTCCTACAGTGTTATAATACTTGCAGGGCTTGGCGTTGCTGCTGCCGCAGCATATGCTGTTTTCAAGGAACTCATATTTGAACCAAAAGAGTATAAAANTTTTTAACAAGGCTCTGAAAAGGATCCAAGATGATAGTCAGGTCAGAGTGAGGA	260
GLX2YC301-GNXWWY103_c372	TATTGGGGGAGAGTCTATNNGGANGANACAGAAACCCTAAACCCTMTgKSSGtCTCCTCAGTTYGACGCATTTTCACCGTCTCTTGTCAATMCAATGTCGTCCGGTCAAGGAAAAAAGCGTCTCACTAACAGCGGCGACGTAGGCCTTTTTACTAAGCTCACCCGCACCGTGTCAGACTCTACGATTGTCGCCTACACAAGACAGACAGCGTCAGATGCGACGTACGTCTCCAAAAGaCTCCTTAAAAGCACGGGAAAAGCGGCATGGATTGCTGGGACCACGTTCCTGATCCTGGTGGTCCCGTTAATCATCGAGATGGACCGCGAGCAGCAGTTTAACGACCTTGAGTTGCAACAGCAGAGCCTGCTCGGAGCTCCCCCGCTCGTGTCTGCTCAAAA…	515
GLX2YC301-GNXWWY103_c373	GAGTATTCCACTCCTGTGCCTAGCAAGGTATGGTCTAATCTCGGCAAGAACCTTTTCAGTGNTTTCCTCATTTAGCTCAAGTCCTGTCTCAGTATCCAGGATTTGCTCCACTGCCATAATTTCTGGTATTTTATCCCGGAGCTTGGTTTCAATTCCCATCTTTAGTGTCATTGTTGAGCTTGGACATGATCCACATGCTCCTTGTAACTTTAATACCACAACAAGACCATCTATCTCGTGCAAAGCCACATTACCTCCATCAGCCATCAAGCTAGGCCTTACCTCATCTAACACTCTCTCTACATTCTCTTCAGTTAATGGCAGGACACAGCATGGAGAGACAAGAAGCCCTCTATGTTTCGTCCTAGCACGGTTCAAACTAAATCCAAGAAAGTGTCT…	684
GLX2YC301-GNXWWY103_c374	ATAKGGGAGACAGGGCAAGTGTGAGAACGCTTTCTCTTCAACTGCTTCAAGATCTCTTGCTCTGTTCGCGTCAAGCTTCAGCCATGGCTGCAATGCTTAAAACTCTGCTCGCTGTCTTGCTTCCTATCATTCTGTTTTCCCACATTCAAGCTaCAACAATCACATTCTACAACAAGTGCGCGCATCCTGTGTGGCCTGGAATCCAGCCCAGCGCAGGCAAGCCTGTGCTAGCCCGCGGTGGCTTCAAGCTCCCACGAAACAAGGCCTTCTCCCTCCGCCTTCCTGCCCTCTGGTCCGGCCGTTTCTGGGGTCGTCACGGCTGCGTCTTTGATGCCTCGGGCCGTGGTCGTTGTGCCRCCGGTGACTGCGGTGGATCTCTCTTCTGCAACGGCCTGGGAG…	553
GLX2YC301-GNXWWY103_c375	AGATGNCACACTGAAATGTAAATATTATTCCACGAACCGAAGACGGAGATCTCTAATGGATACACCCCAATCTGTATAAATTTGGTACTAAAAATGGCGGACGCTAAAAGCAAATCAGAGAAATTATAATCTGATAACACTTCCAAGAAACAGAAGCAAACCCAGAAACAATCCACCATTGTTAGTTCTAACTATTGACTGTCCTCCCTTATCGGGACCAGCAACAACACCGGGCGNAAAGCGNCAGGCGCGCCGACGGGGGACACGTTCTCCGCCGTACCCACCAAATTCAAAGTATCCTTAGCATTGAGATTGGCCGGAGNCAAAATCGTGCTTCTCTGGCTTGCCATTTGTCACTTTAGCACCCACCTGCCAAACNTGATTCAACTTCTCCGCT	397
GLX2YC301-GNXWWY103_c376	AGCACCTTGCAGAAGtTTGTACAGACCATCACCAAGGATCATGGCAATGGAGATAAACACCTTGTAACCTTGAAGGCCATGCAAGCTGCTTGGGCTGAGATCTGCGGCGTACCAATCACCTTTTCTCTGTTCTATGAGAGGCCACATTAGACCCCAAGAAAGAATTCCTCCAAGCAACACAGATATGTTTATAATGTAAGGGCAAATCATCCCGACTCCAACATATATTGCCGAGAAGTCGAAGTAAAACCTGTATNCATATGCTTTGAGTCCAAATGTAGGGAAGCTAGCAAATCCGCAATCATCTCCAGCAGTAAAGAACCATTGGAAGAAACCCCACAAGAAGCTGAAGGAGAAGAACTTTCCAAGTGTTCTCACTTGNTTCCTTGCTAGCTTGGC…	637
GLX2YC301-GNXWWY103_c377	TTGTTTTCTCCAGAGTAAACTACATCAACACCAATAAATTCTTCCTTGTGTGTAGGCAGTCCAGACAGCATCGCATCAAATACAACTACCACTTTAACCTCTCTAATCATACTGAATGCTACAAGTTCATCAATTAGCTTCTGGCGAGCGACATCTAGCCTTCCTTTCATAAAAAGTTTCTTGAGCTTTGGCCAATAGCCACAGACATTATACCCATCAACAAGCAACACAGGAACAGCACTGTCCaAAACCCTGGTTTGTATAGTAAAGAGTAGAGGTAGGATCATGGTAAAGCTCTGCATCTTCAGGAATATCGTCCTTCTCAACTTTTTTTCTGCGGTAACTAGTAAAAGGCCTAGGTGTGCTAGCCTTCCTCTTTTGAAACTCCTTCCATAACTT…	480
GLX2YC301-GNXWWY103_c378	TATTGGGGCTTTGTATTCGATTTCTGAATCATTTTCGTCTATNGGGGATTCTAGGGTKKTGCAGTGTTGAATTTTCTGCAAATTTTGAACCATGCAACTGACTCTCGAATTCGGAGGAGGGTTGGAGCTCCTTTGTGACTCTGTTAAGGTTCATAATGTCAATGTCGATCTGCAAAATGGAGCAGAGAAGTTAACTATGAAAGATTTGCTYTCTTGGGTYCGCACCAATTTGATCAAGGAGAGGCCTaGAAATGTTCATGAAAGGGGATTCTGTGAGACCYGGTGTCCTTGTACTTGTGAAYGATTGtCGATTGGGAGCTCAGCGGCCAGCTTGATACAACACTGGAGGAAAAGGACGTGGTAGTNTTTATNTCAACTTTACATGGTGGATAGTATCTA…	534
GLX2YC301-GNXWWY103_c379	TATNNGGGAAGACCAGCTCTCTACTGTTTTCTTCTCCGTTAAGGTTAATGGACCTTCCCCACGTTATATAATATTGTCTTTTTCTTCTTCTTCRTSKGCCACTGTTGAATAACGAAAATGCCCACTCGATGTGAAATCTTCTGCGAAATTCTGATCGCTATTTTGCTTCCTCCTTTGGGAGTTTGCCTCCGTCATGGTTGCTGCACTGTGGAGTTCTGCATTTGTTTGCTTCTGACTATTCTAGGATATGTTCCTGGAATAATCTATGCACTATATGCTATTGTGTTTGTGGATCGTGATGAGTACTTTGATGAATACAGGCGTCCACTGTATGCAGCTTGATACCTCTCAGtTGTTTNCTTTTCNTATATATGCTATGATGCTGTGATGTTAATCtAC…	470
GLX2YC301-GNXWWY103_c380	ATGGGAATCCGCTAAAAGCCTGCTAAATTCCTATCTATCTCAATAACTTTCAACCATGGCTCTCAAAGCTGTTCATGTCTCCGATGTTCCCTCTCTTGACCAAGTGCCCGAAAAGCCGTCTCTCAATCTATGCTCCACGCGCTTTCCTGAAGGTGTGGAGTTGAAgGGGGCGGAGTCGTTTAAGATACCCAGGTTTTTAGTGGTAGGACACAGAGGGCATGGAATGAATGTGTTGCAGTCGTCTGATAAGAGAATGAGAGCCATTAAAGAGAACTCCATCGTCTCGTTCAATACTGCCGCTAAATTTCCGATTGATTTCATCGAATTTGACGTTCAGGTGACAAAGGATGACTGTCCAGTCATTTTCCATGACAATTTCATCGTCTCTGNAAGNATAAT…	652
GLX2YC301-GNXWWY103_c381	CATAACGTACTTTTATTTTTCCAAATAAATCGCAAATCAATAAAATGAAAACAGATCATCCAAATCATTGATCGTCCTTATTTGCATGAGTTTTACTGACAGAAAAATTNAAAGGATGGGCTGATTGCCGCAAGCAAGTCTTAAATCCTTGATTGAAAATTACAAATAAAAGTNAGAAATAACCGATGGTCTTTTTGATAAAACCAGCTGATTGKGCTGAATAATGATAATTCAGAAAGGTATCACCACACAATATGCCATCaAACAACCTAGTGGTGGTGCTTCCCCTCGAAGAGACCATCTGGACCCCATGGGAACTCCTTGTTGCGAATGTGCAAATATGGGTATGCAGGAGGCTCTTCGTgGTGGGGATGACCCTTTGAGAGACaATAAACTGCT…	655
GLX2YC301-GNXWWY103_c382	CGAAAGTGTAGAGATACAGTGAGTCTCTTTGATTTACATTCATCAAAAGGTCACAAATACATATGGTATGCCCWTSSKGGATATGCTATCGGACTTGTAACTGCTTTATCTGCAGGAGTTTTGACTCACTCACCTCAACCTGCCCTTCTCTATCTGGTGCCTTTTACTTTGGGACCTGTAATAGCAATGTCATGGATGAGGAAAGAGCTAGCAGAGTTATGGGAAGGAACTGTGCCGAATATCAATGATAAAGCTCGACAAATTGAAGTCTAAAACCCTTTTTGNCTTTATCATCCATTGCCACTAGTGGAGCTTGTAGAGCCAAATGAAAGTTGTATATTTACATGGAAAATCTaATCCTTaGAAAAACCTGCCGGGTAGGAAATCAACAATTCAATG…	507
GLX2YC301-GNXWWY103_c383	GTTTGTATCAGAAGCAGTGGTATCAACGCAGAGTANATGGGGACGGGATATGGCGTCTATTTCTTCGCTTTACTCTCTGTCTCAGCGCCCTGGCCAGGGTTGCTTCACAGTTTTTTGTAACAACAAAGGAGTCAAGAAATACGGAAAGCAATCGGTGCTGTGCCGCGGGAACTACTGTAGACAAGCGCAAGAAGACAGACCACTAGTTTGCATCGAAAAAGAAGATGATCAATTGAAGACTATGAGAAGACAAGCCATGTTTCAGATTGCACTCACTGCATTTTCTTTCCCAGCCATTTTTTCTACAGCATTTGCAGAGAATGGGGATTTCCGAATTTTTATGGATGAAGTGAACAAGTTCAAGATTTCGATTCCTCAAGATTGGCAAGTAGGCGCAGG…	463
GLX2YC301-GNXWWY103_c384	CTTATTGGGAcAAAAGAAAGTGCTAAGACCGAGAGAAGACAGTGGTCATTCTGAGTCTCCATTGATGCTTAAACGAGAAATAAATTAGACGCTGAAAGTCTTTCCATGGATGTCCTCTGTCAAAATCAAGAACTACCTCAGTTTGAGGGGCTAAGTGATGATGTGAAGTCTACTGGTCTGTGCACAGAGGATGAAGAGTACGTAAGGAAGATGTAGGAGTTGCAGGATTACCTTGACTTGGTAAAGCAGATAGTGAAACCGGGTGGTTCACAAGAAGTGCAAAAGATGGCCTTGAATTCCATGGCATCCCTTGTAAAGGTCCTCAATTTCATGTCCTTCACACCAAAACTTCACGCCTCACTTTGAACACGTTCTTACTAGTTGGTTATGTTTTNGAAN…	465
GLX2YC301-GNXWWY103_c385	CCCGGAATATAAAAACTAACGTCGCAAGTAACAAGCATATTCSATGCCCCCAATCACCAAACATGACAGCGAAAAGAAAAGGGAATGTGATGACAGTGAATACACCAGGGTTTGCTTCTTGATACTTAGCCACCCCATATGCATCAACAATCTCCTGGAAAGCAGAAGTAAAtTTGTTTGTGCGAAAATAGGTAGGCGGAGACTCTTTGGTATGCAAAACCTGGAAAATGGCCCCAACTTGAGAATTGGAGTCAAATGCAGCCCGTTGCAATGCATCCTGAACCTGCTTTGTGGCAAAAACAGGACTCCACCCTTCACCCACAAGACACTTTTTGGTCACATCAAGGCTAAGCATGTTCAGAGTGTGATAGACGGACTTCTCCTTCCTCACCAAAAGGT…	984
GLX2YC301-GNXWWY103_c386	TTACTATCATGTTCTACTTGTTGGGTTGTATGTTCTTTAGTGCCACAAAGAATCCGTACTACGACTCNGAACGCATACAGAGCAGATGGAGGAGATGGCACTGGTCACTGGTTCTATGAGAAGCAAGATGACATAGAAGAAGCTGCACGAGCAGAGTTGTGGCGTGAAGAATTAATGGAGGAGATCGAACAGAAGGTTGGAGGACTACAAGAATTGGAAGAAGCCGGCCGAAAATAGGATCTACTAGTCGATGTTTATGTATTCATCGCTTTCACGGATGCATATACATATATATGTAATTATATACACTATGAGCATGTTGATGCTGCTAATTATATCATTCCTAGTGTTNGTTTTTANTNNACGGNNNNNNNNNNNNNNNNNNNNNNNNNN	393
GLX2YC301-GNXWWY103_c387	ATGGGTTACCATTATTTTATGAATTCAGTTAACATTAAGAGCGGCCATTGATAACTTGGATGGCCGTTGANTTTTTCCATCAAATTATTTGAAATTCTATGATGGAACAATTTTTGAAATTCAGNTTTATGTTCTATATTTCTAAGCTTCCTTCTATTCTAACACGAGNTTTATTTTGACAGAAATGNCCCAACAGTCACAGTTATCTGATAAGGACCAAGAGGAGAAGGCTCGCAGGTCAGAGTTTgTTCAAGGACTTGTGATGTCCACCATTCTTGATGACTGCTTATAAGTTATGGGGAGGATGTTGACGATGCATATGCCATTGTAACATTAGGCCACAAAGAGGGAAGAAATTTGAGTTTATATCATAAACTGGTAATAGTTAGGCAAGAGCGA…	504
GLX2YC301-GNXWWY103_c388	ATGGGTCGTCTAAAAGAACAAGCAGCTAAATTACGTATACAAAAGTTAAAAGATCTTGAAATCACTTTGGAATCTTACGTTCAGCTTAAAGAGAGCAGATCATCAATGAAGAAAGCAGAGTGGATTGCAAGGTTAAAAGAAAGTAGGTTAAGTGATGAAGCGGAGTTGGATGAGATTATTCTGAAAACTGAAAAATCCGTTCAACGCGCAAGGAATAAATTGTTAGGTATTGATGAAGTGGAGATCAAGGAAGAACCTACTTTTCCGCTAGTTGATACGCCGGATGATCAATT	293
GLX2YC301-GNXWWY103_c389	ATGGGGCGGAGAAGAAGGAAACCCTGGAGACGAAAACGCTAGTAAAAACCTGGTTTAAAGTTTAGAAAGAATTGGATACAACGGCTGGCAATGTACAAGATTG	103
GLX2YC301-GNXWWY103_c390	CAGAACTGAGGACGTACAGGAGTTGCGATTTGTCACCGTCAAGTTGGATATCTGTGGCATGGTATCCCATTTATAGAATACCTACAGGTCCAACATTACAGAATCTTGATGCCTGCTTTCTGACCTTTCATTCTCTTTCGACACCATTTCAGAGTTTGAGCTCTGACGGGCACCACTTCCCTAATTCTAGTGTTAGGGANGCTGACAGTACTGACATGTTGTTCAAGCTACCACTGCCTACGTTTGGGCTTGCTTCATATAAGTTCAAAGTCTCTTTTTGGAATTGTAACGGNAGTTTATGAATGTCAGAAGACCAATTCTCTGTTGCAAAGGGCTGACAACTGGNCTAAAGCATTTGCAAGTCAATCATCCTGATTATAGGTTC	385
GLX2YC301-GNXWWY103_c391	ATTGGGGGGAACAAGTGGAAGAGAAGAAGGAGAAGCAGAAGATGAAGAGCAAAGGAAGCGAGGAGAGATGGAAAGGAACGATTGGGAATTTAACGGAGATGTCTTCAAATTTAGAATCTCTTCAGAAACTACTCCTCAAGAAAGCTGTCTTCGTCGATCAAGATACCTTTGCCAAAGCCTCTCTCACCTCCGAACAATCTAGaACCATCAAAGTTCtTGAACAAAGAGTGGAGACTCTGGAAAAAGAGCTAGATGCTGCCATTACAGCTGCTGCTCATGCTCGTTCTGAAAAACGCAAGCTGAGGCAG	308
GLX2YC301-GNXWWY103_c392	GTTGGAGCACCTTTCCAAACAACACAGTTTGCCGCAGACTAGTGCAATGCATGCATTCCATCCAAGAACAGCACATGGAAAGTTAAATGCTGTAATCACACCAACTATTCCCAGAGGATTCCATGTCTCTAACATTATATGATTCGGACGTTCTGAAGGTATTATTGATCCATTAAGTTGCCGGCTTAAACCCACAGCAAAATCACACATGTCAATAACTTCTTGAACTTCCCCAATTCCTTCTGGAACAATTTTTCCCATCTCGAGGGAGACAAGGCGGCCAAGTTGCATGAGTTTTTCTCTCAAAGCTTCACCTATCTGCCGAACAATTTCCCCTCTCTTTGGTGCTGGAACTTGCATCCATGTCTTTGCTGCTTCACTGCAAGCTTTCAATCCTTC…	447
GLX2YC301-GNXWWY103_c393	TGTACTCGTCGTGGGTAGTCACGGCTATGGAGCTATAAAAAGGGCGGTTTTGGGCAGTGTAAGTGATTATTGTGCACATCATGCTCACTGCACAGTGATGATAGTGAAGAGGCCTAAAATCAGTCACTGAGCAGCTTCACCGTGCTTCTGGATTTGTAAACTAATATAAGAATAAGATGGTCAAATTATACAAGGCAAATAAGTATACATGCCTCCAATAATAGGGATATTGTATCCACTGTTTAATTTGCAGTAGCTTGATATCTTAACAGTTGCCTTGAAATTCGAAATGTAACATATTATTGTTCATGTATTATATATGTGTGTATGCTTCAAACATTTTGAGGTGGGGTTGTAAATTGGTGTTTCTCCTCCTCTGTCTCTCTTGTTTTTCNATTA…	451
GLX2YC301-GNXWWY103_c394	ATGGGGAAGAGCATCTGTTTGCTAGTCATGGGATTCAAGTTTTCAAACGCGTACCTGAGCTTGAKSGATCCGGTTTCGGGAGTTTGWATCTAGGGGGATCCTGCAGCAGCGATGGCGATGTCCGGCGATAAAATGGATAAGATGCAGCTCCGCCAGAATTACCAGAATCTATGGCATAcCGAcCTCATGAGAACCATTGTACAAGATcCTCCCTATTGCTTGTTCTCGTGTTTCTGTGGGCCATGTGTATCTTACCTGCTTCGGAAACGAGCGCTTTACAATGACATGTCCAGATATGTTTGTTGCGCTGGTTATATGCCCTGTAGTGGCAAGTGTGGAGAAAGCAAGTGTCCTGAACTTTGCCTTTGCACTGAGGtTTTTTGCTGCTTTGGAAATTCG…	1202
GLX2YC301-GNXWWY103_c395	ATGGGGGcGTACCAAAACGCAGAAAATAAAAGTTCTGCAGTTTACTCGCTAAAGTACTTTACTGCGAGTCAGAACTCACTCACTGAATCATGGCGATCATCTCCGAATATCAAGAAGAAGAGAAGCCATCGGCTTCGGGTTCTTCATCCGCGTCGTCGAAGGATGCTTCGTTTAGCGCGACGTTCGATCCGTCGAATCCGCTTGGAtTTTTCGAGAACGCGTTCGACTTTGTGGCTAAGGAGAGCGACtTTTTGACGAAGGTCACGGCTGAGGAGCAGATCGTGGCGGTGATGCGAGCGGCGAAGGAGAAGAATAAGAAGAAGGTGGAGGAGATTAAAGAGGTTAAACCTAAGAAAGTCAAGGAGGAGGAGAAATTGGAGGCCATGCCTTCGAATACGG…	1008
GLX2YC301-GNXWWY103_c396	ACTTCAATTACAGGAANCATCTATACTGATATAAAAGCAGAGAAAGAAACACAAATTCTACCCGTTTCAGCATGACTAAAACCAGCTGACCATGGtGGAGATTTACATCATATGAACAACGTAATAGTNATTAAAAAATACAGAAACTTGGACAGGCTCTGCAACTGCCAAAAACTCCAGTTCAGTAGCCATTAACAACCCTAAATTCATCTAATTTTAGCCCACTAMTACAAATAACAAACAAACGACATTAACAAAGACATGAACACACATAAACCACTGATCAAGATAAGATAGAAGCCCAATCAATTTCATACGATGGGCACTTCTGCAGCATGAAATTCTCCGAAGCAATATCCCAAGCAGGTTCAGGGATATCCTGGAAAGTCAAATCCGACA…	1663
GLX2YC301-GNXWWY103_c397	AGGCTGTTTAATTTGTCCAGATCTTATACGTACAGCACAGCTAGTACAACAACCGTGCCTGCATGCGAATGGAAGAGTAATGTCATGAGATTCCGCGGTGTGCAGTATATACTGGTCCTCGGGGACGAGGAATTCGTGAACGACGCCTCGTTGTCTGTCGTAAACAGTCACTTTGTGAGTCGGAATTGAGGGCGAATAACTAGTGGTTTTACCGTTCAATCCAACCGGAGTTTGGAGCTCGGACGACACCGTTCTAGGGCAGCATTTGAAGGAACTGAGGCTGTGAGTTTTGAGTTTCGGGGAAGTAATTTGCCGGTGGAGTGGTGGTTTCCAGTAAAGTGAAGTGCAGGAGCTGGAGGGAACGAACAAGTCCATGGATAACTTTGGTCTCTAGCTGCT…	492
GLX2YC301-GNXWWY103_c398	CATGGGAAATATGGAAAGTGTGAATCTSKKSATGCTTTGCATATGAGGAGCTTACAACCTCCATCGCAATTTTTGATGTAATAATAATCACCAAATTGCCATCTTCAATCATTTCGGGGTATATACAATACAGATCCTACTGATTTCATTCAAGTTTTTCTCTCATCTCCTCTGGTCCTCAGATGGAAACTGAGGAGGTACCCAYTTTGGGATTAGAGCACAAGCAGAAGAATATTGAGATGCCAATGGTCTATGAAGGAGATATCATTTCAGTAGCACCAYAGCTATCTTCTGGTTCTGTTTGTTGCTTCCTGaAACAGAAATATACATTAGAATCAAATGAACAGTNCTAAATCAGCTAATAAAACTTTGTTG	375
GLX2YC301-GNXWWY103_c399	ATGGGGAGAAAATGGGGAACAGAGGAATTACTTTTCGAAGTATCCATGGCTGATCAACAGAAAATTCACCCGGTCCATGAAGACGTTGAGGCGCCATCGCCGCAGACTCCCACGGCCCCGCTGTTTCCAGAAGGAACGTCGAAGTCGGATAAGGGCGATCCGGCGTCATCGAAGGACCAGTACCCGCCTTTCCGACGTACGATTCCCGTGATGCACTCACGTCCGCCGaAGANAAAAAGAAGCTGTCTCTGCAAGTGCTTCTGCTGGACAATTTCTCTTCTACTAATCTTGATAATCATCCTCGCTATTGTCGGCGGAATTCTCTACCTCGTTTTCCGTCCAAAGCTGCCGAAGTTCTCCGTCGACAGAATGCAAATAACTCAGTTCGtTTTCTACGAC…	499
GLX2YC301-GNXWWY103_c400	TTACTATTCGAAATTTGGAGTTCACCTTGAACATGATATTGGNNAATTTACCTCTGGTGATCACNAAAATNCTCTTGCTGGCATATGTAAGCCCANCCCTGGAACGAAAGTCTGGAAGTTGACAAACTGATGGCTGAAAATGATGCAAAAGCACTNTNNNGGGCANGGGGAGAAGAGATTCGGAACTGATGAGAAGACTTTCATCCAAATATTCAGTGAACGAAGCCGTGCACATTTGGCTTGTGTTGCTTCTGCTTATTGTAGCATGTATGGACACTCACTAAAAAAGGCAGTGAAGAAGGAAACATCTGGAAATTTTGAATATGGTCTTTTGACAATTTTAAAATGCTCAGAGAATCCTGGGCAGTATTTTGCGAAGGTTCTGCACACCTCAATGAA…	812
GLX2YC301-GNXWWY103_c401	GTTAAAGAGCCGGAAGTGGAGGTTGACGATGGAAAGCAAAAGGTTACCATCTTCTTCGGCACTCAAACCGGCACAGCTGAAGGTTTCGCTAAGGCTTTGGCTGACGAGGTTAAAGCGCGATATGAGAAGGCCACTTTTAAAGTTATTGATTTGGATGATTACGCCGCGGATGATGATGAATATGAGGAGAAACTGAAGAAAGAGTCTKTRACANTTTTTCNTCTTGGCTACATATGGTGATGGTGAGCCAACCGACAATGCTGCTAGGTTCTATAAATGGTTCACGGAGGNAAAAGATAGAGGGGAGTGGTTACAGAACCTTAAGTATGGAGYGTTTGGTCTCGGAAACAGGCAATACGAACATTTCAATAAGATTGCAAAGGTGGTGGATGACGTTCT…	2154
GLX2YC301-GNXWWY103_c402	GCACAATCAAATCAATGGCAACATGATTGTCACCTCCCCGAGGTATGATTACATCGGCATATTTCTTTGATGGCAGAACAAAATCATCAAAAGCTGGTTTCACAAACTTTGCGTACTGTTCAAGGACAGAATCTACATCCCTACCCCTCTCAACTGTGTCACGTCTTATTCTACGAGCAAGYCTCACATCGGCATCWGTGTCAACAAAAATCTTCATATTCATCAGATTGCGGACACGCTGGTCATGRAAGACCAGAATTCCCTCCAAGATAATAACATCTGAAGCATTTACCTGTCGAAAACTATCTGAACAGCGYCGGTGATTCTTGAAATCATAAATTGGAACTTGGTAGGATTGCCCGGATTTGAgGGTTCGAATACAATCAAGAAGCTGCTCAG…	766
GLX2YC301-GNXWWY103_c403	ACGCCACTATTATTAATTTTGTGGCAAGAATTTCACCGGGATAGTCTCAAAAAAGGAGGAATTTATTGCGAGTGAATTTTNTNNNNACCCCGAATCGCTTTGATGCTTGTTTGGTTGCTAAGAAtTTTCTTTGGTGAACCTGGTGAAGAAATTGAACTAAAGACGGGTGCGTCTTGTTGGGAAATGTGAGTATCGAGGAATCATGAAGAAGCGAACGAGGAAGGTGGGGAAGTATGAGGTTGGACGAACCATCGGTGAAGGAACCTTTGCTAAGGTTAAGTTTGCTCAGAACAAAGAGACAGGAGAGAGTGTAGCCGTGAAAATTTTGGCTAAAAGTACCATCCTTAAGCACAGAATGGTTGATCAGATTAAGAGAGAGATATCTATCATGAAGATTGT…	739
GLX2YC301-GNXWWY103_c404	CAGCTCGTTTACCTCTGCTCGATTTCCTGGCCAGTGGGCTCTTTCAAAACGCTGAGTTTATGGCCACCGTTTCCCTGGTGATGGGCAGCATAATCGATTGAAAATGGGTTCTGTTTCTTCTTGTTCTGTTTTNCTTCTCGTGTTTGTCTGATTGTTGGGTTACACAGCAATTCCCCATAATGTTAGATCAACAAAAAGCTTGAATTAATCTTCTGCTCAAATGGATATTAAGATTTAAAAGNAAATTACGTTTCAGACCAAACAAAATCTTATCTTTTCAAGCCAATACAGAAAAGGAAATGTATGGTTTCGAAATTAATCAAAACAAATCTCAAGATCTAGCCTCAAATCTTAGATTTTGACAGAAACCCAGTTGTTAAAACAACGTATTTTCCAATN…	493
GLX2YC301-GNXWWY103_c405	ATGGGGGGATGCAAATCCGCATNNGNTTCGCAGCGGTTACGTTTATCTTCTTCTCCTTCTTAATATTTANTTTTTTTCTCTTTAATAAACAAATAAATAATACACNAAAACAGTCCCAACATgSKTCCGATTTCCTTGACTCTGGCTGATCTGAGATGGCCGGGSCAAGTTTGATACGCTCGCCGCCCTTGACCCTTCGTCGGCAACCGCTTTTGCCGAAAGATGTTCCACAAAAGAGGGGGAAGCAATTCGGCGAGATGGCCGGAGGGACAGCAGCGGAGTGCGCGGCGGTGTGTTGCTGCTGTCCGTGCACGGTCATGAATCTTTTGGTGCTGGCGGTTTACAAGGTCCCGGCCGGGCTGTGCAAGAAGGCTTGGAGGAATCAGAGGAAACGACGCC…	487
GLX2YC301-GNXWWY103_c406	AACTCAAGTCCTGAAACACAAAATCTAGATCAGAGCGCGAGCATTGATACAATGAAGGTTAAGTCATCCCCTAATGATGTACTATCTGGAATCCGGTCCACTGCTATCGATTTAGATTCTCTGGAGAAGGATAACTCTCTTGATGTGGTTGAGGGGTTTCTTTCCATTTTTAGAAGCTCAGTCTATTGCAATGGATCCAACTATAAAATATACAACGAAACTCAGCCTGGTAAAAAAAGNAAGAATTTAGACTCTGAACCTGGGTCATCATCAAGATACCAAAGTCAGACCACTGATGAAAAGTGCCCTGGGCAGAGATCTCAGCGGACAAAGATCAAAAAGAGTaGAAGTAAAGGTGTCGAAGGATGATGAAAAATCAGATGAGCCTCTGCCCAAGCA…	473
GLX2YC301-GNXWWY103_c407	AAAATNNNTNAAAAGAGGTAATTAGAACAATTTATTATGATTAAGATAAACTAGTACATAAATGATCTGTCCATCCATATCTCACGCATATATGCATaGAAAAATAAAGAACAGATTCATCCAAGCATGCAAATGAAAANTTTANTTCAAAGCTACATAATTCATTTAtTGAGTTGTCGATCGATCCCAACAAGATCCTGATTTTTATTGATCATGGAGGAGTAGTTACACTTCCACACTTGAAGTTGCGGGGAACCCTCCTTCCACAACCTTCAATTTGCTTAATGACGCGTTGAACGTTGAGGAGAGCGACTAACTTAGGGGTAACAGAAGGGCAAACACAGCCAACGTCCGTAACCCTAACTCGTTGGCAGCAGTTGGCCGAGGGATTTTGGCCGA…	606
GLX2YC301-GNXWWY103_c408	ATTGGGGGtTCTCGTCTCCGTTTGGCAACTCTCTGGATTACGGCATAGAATTTCTATAATCATGTCTTACAAGGTGACCACTCTCTGCTTCATTCTATCCCTTATGCTCTTCTTCTCAGCTCTCACCTCTGCCGCCCGGCCGGAACCCACATTTTCCGACGCTTCTCCGATGAAAAATCTGCATGGGGATCATCACGTGGAAGAAGGAGCAGAGACAGCTGATCAGACGGTGGAGGAGAGCTGTGATGGAGTTGGAGAAGAAGAGTGTTTGATGAGAAGAACACTTGCAGCTCACATCGATTATATCTACACCCAGAAAGCCAATCCTTAGAAGAACCTCTTCCTTCATTCAATTAATTATTATTTATAATCACTGTGTAATAATTATGTAGTTGTACG…	465
GLX2YC301-GNXWWY103_c409	TTGGGGGANNNNNNAAAGGAGCCGTCTWTMTSSSKcAGACTTTCCTTGACTCTCGTTCTAATACAGTTCAGTTATTTACATTAAGCTCAGGTTTCAGATCCAATCAGCAACAAAAGATGTTTCTAACAAGGACTGAGTATGATAGAGGAGTGAACACTTTCTCTCCAGAAGGCAGATTGTTTCAGGTAGAATATGCTATTGAGGCCATCAAGTTGGGTTCAACTGCAATTGGGTTGAAGACNAAAGAANGGGTTGTGCTTGCTGTTGAGAAACGaATAACTTCACCACTGCTGGAGCCCAGCAGTGTTGAGAAAATTATGGAAATTGATGAGCATATAGGATGTGCTATGAGTGGATTGATTGCTGATGCCCGTACACTTGTTGAACATGCAAGAGTGG…	1273
GLX2YC301-GNXWWY103_c410	AATGGGGAAGGCTGAACGCGAGGAAAACAAGCAACtTTTTGCAAAATTTCATGTCCATCTTCCCCTCAGAAGCACAAATCCAAGGAGATTCTTCGTCTGTTTCCGACTCTCTAAACCCTAATTTCAATCATGGCAAACTCCAACATCACTCTCCATCCGCTCCCAATCAGATTCCTGGCTCGTTGGCTTCAACTGCCCGAGATTCAGGTGGATCCTCCAAAGAGGTGAGTGAATTAGGRAAGCCAAATGGTAAGAAAAGTTTTTANNCACCAAAACAGTGAGAGAGAACCCCGGAATCACTCCAGAAGTCAAGGGGTTGCATCTGCCCAGTCTAAGGGGNAAATGTCGGGAGGCGGTGTTTCTCCTGTGAGTCAACAGAGTTCTGGGTCTACAAATTCT…	488
GLX2YC301-GNXWWY103_c411	GTTTACACCAAGTATGAGCCAAAAGCCGAGCAATGTGCTGTGTCAGCTTGGCGCAAACTGAACCAGATGCCACTCTTCCCTCAGGTGGCTCAAGTCGTCGTACCAACGGCTGCCTATTGTTCTGAAAAGTACAACCAAACAGTAGTTAGCACCGCAGAGAAGGGGTACAAGGTTTCCACTTAtTTGCCATTGGTTCCTATTGAGAAGATTGCTAAGGTCTTCAGCATTGAGGTTGCTGAATCACAGCCGTTGGtTTCGGCTGCACATGAATCTGATGTTTCTGTGCATTGATAGTTTGNTATGTGGCATTGTGATTTTATCGCAAGTTGTGTGGAGTNAAAATGTTTTCTTCTGTTATGTATTAGGTAAAATTGTTAGTATTATTA	386
GLX2YC301-GNXWWY103_c412	GTGGCCAAACTCTGCAAGGCCAGTTCAAGTGTCTTCCATTGAGAATCCTTCATTGGCAACTTTCTGTGAACCAGTTGAGAAGTCGAATTCAAGCCACTCCTTCACAGCAGGACTAGCTCACAGCGTTGGCCTTAGGAAGCAACCATTGCGTGTATACAGCATGGTTAAATACGCAACCATAGCTCGTGGGGATGCTGAAGTATTTATGAAGTTTGCGAGGGCTGGATACAAGGAGAAGATATGGGATCATGCTGCTGGAGTTGTTATCATACAAGAAGCTGGGGGCGTGGTGACCGATGCAGGTGGGTGTCCGCTGGACTTCTCAAAGGGGATATACTTAGAAGGCCTTGACAGAGGTATAGTTGCTTGTTCTGGAGCTAAACTACATGNAAAAATCAT…	592
GLX2YC301-GNXWWY103_c413	CTTATGGGGAGSGACGACGGAGAGATCAGATGGCGAAATACAATGTGGTACAGAAGAGGAAGAGGGCAGAGAAAGCTGTAAAAAAAAGAGCAATACACGGAGACCCAAACACTGGAAGGCTTAAGAACAAGCCTCAGAATCTCTCTGTTTCTGGCAAGCGCCAACGCAAACTTTTTAAAAAATGGCGCAGAGAGCAAAAGGAGGCTGCAGAGAAAGGTCTGTTAAATTTGGAAGATGTAGAGATGGCTGNTACTGAAGGTACCTTGCAGGACANCAAGAACCANCAAGTTTCGNATGAAGAAGGGTTTGACGCTTAAACAGTTAAAGCGACAGAGGTAAGAAAGGAAAAGCAACC	355
GLX2YC301-GNXWWY103_c414	AACAAAAGCTTAGCATTNACTNAAACAAATTCATTTNCAAAAGGCAACAACATCTGCACATTACATTATACATAACATAACAACTTAGATTAATTNAAAATTTNAAAAAAAGGTTNAACAAAAGTCAGTATTACTCCAACAATTCAAGAAATACCAACATCCATCACATTAAATGACAAACAAACCCTNNNNNNNNNNNNNNNNNNNNNNNNNNNNNNNNNNNNNNNNNNNNNNNNNNNNNNNNNNNNNNNNNNNNNNNNNNNNNNNNNNNNNNNNNNNNNNNNNNNNNNNNNNNNNNNNNNNNNNNNNNNNNNNNNNNNNNNNNNNNNNNNNNNNNNNNNNNNNNNNNNNNNNNNNNNNNNNNNNNNNNNNNNNNNNNNNNNNNNNNNNNNNNNNNNN…	412
GLX2YC301-GNXWWY103_c415	CTTACTAAAGACTTACTAAATTAGGGTATAAAAACAAGTAGAACTGAAATATTAATCCTGCAACAATTAATTACATGACCTGCTCTTTTGNATAATTAGAGGAGAGNAAAANTGTTAGACTTACTAAAAGCATATCATTACNAGTTCAAGTATGATCCCATCCTCNATTTTAAAACCACGACTACTATCTTGTTGAAAGCCTTTGATGTAGATCATCAGCCAATGCCTGCCTCAAGcCCTCCCCAAAATAATAAAACTGCTTCTCACTCTCAAGAACCCWTGCAGGAGTCCCATTCTCATCAGGCTCCTTCCAAAGCTCTGGCTCCGGCTCCCTAGCAATCTGACACAAGTTATGCAAAACACAACAAGCAACAATGGTCTGTGGCGCATGATTAATCC…	666
GLX2YC301-GNXWWY103_c416	GTTGACTTTTTGTTTCTTGGCTTTTTGGTAGAGGTTATTCCACAAGCAATATGCTCAAGATATGGAATTTGCTGTAGGTGCAAATTTTTGTATGGCTTGTGCATATTTTTGATGATTATTTGCTATCCAATTGCTTATCCCATTGGTAAGATTCTGGACTGGGTATTGGGACATAATGAAGCTTTATTCCGGCGACCTCNGTTAAAAGCCCTTGTCTNAWTGGGCACAGCAAGGAGGCTGGTAAGGGAGGTGAACTGACACATGATGAGACAACAATTATTAGTGGAGCGCTAGATTTGACTGAAAAGACAGCTGAAGAGGCTATGACCCCTATTGAATCAACCTTTTCCTTGGATGTCAATTCGAAGTTGGACTGGGAGGCTATGGGTAAAATTCTTG…	564
GLX2YC301-GNXWWY103_c417	GAACAAGAATTCTTCATACTTTGTCGAGTGGATTCCCAACtAACGTGAAGTCAACTGTTTGTGATATCCCTCCCACTGGTCTGAAGATGGCATCTACCTTCATAGGCAATTCCACGTCTATCCAGGAAATGTTCAGGCGTGTGAGTGAACTAATTTACTGCCATGTTTAGGAGAAAGGCTTTCTGCATTGGTATACTGGGGAAGTATGGACAGATGGAGTTCAC	224
GLX2YC301-GNXWWY103_c418	AAGCAGTGGTATCAACGCAGAGTACATGGGGAAGTAACAAAGGTGAGAAGAAATTGATCGGAGAAAATGTCGTGGCAGACTTATGTTGACGATCACTTGATGTGCGATATCGACGGACAGCATCTCACTGCAGCTGCAATCGTCGGACAAGACGGAGGCGTTTGGGCTCAGAGCTCCAACTTCCCTCAGTTCAAGTCTGAAGAGATTGTTGCAATCATGAAAGATTTTGAAGAACCTGGTACCCTTGCACCGACTGGGTTGTTCCTTGGTGGCACTAAGTACATGGTTATCCAGGGTGAGCCTGGAGCTGTGATTCGTGGGAAAAAGGGTTCCGGTGGTGTCACTATCAAGAAAACTGGCCAAGCNTTGGNTTTAGGTATATACGATGAACCAATGACT…	558
GLX2YC301-GNXWWY103_c419	ATGGGGGATTCAATCTTGGCTTTTCTTGAAATCTAAGACATCTACTTATTACTACTTCCTAAACACCCATCTTCACAAaCACSATCAAAGAATTCTTTTCTGTTTTTAAGTCTCTTCAGCGCCCCTACCTCAATAAAAATGGGTTCAGGGCACTGGTTTAGGTCAATAATTGGCCTTAAAAAAGTGAAGAAAGATAGATCCAAACAAGGAAAGGTCCATTCAACTCCTCAAAAATCAGATGGCTCCAATGAAGGTTGTCAGTCTCCTATTGAGTCGAGCAATCATGCCAACGATAGTTCACAGAGTAATCCTGTTTTTCCCAGCATTTCAGCCGAAGAAAGAGCAGCCACTCGCATTCAAAAAGCTTTCCGGTCGTATCGGGCAAGAAAATCAATTCGC…	826
GLX2YC301-GNXWWY103_c420	ACTATgGGGAGAGCATGCAGATCACTAGCAATTACATTAATTCCATCGCTTGGTAGCTTTGCAAACTGCTAATGATCATGGCAGTACTCCAGGTTTTGGTAATWTTATTAGGTTTTTTGAGCAATGAAAYAATCCTACTTGTTCTCGGGGATATTGGCACTGCTACCTCTTATGGTCCTCCATATTTACCAACTAGGTGTAATGGCAACAGACAAGACCAGTTCCCGCCRGGGAATTTGTTCATAGCTGTGGGAGAAGGTTTGTGGGATAATGGAGCTGCTTGCGGGAGGCGTTATCGATTGAGATGCTTGAGTGGAAATNACAAACCCTGCAAAGGTGTACTATTGATGTG	352
GLX2YC301-GNXWWY103_c421	GTGATTTCATTGACTAGGAATGACCCTTTACAGGTTAAGGTCAATACTGTGCTTGGTTCAAATGCTCCTCCTCTAACAGTGAAGCTTGTGCGGGCATATTCCTCCAGtTGCGAAGGACTCTTCTGTAATTGAGAACAAGGAACTCAAATTTGACCCTGAGAGGGTAGTTTATTTTTTGGATGTGCTGCCGATGACTGTTGATGTGGGAGATTACATTTTTGTTTTTAAGGTGGTACTTCATGATTCTGAGCATAAATCTGTTTATGCTACTGGAACCCTGACTCAAGTACCAATATATGTGATGGGATTTATCAAAATTGACAATGCTGAAATTGCAGTTCTTGACAGTGATCTGGGGAgTGTTGAAACTCAAAAGAAGCTAGATTTAGCTGGAGAAAA…	774
GLX2YC301-GNXWWY103_c422	TGTATATGAATATTAATGTGCCTCGGGGCATTTCCTATACCAACAGTACCTACATTCATGGGATTTGATGAAGGAGCAGAAGCACCAAAGAGGGAGCTGGTTTGAAGAGGAAAAGGCTGAACCATTATAGGATTAGGTCCAGATGACGATATATAAACTGCAGGCCCAGCATTAACAGAAGATTCCRMAGGAGACTGCCCCATACGCAGYGTCAAAATTACTCGACCAAGCTCYAATAGRAGAGAACCYAAATGCAGCAYTGCAAGGCCTATTTGYGCAGATTCTGTCTGAATTTGCTGCCTAATAGTAGGRTCTGAAGAAGCTCCCTCTTGCTCCAAACGTCCTGCAATATGAGATAGTGCAGCAATAGCATGACAACTGAGAAGCCTTTGTGCACGT…	516
GLX2YC301-GNXWWY103_c423	TATTATGGGGNAACCACACAGGGGAGAAAGCTACAAATGGAAGTAAACAACAGGTTCGTTACGATAAAGACTTCCATAGACGGTGAACCCAAAGAGTCTGACTTTGAGATTAAGGCGGGCACTATTTCTCTAAAACTCGGGTCTGGATCCGAAGACATTATTCTGAAAAATCTTTAYGTATCAATTGATCCTTATCAGATAAACCGCATGAAGAGTTACAGCCCTTCTCAGATTGCATCAATTTATGCAGTTCGCGTTACTCCTGGTGAGGCTTTCGATGCTTATGGTGTTGCCaAAGTTATTGTTTCTGGGAATCCAGAATATGAGAAGGATGACTTGGTTGTGGGGATTATCACGTGGGGAGAATACACTGTTGTGNAACCAGGTGGAATGATAAGG…	1342
GLX2YC301-GNXWWY103_c424	TTTAGNTCGAAAGTTCATCCTCTAATGAGAACATTACaAAATATTGGAAATTTGTATATTTATAAAATAAAAGAAAAGNAAAATTACAAGTAGCTTTTGTCTTTGAGATGACCGGAGGGACTTGATTTAGGCATTCACTTGATCCGACGGCAGAGAGTGATTCCATCACCAACAGGAAGCATGCAGATTTCAACCCTAGGGTCAGCAGCAAGCGCCTTGTTGAGCTCCAAAACGAAGTCCCTGTAGTACCTAACATACTTCCTAAGGGGGGCATCAGGCGGTGCGACCACAGATCCGTTCCATAGGGTGTTGTCGTACCCGATCACTCCCCCAACCTTCACCAAATCAATCAAACGCTTGTGGTAATTTAGGTAGTTGTCCTTATCAGCGTCCACGAAT…	949
GLX2YC301-GNXWWY103_c425	ATNGGGGAGATACCTAGAAGGTSACGGAGTTGAGATTTGAGAAGGCtAGAAAGAATCTCATCTaGCAAAAACCGTAGATTGTGATCGAGGGATTGATTGGCGGCACTTGAAGAGTTTTTAGCTGTTATTGAACTTAGATCACGATCCAATCAAATGGCGCCACCTCCTGGACTTTACTCCGGCACTAGCACTCTCGCTCTGGTGGCCCGTGCATCGGCCTTCACTTTTGGTGTGGTTTATGGTAACATGAAGCTCAAGATTCTTAAGATGAAGGCAAAGTCTCATGGTAAGGCCGAAGCGAAGGCACATCACTAAGAGGACATTCtTTTGATGAAATAAGTAGCCATTGATCATTTAAATGGCTTCTGTGTGTGATTTTATGCATTCACAGAAGATTGT…	631
GLX2YC301-GNXWWY103_c426	TATTGGGGTAGCAATTGCCAGAGCCCTGCTGATGAATCCAAGAAATTCTTCTCCTAGATGAAGCTTGRAGTGCTCTTGATGCTGAAAGCGAGTACCTAGTGCAGGATGCCATGGATTCTCTGATGAAGGGAAGGACAGTTCTCGTAATAGCCCATCGATTATCAACAGTGAAAAGTGCAGACACTGTAGTGGTTATTTCTGACGGTCAGATTGTTGAAAGTGGCACTCATGAAGAGCTCCTTAGCAGAGATGGCGTATACACTGCATTAGTGAGGAGACAACTTCAAGAGCCCAGAAGTGCAATTTAGTGGCAAATTCAACAATATAACTGCCACTAACATATATGTATGCCGCCTATTCTGTGTATCTTTGCACCTAAAGAATTTCCTTCAGAGATCT…	537
GLX2YC301-GNXWWY103_c427	TATGGGGAAATNNNGTGTCNAAAAKGtKKKGAGTTTCTYTCTCTCTCTCTTAGTAGTCTGCAAAATTAAAAATCACGACGCAAGGRGAGAGAGAGAKAgTgMGWGCGAGCGAGCTGCYAAAGATCGAAGGAGTTTGGATTGTCAGCGTATTCAGGATTCCATTGGAAAGTGAGAAGTCATATCTATATAAATTCTCAAGTTATTGAGtAATTTTTAAGATTTTTATTCTACGTTAGAGGGTGACTCAGCCTCTaAAAACGGCGCGGAGAGTGAGTTCATCaAAACRACATGATGATGGATGATGATATGGAGAATGGTGGTTTGGGGACTTACCAAGATCGGCCGAGGACTTTCCCTAGCATGCGTAGTAGACCTTATGTTCCTTTGATTTTTCAAATC…	682
GLX2YC301-GNXWWY103_c428	ATGCTCATCAATAACAACCCACATGGACTGAGTTTTACATATCTCATCAAAGTACGAATTAAACAACTTGAGCTTCTCCTTCATAGCCCTTGAAGCAGCAGCCCCAGTAGGATTAGAAGGGCTATTGTCTATCTTCAAAACCCCTAAAACCTTATTCCATGAACTCCTCTGATAATTGGAATGATACTGCCGAACTTTTGCGCTGTGTTTTCTAATCCAATCATCACCCAAAAGTGAACCCAATTCATTATCGTTCACTTTTTGAACAATGTACCTGCCATTATTCATCATAAAAACAGAGCACAAAGCAGGGTCCCTATAAATCTTAGATTTGACTTCCAAATTACTCTCCAATAACTCCATGATCCAAGCCATCTGAACCGATAACGAAGAAGATGA…	615
GLX2YC301-GNXWWY103_c429	ATGATCCAGTGAAACANGTTTTCGTTCTGAATATAAAGAATAAAGCTCGAGAAATTCCGAGGTTTGCAGCTACTGATGGGAGCCAGTGATGAGCAAAGTCGTAAATAATCCAGTCGGGAGATGAAGCCTCAAGAAACTGAGCCAAAGGTTCCTGGAGGCCGTCAAAAGCCTTTTTAAGGTAAGGGATTTTGTGGTATGGAATATCAGTGGTGGCTTCTGCATTTCCAGGTAGATTTTCATCATGTGGCAATGCGAACTTCACAAAGTTTATGGAAGCAGCTAAATGTTGAGGAAGTTTAGGGAGGCGATCGATGTTTCTAGGAGTCGAAATAAAAGAGATTTTGTGACCCTTTTGAGCTATGAGCTTGGCCAGCTCTAAGTGTGGGAGGAGATGACCAA…	479
GLX2YC301-GNXWWY103_c430	ATAACAATGCAGTGGCAATGCCTGTTGACCAGAACTGGATTCCTTCCCCAGGAGGTCAAGGTCAGCAACAGCCATCCGTATTGCAACAGTTTCCTCCACCAAGCCAGTTTCCNATTGGNGGAGGCTCATTGGGTTATCAAAACTATGGCTTTCCTATGTAAAGATGCATGGTAGTAGCACATTGTATATAAACAAATGGTATGGATGTAGTTATCCAATTTGTAAAGTTTTATGTTTATTTTAGCCGATAGGGGATCAGGAGGAGCATTGTGAAGTAAAGTTTTTACAGTCTAGGTCGTGTTTTAGTCATTTGTGAAGAGTAAATTTACTAATTGGTGAACCGTTTGGGGGGAATTATGTATGGAAGTTTAAGAATGAATTTGACAGTGATAGGGAGAT…	500
GLX2YC301-GNXWWY103_c431	GAAACCAAAATGGGGACTGATCTTTTCTGAAGTAAAAAATAAAGTCAGCGGAAGTTGTTCCATTTCTCAAAGATCAACCTTGGTCATTAAGGGCCGTAACATTTTTCTCAAAGATGTTTCTTTGGATGGAGCTMTKRKCATCRAGTCTGTTGAAGATGCAGAGGTCAAAATGGGAGGCAAAGTGGAGAAYAAGGGGTGGACACTTGAACCCGTTGATCACAAAGATGCTTCAATCCCAGAGGAAATACGGATCCGGGGTTTTAAAATCAACAAACTTGAGCAACTGGAACAGAAATATACCGAGCCTGGAAAGTTTTGCTTGAAGCCTTGAACGTGAGARCATATACAGYGAGACAACAATTCATTTCTGATTTTCKGTTCAGTTTTACTCCCAATTTG…	648
GLX2YC301-GNXWWY103_c432	AGCTCGTGCAGTGCAGCCCCACATATCTCATTCTCTTCCTTGATCTAACTCCTAGGAAAGACACCGTTCTTCACCCGGATTACCTCAGGNACNNANTTCTATGAAGAAACTCAGCTTGAAACATACAGGCAGAAACTTGAGCAAGTCCCAGAAACCAAACCCTACTTCTCGTCCTCTCTTTACTTTCGTAACGTGGTCTCTCCAACCGGGATTTTGATTAGCATAAAATGTGAAGAGGATGGCGGACTCGAGCGTTCTGAAGASATTATACGTGAATACRTGAGTCCGATTGCTTATGATGTGATGGGGAATTGGTTGGAGAAACTTTCCGTTAGTGGAGGAAGAAGTGTTG	352
GLX2YC301-GNXWWY103_c433	ANTGGGGGTNNAAGGNAAANTCAGAGAGCCCCCTGAGAGAAAGAAATGGATGCAGAGAAAGTAGTACCAGAGGCAGAAGAGCTGCCAAAGACTATCGTGCGGCGAGTGGTGAAGGATAAGCTGCAGGAGTGCTCCCCTGACATCGACATTTCCGTTCACAAAGACGCCCTTCTCGCTCTCTCCGAAAGCGCCCGCATCNTCATCCACTACCTCTCCGCCACGGCTAATGACATAAGCAAGGAATCAAAGAGGCAAACAATTAATGCAGAAGATGTGTTAAAGGCGCTCGAAGAAATTGACTTTCCTGATTTTATAGCTCCTCTTAGAGCCTCCCTTGATGAATTTAGGAAGAAGAATGCTGGGAAGAGAGGAGGAGCATCAATGGCAAAAGAGAGAAAA…	480
GLX2YC301-GNXWWY103_c434	GTGATAACATTAGCTTTTTGGATAAGAGCCCTTGATTGAGAACACAAACTGTCCAATCTTGAGTCACTTCTCTTAATATCCCGCATCACTCTAGATTCAAAATCAGCAACTGCTTTTGTTAATCCCTGGATCAGACTGATAAGCAATTGCATTTGATTCCTGTGCTCCNTTNTTTAGCTTCAACCAATGATATAGCTATTTTGTTCTCTTGGTTAACAGATAGAAGCATACTCTTCTCTTCATTTATATCCTCAACTCTT	260
GLX2YC301-GNXWWY103_c435	GATTACTCAACCTGTTGTTTGAATAAGAGAACATACCATCTCTTCCTTTTTTTTTTACCCCGTTAACTCTGTGTGAACATAATTACACAAAAGAGTTGTAATATCCTTGATTTTGGTTTTCTTCTTGAGAGAATTTCCCGGAAACCGATTCCGGCGAGGTTTGTAAATTACCGTCAAAGAATTTCTCTCCATGATAATCTAANTATGTGRTGAGAGAAAGATGAATTTGTCGGTGATCATGACTCTCTTCTTTCTTTCTCTGTGCTTGGTAATATGTCGAGTATGACATGAATAAAAATaGAAATTATTGCCGCNNNNNNNNNNNNNNNNNNNNNNNNNNNNNNNNNNNNNNNNNNNNNNNNNN	364
GLX2YC301-GNXWWY103_c436	NGAATGATAGGCGCGCGCATTCATTAGTATAAATCAGACGATCAACGGYAACRGATTATTAAACACAATGAGTAATAGCAATACAGAGATAAATAAACCGAGGAGCAAATATTCCAGTTGGTGGTGCTTATaCAAAAATACAATAGCATCTCTTATTCCCTCAAAACAGTAGGTCTTAAATTTTTTTGAACTGGAACCTGTANCCCTNCtAAAACAACTACTTCATAGACTCGGTTAACTTTCTTGAAACAAGTTCAGGCATTTTTCTTCACCTCAGCAGACTTGATAATGTCAATGAACTCCGGCTTCAGAGAAGCTCCACCGACCAAAAATCCATCAACATCAGGCTGAGCGGCCAATTCCTTGCAGTTTGCACCGTTTACAGATCCTCCATAGATG…	1098
GLX2YC301-GNXWWY103_c437	AATCAGAGAAAATCACCATCACAAATGACAAGGGTCGCCTGAGCCAGGAGGAGATTGAGCGAATGGTTCGTGAAGCCGAAGAATTCGCTGAGGAGGACANNGNNGNTGNAAGGAGAAGATTGATGCTCGTAACAGCCTTGAGACCTACATATACAACATGAAGAACCAGATCAATGACAAAGACAAGCTTGCCGACAAGCTTGAGTCCGAGGAGAAGGACAAAATTGAAACTGCCGTAAAGGAAGCCCTTGAATGGCTGGACGACAACCAGAGCGCCGAGAAAGAGGATTACGAGGAGAAGCTGAAAGAGGTTGAAGCCGTTTGCAACCCCATCATCACGGCTGTATATCAAAGATCTGGTGGGSCTCCTGGCGCAGGTGCGGACTCATCATCAGATGA…	717
GLX2YC301-GNXWWY103_c438	ATGGGGATACTAACAGGCCTTTATGGGCAGGCCAAGCTGGTGATGCAGCTGGTGTTGGTCTTTTGAGGTGGCGGATGCAAAGTGCAGATGAGTCCATGGTGCCATTGACAATCAACTGCTGGCCCTCTGTTTCTGGAAATGAAACTTATGTGAGCATAGAGTATGAAGCTTCRTCAATGTTTGATCTGCGAAACGTTGTGATTTCAGTTCCTCTTCCAGCTCTTCGAGAGGCACCAAGTGTTAGGCAAGTTGATGGGGAATGGAGATACGACTCTAGAAATTCCATCTTGGAATGGTCAATAGTTCTCATTGACAACTCTAACCGCAGTGGATCGATGGAATTTGTTGTGCCTCCAGCTGATTCATCAGCCTTCTTCCCTATTTCTGTGCGGTTTTCAG…	528
GLX2YC301-GNXWWY103_c439	GTCTTTCTCCTCTTTTCTCGATGCAGAACCAGACACCNTCTTTTCAATTTTGTCTGGAGACGTAGGAGATTCTTTGCCAGCCATAGATCTAGAAACAGCTCGAGTATTGCCACAAGCAACGTTTCTCGATGGCGACCCATTTCCAGCACCAGACCGATCTTCTATACTCCGGACGTTAATCAATCCCGAGGGTTCTTTGTTTCTAAGATTTGAAGCTCTACTGCTGCTAGAACTACCATTTGCAGGCCGAGGGAGCAGCGGTGGCGGTGGAGGTGGCGGTGGCGGTGGCGGCGGCATAGGTGGAGTAGAGAGCTTATCCATTAAGCCAGATCCTCTTCTTTGAATCTTACTAATATGTTGGTGTCTCCCTTGAATTGATGATGAAGAAGAAGAATCATC…	468
GLX2YC301-GNXWWY103_c440	AGTTTAANTGAGACAGATCGTTTCATCTATTGATGTTCAACCACTGATACAAGAAACTNGCAAACGTTACACATGGATTTGTACTATTTACTAACAGAGCAAAGGATTAAAATGAAGAAACAACAAATTAACAGATTGGAAGAGGGGCACCATTCCATTCACTGAGACAATCCAGCATTGGATCAATGATCTTCCCCTCGCACATTGCTGTAAACACTTTATCAAATTCCTCGCCAGGTGACGTAACTTTTCCCCAGTTAGATATCCAGTGCCCAGCTCTTCCCTCACAAATTTGTACAATGGGTATGACCTGCATTCTTTGATCCTGTTAGGAATTGCTGCATGTCCATTCTCCCATACCTGCCTAGCATTCTCGACTTCTTTGGGCAGAAGGGTTTT…	1494
GLX2YC301-GNXWWY103_c441	AGATTTTCTACCTATAAAAACAGTTTCACCATTGGAAGCGCTCATGTTGTAGANCCATTAACAGTGGTAAAAACTCGATTCGCTGATACCGGAAGTGTTGCAATGCTATGCCAGCGAGAATGGCGACCCAAGTCACTGGTAACCGTTTCGGCAGAGTACGATTCAAAGGCCATTAATGCAGCACCCAAGTTGGGTTTTGCCGTTGCTCTCAAGCCTTGACATGGGAACGACTTTGTGCTTTTTCtACAACTTCATAGGAATTCAACAAACACTTGATCCTGTTACAAAATTTTTCTTTCAAAACCCAAGAGAGGGTTGCACTCTGCCCCTTCATGTCAGAAAACTACAATANTTAGTCATGAGGCCTTGAAGGAAAATTCAAGCTTTGTGGGGATATTG…	546
GLX2YC301-GNXWWY103_c442	TTTTTTTATGGGGcAAGAAACATAGAAGAAAATGCAGAAAGCTTGGTATTATGAGGAGTATGGTCCCAAGGAAGTTCTCAAGTTGGGAAACTTCCCGCTTCCTACTCCCCAACACAACCAACTTCTCGTTCAAGTTCGAGCTGCTGCCTTGAATCCTATTGACTCCAAGCGGCGCCAACGACCAATCTTTCCTTCTGATTTTCCTGTAGTCCCTGGATGTGACATGGCGGGTGTAGTRGTAGCAAAAGGNAGAAGTGTCACAAAATTTAACGTGGATGACGAGGTCTACGGCAACATCCAAGATTTCAACGCAGAGGGAAAACTGAAGCAGCTTGGAACTCTGGCAGAGTTCATAGTCGTGGAGGAGAGCTTGGTTGCAAAGAAGCCCGAAAACCTTTC…	1254
GLX2YC301-GNXWWY103_c443	AAGCAGTGGTATCAATGGGGAACTTGNAAAACNAAAAGNAAAGATTTTGCAGCTCAGAGAACACATATCTCTGACTCTTCCCAAATTCAGGGGTGTCAGAATCTGATCAAGGTACCATAAAAGATTCTCACTCCCATTTTTATATTCTTCTTCGATGAATTCTAGAATGTAAATAAACAAAAGGGTCATTCTTATTTTCCTCAAAGAGCCCAAGTGTTTGGAGGTATGGAAAACTTTACAAAAGTGTTGTGTGGTTGGAGTTGGGAGGAGAACAAGTTGTTTGAGCTGGCTTTAGCAGTCGTTGATGAAAAAGACCCACGTCGCTGGGAAATTGTTGCCAGCATGGTTGGAGGCAAGAAAAGTGCAGAGGATGTTCAGAAACATTATGTGATCCTTCTG…	709
GLX2YC301-GNXWWY103_c444	AATGGGGGATAACTAATATATCTGCTCGTTCGTTCCCCTTTCTTTAATAGCGTCTCTTATCATCTGAATCAATCCATCGATCGATCCAGTATTTCAGTTTCATTTGTTTAAGTTAAAAGTGGAGAAAAGTAGAGTATTTTTTCTTTCGGCGATGGCGGGGACAGCGATAGCGATGCGGAGGAGAGGAGGGGGATTGGAGGAAGATAAGATGGTGTTCGAGACAACGGAAGGAGTTGAGGCAATTACGAGTTTTGATGCAATGGGAATTAAAGATGATTTGCTGCGTGGTATTTATCAATACGGGTTTGAGAAGCCATCTGCCATACAGCAGAGAGCGGTGATGCCGATACGTTAAGGGGCGCGATGTAATAGCACAAGCTCAATCTGGCACGGGCAAGA…	460
GLX2YC301-GNXWWY103_c445	TGGAGTGGATATCAACAGTGGTGGAATTGCAGATTCATTTGCTAACTTTGTCTGGGAGCCATCGGTTGTCAAGATCAATGCCATAAATGCTGCTACTGAGGCTGCTTGCCTTATCTTGAGTGTaGGATGAGACGGTAARGAACCCCAAGTCTGAGAGTGCTCAGGGTGAAGCTGCTGCAAGTGCCATGGGTGGCAGAGGGCGTGGAGGAGCTGCTTTCCGTGGTCGTGGACGTGGCATGCGCAGGCGATGAACTCACAGTATTTAAATTTTAGAATTGTCTTTTTAGATGGTGAATTAGAGTTGCAGAGGGGCTGGATTCATTTAGATTTTTCTTTATTTCTCATTGTGGTTTCTATGTACTGTGTTTTCGNTTTGTAATGGAAAAATTTNGCAGATTG…	501
GLX2YC301-GNXWWY103_c446	AAACTTCAAGACTCTAAATTCTACAATCTTTATCGTcCCCCACAACGTTCCCAGCATCCAACCAGGAATTAAAGTTCCAGTTTTCCAGCAAGTAAAACAGGAAAGAAAATCAACAAAGTGNCCCCCCATGTGAGCGCAAAATGAATGGATAAAAGGAAGTGAAAACTGACAGATTATCTTGGAGGTAAAATTAAGGCAAAGATATGAGTGATGATCAAAACCCTAATGAAGGGTCAGGACATAGAGTGGTCTTGGTTCATAACAGCAACAGCAACAGCAACAGCGGTTGTTGCAAATGGCTCTGACTTAACACATGCTGCAAACCAAGACAAAGCTGTCTTTG	343
GLX2YC301-GNXWWY103_c447	ACTGAAACAAAAGCTTCTAAATCAGAAATGGGCAGTAAAGTATTGGATGCATTGAAGGAAAGTGATCGGGGAAACAAGAAGAAAAGATCTGGCCTTCCTGAAGCCCCTACCAACTTGTTTGATGACAGCAAGAGAGGGNTGNNAAAGCCGGGCTTGACATTTCAGTTTCCAGGGGGTGTTGATCTCTTTGTTATTATCTTTTCCTTTGTTTTCATCAGCACAGTGATGTTTGCAACAACATACCTGGTCTGGAAAGTTGGTGCCATCCATTTCAACGAGTACTAAGGTCTAGGTTAGTGGGATCCTGCATTTTTCAAAGATCACAAACCAATTTTAGTTTCAGGTACTTTTAATGGTCAATTTTTACATGATTAGGGTTTTGAATTTCTTTTAGACAAG…	488
GLX2YC301-GNXWWY103_c448	TATGGGGGCATTGGATGGAACTGCAGGTTCTCGTGCCTTCCGCAGGGAAACGGGAATAATCAAGATCCGTCGCTGTCGTCGAAATCCTAATTATTTATCTTTGTCTGCTTCAGATAATCTCTGCAGCTCTGCTTCTTAAGGATGAAGGTGAAGAACGGTTATGCTGTGGTAGCGTTGGTGTTGTTATCGGAAGCTCTAAGCGCGATTGCGTTTGCTTNCCCTTNCACCGTCCCTGtCGTTTTTATGGTCTCCTTATAGCANTAAGTGGTCGTCAGATAATGCATTGAATTATCAGACAATATCTCCACAGGATCTAGCCAAGTCTGTTCTTACTCAANGGGGCTGGTCAGATTTATTGTGTTCAGAGAAGCAATCACATCAGCCAATTGATGTGGCACT…	659
GLX2YC301-GNXWWY103_c449	GTAGAACTTCATCCACAAGATCCTTCCATGCATCCTAGATTTGCCGCTTTCTTGAAAACCAAGTGTCCACCGCCAAACGAAGTCACAGGAGACCCAACAGTGGCACTAGAATCTGTGACGCCTAATCGCCTGGACAACAAGTACTATAAGCAGTTGAGGAAACGTCGTGGTTTGTTTACTTCGGATCAGACGTTGATGGACAGCACCATAACCTCAAAAATGGTAATAAAAAACGCGAGGCATAGAGCGAAGTGGGCTGCCAAGTATGCCAAGGCAATTGTGCATATGGGATCTCTCGATGTGCTCACTGGCACGGAGGGTGAGATCAGGAGGCATTGCAGTTTCGTCAATTAATTGATTTCCAGCTTAATTTGCTGGTGATGGAGGAAGTGAAACCGT…	663
GLX2YC301-GNXWWY103_c450	ATGGGGAAAACGAAACGAGGATCTGACTCGGTTTGATCTCTGCATCGAATTGGAAGAAGCTTTGAAATTTTACGGTTTCGTAAATTCATAGGAGTAGTATGGAAGGGAAGAACAAGAGCAAGTACAGTATAATCGTACCAACTTACAACGAGCGCATGAACATTGCTCTCTTGGTTTACCTAATCTTCAAGCATCTACGGGATGTTGATTTTGAAATAATTGTGGTGGATGATGGGAGTCCTGACGGTACACAAGAAGTTGTAAAACAATTGCAGCAATTATGGGGAGATGACCGCATTCTGTTGAGGCCTAGAGCGAAGAAGCTTGGATTAGGAACGGCTTACATTCATGGTTTGAAACATGCATCTGGAAACTTTGTTGTAATTATGGATGCTGATT…	871
GLX2YC301-GNXWWY103_c451	AGAGAGGAGATAAAACTACATATTNTCCCTTACTTGTATAAGACAAACACACACAGAATACTCACATACGTGATACTCAATCATGCCATCTTCTTTAATCACCCAAACCAAAGCCCAAATACCATCGACTTGGCGATATAATTTCAGATGAAAATCCAAAGAAACCCATAAATGGCNTATTTGTATATATAGATGTAGCTTGATCTAGCNAACAATCGGACCATGATGCTTCGATTCCCCAAGAGAGAGAAGAGAAGAGAAGAGATTGACATTAAANCCCTTTGGATCGAAGNAAAGAAAACCCTTTTCACAGCTTTACTCATAATAGACTGTAAAATGAAAAGTAGGGTTTCTTCTTCTTGATTGAACCCATCTTCAACTTCTACTTTCTTTCTCTTT…	783
GLX2YC301-GNXWWY103_c452	CTTAAAGTCCTGGAATATCTTCCTCGTGGAAGTCCATCAGAAGCATGTCTCATGAAGATATTTGTTGCCACTGTGGAAGCAATTCTTAAAAGAACTTTTCCAGCAGAGTCCTCTGCAGAACACACTAGAAGAGCAAGATATTTTTCTGGCATAGGATCTGCCTCCAAAAATCTTGCTGTGGCCGAGCTTCGAACAATGGTCCATTCACTCTTTTTAGAATCATGTGCTTCTGTGGAGCTTGCTTCACGCCTACTATTTGTTGTCTTAACTGTGTGTGTCAGTCATGAAGCTCAGTCCAATGGGAGCAAGAAACCAAGAGGTGAAGAAGATTATTTTCCTGATGACAGCACCAAGGACTTACTGAAAGGTCTAAAAAGTAGAAAGGTGAAAAAACAAGGG…	1437
GLX2YC301-GNXWWY103_c453	GAGCATCGCATAAATCTCTTCTTCACCATGATTGCCCGTTATCTCCTTAATACTCTGGATCATCTTCTTCGTGTTGCTCGGAATTGAAACCCTAGACCCACCTCCGCTCATCTTTACTCACTTCTTCACCCACAAACCCAAACCCCTTTCTCTCTCTTTATTAATTCTTAATATATGAATATAAATATATCCCACCGAGAAAAATAACAACNACAAATTTATCTGTGTCTGTCTTCTCTGTGCATCCGTATATTTATCAATCTTTTTTTTNNATAAAAAAAAGNCGAGCAGAGAAAATGAAAGACAAGGAACGAAAGAGAAGAATTGAAATGAATAGCTGACTAAGAGAATTGAGAAAGGGTGTGATTGTTTTTAAATTGATCTATCGACGTCAATCAT…	495
GLX2YC301-GNXWWY103_c454	GAATCGTTTCTGAGCAATGTACAAGACATGNAAAAGATCATGCAGTTTCTTACAACTACATCAAGTGAAGCAGAGGGTGCTGTCTTAGATCTCTCTTTACTATCTGATCTGATGGGGCTTCAAGCATTAACATTTGATGCACACCAACAGTCTTCAGCTCCTTCTCTCATTTATCCAACTAATGAACtTTTTTACCAAAAGCCACTTCTGGACTTTGTGGGTGATATGGCCCGTAGTTCaAAAATCTCCATTCATCCAGATGGTAGAATGTTATTCACAAGTAGTAGGACTGAGATGAATGACTTTCTTTCAGTTGTGGCTGAATTTTACTTATCAAAGAATGCAACTAAGTGGAAAAAGCAGTCACTCTTGATCCCTCACTTCAACAGTCCGCCAAGC…	1336
GLX2YC301-GNXWWY103_c455	TAATGTTCTTTTACTTTTTCCGGGACTAAATACACTCGGAATTTCAATGAACCGAGTTGACTTTGCCCCTGGTGGACTCAACCCGCCTCATTCTCATCCTCGCGCAACTGAATCTGTTCTTGTTATTGAAGGAAGGATCCTTGCTGGATTCGTCACAACAAACAATGTGTATTACTCTAAAGTCTTGAGTGCTGGGCAGATGTTTGTCATTCCTAGAGGACTGGTTCACTTCCAGCTAAATGTTGGAGAAGGAAAAGCTCTTGCCTTCACTGCTTTCAACAGTCAATTGCCTGGCGCTGCGATTGTCCCTACGACTCTGTTTGCTGCAACACCTTCAATTCCTAATCAAGTGTTAACCAAAGCTTTCCAGGTAGAAAATGATTTGATAAATACCATCAA…	578
GLX2YC301-GNXWWY103_c456	TGATCCTCTTGTACCTGAGATAGCCCACATGTACAAGTCCGACCGGACCAAGTACGAAGCTACCGCACGAAGCTGGACACAGAAGTATGCCATGGGTTAATGGGTTATTAGGATATCGCAGAAGTGGAACTCATTTATATGAAACATTTTGTATCTTGTATTCTTTCTTTTATGTTGGCTGGGCACGGCGGAATGGTGGTACCGAGGTCGTAAGGGCAAGGCGTATTGTGTTATGCTGATTCTTTCTTGTTTGAAACTACTTCCACGCAGTGTAGTTATTGTCCGCAAACTGCTTAAATCTGTGTTTTCCATTNGTTNNNNNNNNNNNNNNNNNNNNNNNNNNNNNNNNNNNNNNNNNNNNNN	363
GLX2YC301-GNXWWY103_c457	ATGGGGATTCAACTAGATCCTGTTGTTTAGGATCTTCAAAGTTGCTTATAATATTTCTGCTTATGGATCTTTGCTTGCTAATTGCTAGGTTTCTTCGCTGGCTAATTACTATGTTAGCTAGTGTTAATAGAGTTTCATGGAATAGCATCAGTTCATCAAGTGTGTAAATGATATAGTTAACTAAGATCATATTGGTTTTGGATTCATATACTTAACTAAAGCCATTACCAAATATTTGCTTTTCTGTTTGTGGTAAGCATATGTGTCTTGACCTTGACATCTTGTTGCATTGAAGAGTTTATATTTGCTTGAAAGTTATATATATAGTTGTATATATGCATTATACTCCTTTTCATGTCTTCTCCTTTATTCATCATAACATTGCTTCTGTNGGGTAGT…	530
GLX2YC301-GNXWWY103_c458	ATGGGGGACGGTTCACGGCCTAGAGGGAAATCATATCCATGTGTTTGACTGAAGATCAATGGGGAGAGCACGGCTGGTTCGTGATCGCACCTGTGTCTTACTTTCAACTCTACCGTGCCTATCTTGTTCCCTGTCACTGGACGCTCAAAACTATGGAAAAACCCGGAAAACTGAACTCTCTGTATCTCTCTCTTATCATCACAGTCATCATCATCTCCGTTTCATTCCCACCGTCACTTGCATCGCAGCCGTCGATATTCAAACGGGCCCCACGGTTCTTGGGAAAATTCTCACACCGAGCCAATCCTCTTCAAATACCCCCGATTAAACATCAACAGCAACAGTACCGGTATGAGACACGATATTTCGAGCAGCGAGTCGATCATTTCAGTTTCGCTG…	531
GLX2YC301-GNXWWY103_c459	TTTGCTCTTTTGTTCCTCATTAATCTTTTGAAGATTCTCCAGTTTGGCTTTTAATTCACTTATCTTCTTCTCAGCTTCAGCTGCTCGGGCTTCAAGGGCCTCTTTCTCCCTTTGTTGCCTCTCTGATTCCCTCTTGAGCTTATCAATCTGCTTCTCAAGTTCACCAGCCCGTGCATGAGCCTTACCAACCTGCTCTGCAGCATCTAACGTCCCTTTTTTCTGAAGGGATGACAACTCTCTCTGCAAGGAGGCAATGCTATCTGATTTCTCCTGAATGATTTTCTCCTTCTGTGCTATTGTCTCATCCTTGGTTTTCAATTCTTGGGTTTTCTCATCAACATGGGATTCAAGGGAATGGATCTTGGACTTGAGCTGGACCAACTCAATCTTAAGAGCGGA…	660
GLX2YC301-GNXWWY103_c460	AAAGTCGCCCAGGGTCACAGTTACCAGCCTTTTCTGATGCATACACATCTGCTCAGGTGAGGGATGTATTTGAGACAGAAATGGATCAGGACAACAGCTCTGACAGGGATGGAACAAGCACCATATTTGAAGAAACTGAGAGTATTTCAGTCGGGGAAGTAATGAAAAGTCCCATCTTCAGTGAAGATGAGTCATCAGACAACTCATTCTGGATTGATTTGGGTCAGAGTCCATTGGGGTCTGATAATGCTGGCCAATTGAACAAACAAAAAATTGCTTCTCCCTTACCACCCCCTTGGTTTAGTGGCAAGAAGAATCAAAAGCGGCTCTCTCCAAAGCCAAAATGGAAGATATATGGCAGCCCATTTTATGACGACAAAGATGTGAACCTAGGCCCTC…	456
GLX2YC301-GNXWWY103_c461	CTCCCGACTAGACGAGTGCGTAAGCAGTGGTATCAATGGGGATGTTGAWSGGSCATTCTGAATCGAGATTTCAATGGCGACGGTTTGAATGGCCTTTTCACTcCCCCCGTCCTGCCGAACTTTACGAGGAGTCATCCGAAAACCAGGTCTGGCTCTTGCAACAACGAACAAAGaAGCAGCAGCTTTAGGGGNGCGGGTGAGGGAAGGTGAAGGCAATTTACCGAAAGTTGAGCTCACTTCTGCTGGCAGTAGTGAAGCTGATATATATCTATTTGGAGGTTGTGTTACATCGGGAAAATTCCTAATGGAAAGGATCTC	318
GLX2YC301-GNXWWY103_c462	ATGGGGAGAGACACCGGCTCACCAAACATTATCCGTTTATAAGAAATTCGTACTGTCGTCGACTAKGGGAAGAGATTGCGGGACTGAACCGTGAACCGGCAAATCAATCAAGGTTTTTGAGAAGCAATGGCAATGGTGGATGATCGAAGGTCGAGATTGAATCCGAATGCGCCGGTATTCATTCCGAAGGCTGCGTTTAGTGAAGTGGAGGATTTGTCGCCAGAATGGTGGGACCTTGTGGAGACTTCGCCGTGGTTTCGTGATTACTGGTTGAGTCAGTACCAGGAAGATGATTTTATCAGCAGTTTCGAGGATTACGACGCCTTCTCGGAGGTAGAATTTTCCGAAATGGACGGCGCTCATATTGTGGAATCTGAAGaNAAAACTGAATCAGCTCCC…	975
GLX2YC301-GNXWWY103_c463	TCAGCTTCGTCACCTCTGAAAGAGTCCACATCCTTTGATGCTTCCTCCGATCAACATCTACTTTAGATTTCCTCTTTTTTCCACGATCATCATCAGAATCAGAAGAAAAAATATCATCATTGGATTCAAAACCCACCATAGGCGAAGATTTCTTTAGACGTCCTCCCCGTAGCCATGATTCAGATGGTGCTTGATTACTTTCATCAAAATATCCATCATGTGATTTGACCTTCTGATGTTTATCAATCAATTTGGATGTAGAAACATTTTGTCCTCTCAGCAGATATCCTGACTTCAGATCCGAAGATTCCTCAATGTACCGTTGGGTAGGTTTACGTAATCTCTTAACTTTGGTTCCCAGAACAGAGCTCTTCACCCTCTTCTTACACTTAGACAACA…	1657
GLX2YC301-GNXWWY103_c464	TGGTGGCAACAGTGGATTTAATCAGAGAGCTCAAGAATTACCACAGAATCTCCANTTTGCAGGATGATATAGTACAAGACATTGCCAATGAGTTCACAGAAAATGGGTTTTTTAACAGTGACCTTGACGATACTCTGGGGTACGACTGGAAGGCATGATTAACATAGTTCGTCTCATTTGATTGGCTTCCGCACGGTGAGGACTGGGCAACTATACCCCCGTAGTTTGTACAGAATATTTGGAAAATAGCTGCTTTTTGGCTCTTTCTGATTGTCGAATTTGTTGAGACATCATGCACTTCTTGTAGTTTCAGTAGGTATTTAGNTGTTTTTTTTTATTCTTTTTCNANTTTTATTTCCNATTTTTCCACCTTCTCGCTCGCTCTGGGTTTCCTGTCTC…	471
GLX2YC301-GNXWWY103_c465	TTTTTCTTTTTGNCCACACACAAACACCAACAAAACTCTTTTATTCCAATTCAAGGAAGAATTTGAAGtTANTTTTTTTCCCTATGGCTAATTCTTGCAAACACAAGCGAAGCAACAAAGAGACCAGAAAATGAAAAAGAAAAGACCCGAGAAGCCAAAAAGCAAGAATGTTAAAGAAAGAAAGAGAGAGAAGTAAATGGGTTTGTTGCTGTTGCCATTGTTGCTTAAGAAGTCAGAGAGAGTCCAAGAAACTAAGAGACATTACTTCACACAACCTTGGCTTCTGCAGATCTGAACTTCAAAGTAACTCTCCACACTATGCCCTTCAATAACAACAACCTAAACCTCAAGAAAAATAAAAATAAAANNCAAAGAAACAGTACNACTAACNAACAAAAC…	488
GLX2YC301-GNXWWY103_c466	GTTAGACATGCAGGACCTGGTGAAAATGTACGTATTAGATTATCTGGGATTGAAGAGGAGGATATCCTACCGGGTTTTGTCATGTCAAGTGTTGCAAAAACCAATAGCTGCGGTCACTGAATTTGTCGCCCAGCTGCAGATCCTTGAGTTGCTGGACAATGCAATTTTTANGGNNGGCTACAAGGCTGTATTGCATATTCACTCAGTTGTTGAGGAATGTGAGATTGTTGAGCTGCTACAGCNAAATTGACCCGAAGACGAAGAAACCATTNGAAAAAGAAAGTTCTCTTCGTTAAGAATGGTGCTGTTGTTGTATGCCGTGTTCAGGTAAATAACTTGATATGCATTGAGAAGTTTTCGGAGTTTGCGCAACTTGGAAGGTTCACTCTTCGTACTGAA…	869
GLX2YC301-GNXWWY103_c467	GGAATANAAATCCAACGACTGtAAATTTAAATNAAAATTTAAGAGAAAGGATACATGGTGATGACGACAATAAGTTAATAGGAAAAATTNAAAAACCTAAGTAAAAAAATTNAAAACTGaCTAAAGTAACAGGAGGTGGAACAGAGACACTGCAAACACACCTCAACCATTGGCTAAGAAGCGGCAGATTTAGGTGCCtTCAGGTTTTCTGAGGAGAACCATGTGCATCGGAGAGAATATTCCGCTCTCGCCGCCTCTGGTCAGATAATCAGCGGTCTTgGAAAAGCATCTCGTGAACATCAACGGtTCCTTTTGGTGCAATCCCCAAGGCAGCCAGTATTGtTACCAGAATGTGGtTCCTCCAGTAAGCGATcCGCCCCATCTTCAGTCTGGTCCACC…	944
GLX2YC301-GNXWWY103_c468	GATGGGGAAAGTGGAAGTGGTTTTGCAGCGGCTGCTGCTGCAGCTGCAGCTGGCGGTGTCTCCGGTTTTGAGTTTGGAGTGGACCCCAACCTGGATCCTGAACTGGCCCTCGCTCTTAGAGTTTCAATGGAAGAGGAGAGAGCCAGGCAAGAAGCAGCTGCTAAAAGAGCAGCAGATGAAGCTGCTAAAAAGGAAAAGAAGGTGAACAGCAATCCAGTTCACAGGACGCTACTATGACCGATCAACCAAGCGTTCTGGCTTCTGAAGCTGATAATAAGAGAAATGAATTGACGGATGAGGAGCATTCTCTGCTACAGCAGGCCCTTGCAATGTCAATGGATGNTCCNTGNTTCTAGCCATGAATTGCGAGACACAGATATGTCAGAGGCAGCTGAAGAT…	695
GLX2YC301-GNXWWY103_c469	TTGGGGGTTCTTGATTGCTGATCACCTCGACGTAAACGCTCAGGATGTGCAGGCTTACATTGTGGGGGAGCACGGTGACAGCTCAGTGGCCCTGTGGTCAAGCATAAGTGTTGGTGGAGTGCCAATTCTGAGTTTCTTAGNAAAAACAGCAAATCGCANATGAGAAGGAAACACTGGAGAAGATTCACAAAACAGTGGTAGACAGTGCATANGAAGTAATAAGCCTGAAAGGCTATACATCGTGGGCAATTGGGTATTCGGCAGCCAATTTGGCTCGATCAATAGTGAGAGACCAGAGAAAGATCCATCCAGTTACAGTCCTTGCAAAAGGGTTCTATGGCATTGATGGAGGCGATGTGTTCTTGAGTCTGCCGGCACAACTTGGGAGGACGGGTGTCA…	527
GLX2YC301-GNXWWY103_c470	AAGCAGTGGTATCAACGCAGAGTANATGGGGGATCaAAAATTCATTGTCTGAATTCACAACCTCTTTACAAGTTCTTGACCTTGCAAGCCTTCTTTTGTGCAGTGCTTTGGGCGAGAGTTTTCGAAAAACATGGCAACGTTGAAGCCATCTCTAGCTTTTGTTGCTTTGTTTGTTGCAATGTCAGCAATTGTGTCTGAAAGCCGGGTTGCGAGAAAGGATTTGGGGATTGATCTCGGCGGTGTAGGAGTAGGACTCGGAGCAGGAGTCGGCCTTGGCTTGGGAGGTGGCGGAAGTGGATCAGGCTCCGGAGCAGGGGCTGGTTCAGGCTCAGGTTCTGGGTCAAGTTCATATTCCTCGTCTTCGNCCCAGTCAAGTTCCAGCTCATATGGTTCAGGCGC…	406
GLX2YC301-GNXWWY103_c471	TCTCGGTCCTCTTCtTTGTTTCCATTAACTTCGTACCTCCTGATCCTTTAGACCTTGTCGGAGACGGCACCGGAGTTTCGACAAACAAACTTCTGGTAACANTTTTGGCTGCTTGGTGTGATAATTCAGCAGGTTGTNAAGAATGTTTGGTTAATATTTGATGAAGAGGTAATATGACTAGG	182
GLX2YC301-GNXWWY103_c472	ATGGGGAAAGCAGAtRGGSAGTGGCACCACAAGTAACTAACTATGGAAGCCGTATCTCTTTGTCTTGCAGGAGTACGCAAtTTTTTCTCCCACTCTCCCTATGACCAAGATCAAAAACTTGCGAAAACTATGTGCAAATCATTCTAATAGCTTGAAACTCAAGCAGCAATGGAAGATTAAGAGTGGATTGGCAGTTGGGCGTGTGGCNATNGGGGTCAAGTTCAGTGGNCAGAATTGGAGAAACAACCGGAAGATGANATGAAACCAGAAGAGGAAGAGTNGCTAAAAAGTGGGAAATTTAAAGGGNNNNNNNNNNNNNNNNNNNNNNNNNNNNNNNNNNNNNNNNNNNNNNNNNNNNNNNNNNN	365
GLX2YC301-GNXWWY103_c473	AAATATTCAAGCATTGATTCTTGTTGGTTGGCGCCTCTGCAAATTGTACGAGAAGGGTAAAATGACTGTAGGTCAATCCAGCTTGGGAAAAGCGTGGAYCAGCACCAGGGCTAGGGAAACAGTTGCTCTTGGACGTGAGTTACTCGGTGGCAACGGaATTTTGGCTGATTTTCTTGTTGCAAAGGCATTCTGTGATTTGGAGCCCATCTACACTTACGAAGGCACCTATGATATAAACAGCTTGGTTACCGGCAGAGAGATCACTGGTTTTGCTAGCTTCAAGCCGGTCGCGTTGATGAAGCAAAGCCGCCTTTGATGGTACACTCTTTTCCGGCACTCTTGTTGATTTCAGGATGTGACATATCGAATAAGTTGCACAACTTTTGTACAGACTGGGTg…	555
GLX2YC301-GNXWWY103_c474	GTTAACAAAAAAAATTTAAAAGAACGCAACGTGAGNATGNNNAGACCGAGTTAGAGGTGGAGAGAGAGAAAGAGAGATCTGAGTAAAAGAACGAGTTGGGTTTTGAGTTGAGGTGACCTGTCCTGTCAGTAGCTATGGTGCAGAGAACATACTGACCGTTAGATCCTTTCCTTCTACTCAATACCAGCCGTCTGATTACTTTTTTCTTTCTCTCTCTTGCTTTCTTGTTCTCTACCTCCTAATTTTGAAAGAGGAATCTACGCAAGTAAAANGTTTGAGCGAGGCTTAGTCGATCGGCTCGAAATTCAGATTTGAGCTCTGTAGAAGCTGAACTGCAATCTATGGAGCTCAAGGGCAGATAGTTGATGTGTGACACAGTGTTTTGGGCGCTGAGAAAAT…	738
GLX2YC301-GNXWWY103_c475	CTATTCYATCATGtTTCTTCTTCTTCATCATATTCAGCTGGAGCACCGCCTTGACCATCCAAATCATCATCGGAGTCAATGGAGAGCCTACGATCCACTCGGCCCCTATTTCCTTTCTCCTCTGATTCTTCCTCCTCCTCGTCATCGCTGGCTTCTCTTCTACGCaATTACAAGCGAGCGTTTCACTACTTCTGGATCGCTCTCATACTCCTCCACTGCCTCCGCTTCTTCTGGAGCCGCAGTTGTAGCAGCACTCGCCATTAATAAATTTTTTACTGCCCAATTATTTAATATATTATAATTTCAATTACCCCCTAAAAAGGAGAAACTTGAAATAGCAGTCAACTCTTTGAAAACCTTTAGCTACAAATATTCTCGGAAACCAAACAGTAATTTGAG…	578
GLX2YC301-GNXWWY103_c476	AATTCGACCATGTGATGAAGAGATTCGGTTTGTCCCCTGAACCAAACTCTTAGAGAAAAAACTATTTTTGATAACGTGTTGATCTCCGTTCCCAGATTTTCAGATTTCTCATTTGTTAATTTCCCGGCTTAGTGTGATATAGGGATACGCCTATCTCATCTTAACAAGGAGTGAATCAATGAATGAAAGTGGAAGAAATGAAGTTTAACCTTCTTTTATATTGACAATTTCAAAAAACTGTTCATACTATGAGCATAGTATGATGGCAGTCGGGCNANTNNNGCCCCCATCGTCTAGTGGTTCAGGACATCTCTCTTTCAAGGAGGCAACGGGGATTCGACTTCCCCTGGNNGNAGGGTACTACGAAAGGAAGTTGATCGTGGATTATCAATAAGCCTA…	923
GLX2YC301-GNXWWY103_c477	TTCAACCTCCTCTCCAGCTGTCAAATTTAGCTCATCATCTCCACCAGCAGTGAAGTCATAAAGTGCAGTCCCAATCTGTGGTTTTCCAGTAGAACTTTGCTCCGTATCTTGGGATGCAAAATTCTCTGATGCAGATCCAGCTAAAGGATTCGCGAACGACTCGTACCTTTCCATAGCAGGTGATGTGTATGGTGGAGGCTCCTCTCTAATCGAAGTTTGTGAAGAACCGTAGGTGGATGGCTTTGAACTAAATAATGATGGGTAATTCATTCCACCAAAGTGCGATGATATGGAAGTTTCAACTGATCCAATTGAATCTGGGGAAGATGATCCATATGACCTTGCATCATCATCCTCCAATTCTGAAGGCTACTAAAAGTNNANTNNNGNCCACATATC…	544
GLX2YC301-GNXWWY103_c478	GCACTGATTGTGTAATGCTTAGCGGTGAGAGTGCAGCTGGGGCCTATCCAGAGATTGCTGTTAAGATCATGCGTCGAATTTGCATCGAGGCAGAATCCTCCCTTGATTATGGGGCTATCTTTAAAGAGATGATAAGAGCAACTCCACTTCCTATGAGCCCGCTGGAGAGCCTTGCATCATCAGCTGTTAGAACAGCCAATAAAGCTAAAGCAAAACTCATTGTTGTGCTGACCCGTGGTGGAACGACAGCCAAGTTGGTTGCCAAGTACAGACCAGCTGTTCCAATCTTATCGGTAGTNGTCCCTGTCTTGACGACTGATTCATTTGATTGGACCTGCAGTGATGAAACCCCTACGCAAGGCATAGTCTGGTATACAGGGGCGTTGCTCCCTGTTTTGG…	832
GLX2YC301-GNXWWY103_c479	GTTTGACAAAGGATGTGCAGATGCTGCTATAAGACAGGCGAGCTGGGATGCTTTGAAAGTCCAAGAAAAACTTTGCCTTGATATAGATGCACAGGCATCATCTGTTTGCAGTGCCAAGTTGTCTGAAATAATAGCAAACAATGAGAAAAAACTTACTGAAGCACTTAGTGCACCTGTAGAATCCCTATTTGATGCTNNATGGGAGAAACCTGGGCTTTAATCAGAAGGCTTCTTAAACGTGAGACTGAAACTGCTGTATTGGAGTTTTTAACAGCAGTTGCTGGTTTTGAGCTGGACCAAGGTACAATTGATACAATGGTGGAAAATCTAAGGAGCTATGCAAGAAATGTGGTGGAGAGGAAAGCAAGAGAAGAAGCTGGAAAAGTTCTGATCTTGATG…	1072
GLX2YC301-GNXWWY103_c480	ATATgGGGATCAACGTCCTGAATCTCTCTCTGTCTTCTTATAATTTTGTTGGTCTCGCTCAAAGACTACCCAGAAGTCTCGAAACGCATCGTTTCATCTCTCTTGGAGTTAAAGGAATATTGGTAACTACAGCAATTTGCACCAACAGATTAATGGCCTTTGAGCAANTTTTTTTCCCGGGAATGGAAATCTATTGCAGGTGCAGCACCTGGTTCAGAAGATTATGATGGTTGCTTTGACTGCAACATCTGTTTGGACTTTGCATACGAGCCGGTGGTCACCTTGTGTGGCCATCTCTACTGCTGGCCCTGCATCTACAAGTGGCTTCACATTCAGAGTGCCTCACTTGCCTCGAATGAGCACCCACAATGCCCAGTATGCAAGGCTGACATATCGCAT…	1056
GLX2YC301-GNXWWY103_c481	ATGRKGGSACCACTTCAAACAAAAGCTTATTGTAGTAGTAAGTaAATTAGCCATGGCTTCCAGCGGCAAATTMCTGCTTCATGCTATTCTCATTTTGTCTATTGCAACCRCAGCCTTCTCAAAACTGTCTCCTTATTACTATGACAAAGTTTGTCCCGAAGCTTTACCCACAATCAAACGAGTAGTCGAGGCTGCTGTaGAAAAAGaAGGCCGCATGGGTGCTTCTTTGCTTCGTCTTCACTTCCATGATTGTTTCGTTCAAGGTTGTGATGGTTCAATTCTTCTGGATCCAACGCCCACCATTGACAGTGAAAAGaATGCAGTGGCCAATCAGAATTCTGCTAGAGGATTCGAAGTCGTCGACTTGATTAAGAAAGAGGTGGACaAAATTTGCGGCCG…	1214
GLX2YC301-GNXWWY103_c482	TATGGGGGTCTATCTCCTCCTAGCGAATACAATTCTTCTCTTCTGTTTGTTTCCTGTACAACTCCATCTCTCTCAATCCTTCTTACGAAAATGGATGCAACTTCTACAGACGACAGCACAACCACTGATTCTGCTTCCATTTCTCCGCCTGCTTCTTCTcCTTTCCCCCCAACTAAATCACCTGAGAGTCTTTGCCGTGTTGGCAGCGGTACTATCAGCATCATTTTAGATTCCGAAGGCGGTGTTGAAGCCGAGTCCAGGAAGCTcCCCTCCTCTAAATACAAAGGAGTCGTGCCGCAGCCGAATGGCCGCTGGGGTGCTCAGATATACGAGAAGCATCAAAGAGTATGGCTTGGGACTTTCAATGAAGAAGAAGAAGCTGCTAAAGCTTATGATATT…	1271
GLX2YC301-GNXWWY103_c483	ACTATTTNATAACtAATGGCTACAGATTTTATAGATTTCAAATATCCATTCRSCRTTMCTACATGTTCAYGACACTTGCTAAGAAATCAAAATATAAGAACATAAAACAAGTTTGCCTCATTACAAACCAAAATAAGTATTAGCATTACTGTTTATTTAGGTAATTAAATATTTCGCTTCTTCCACCCTTTACCACGACGCTTGTTTTTCCCCATCTTCAACTTCTTTAGAGACTTCTTCCCAATTCCTCCAACAGCCTTTAAGGAGCTCTTGGTTAGATTCTCATCAGCCATTTCCAMATCCATATTGGTAGCGGTTGTTCCAGTAGTAGTGGTTATCTCCATAGACGAAGATGGATTGTANTTTTCGAAGGGCAACGGGGAGCTTAGGGGCAGCAAG…	562
GLX2YC301-GNXWWY103_c484	CCGACTCAGACGCTCGACACAAAGGCTGAAAAAATTTGCAGCTGAATGCCAAGCACAACCACACAAGGGGACCGAGGATGGCAGTAATGAGAGCATATATGGTGCGAACTTTTCTTGCAAGATTTCTCCATGGCTTGCCATGGGATGCCTTTCTCCTCGTTCCATGTTTGATGAGCTAAAGAAAACTGCTACCAGTATTTCTGCTGCCTCGAAGCGGAATGACGGTGGCAATGGCTCATCTAGTACTGGATCAAACTGGTTGATGTTTGAATTGTTGTGGAGGGATTTCTTCAGATTCATTACCAAGAAATACAGTTCTGCAAGGAAATTGGTTGAAGCTGCTCCAGCCACAGCTTGCACGGGCGCCCTTGCTTAAATCAAGAAGATTTAGTGTGAGCC…	633
GLX2YC301-GNXWWY103_c485	TCTGATTCTGTTTTGAATAGTAATTTTAATTTTAGACGAAATAATTTTCCATTTTTTTTCATGTAATATTGTTTTATAAATTTTGTTTCAGGAAGCTGATTCTCTAAGAAGCATCTTANNNGTGAAAGAGAAGGAGCTACTGAAATTGGAAGAAAAACTGAKKGSAAGGGAAAGAGTGGAGATTCAGAAGCTCCTTGATGATCAAAGGGCCATTCTGGATGCTAAGCAGAAAGAGTTTGAGTTAGAACTGGAAGAGAAGAGGAAATCTCTTGATGAGGAAATGCGAAGTAAAGTAAGTGCATTKGAGAAGCAGGAATTTGAAATTAACCATAGGGAAGAGAAGTTAGGAAAACGAGAGCAAGCATTGGATAAGAAGTCAGAGAGAGTGAAGGAGAAAGA…	504
GLX2YC301-GNXWWY103_c486	AAGATATATATAAGTATGATCATCAGCTTCCAGCTTCTGAGATGCTTTGTAACGAGGGTTGCCAAGTCTGGATTTGGCTGCGGCAGAGTTAGTAGATGTTGCCGTTCTGGGTCGATGTCTCTCATACTTCATCACCTGATTGTCCTTCTCAAGTTCAGATCTTCTTGGCTTCTCATTTACCCTCTCTGGCTTATCTGCTGATTGTGGTGTTCGGTTTCTATTCATCTTTGCATGTTTCTTTGCCGATAATCCTTTCACAACATCTTGAGTAGTAATAAGTCTATAAACTTGGCCAAGAACAAGAGTATCCGTCGGCCGGAGAAGCTTAATCCTGGTTAAGCGAACAGAGTTGCCATTGTTGTTGCTGTTGTCGGTGCTGCTGCYSTTATCTGGTTTGGG…	688
GLX2YC301-GNXWWY103_c487	GCCGGTTAACAGTGCGNTTTTCCGGGATCGGTTGCGGAGCGAATTTCGGGTAAATGCAAGAAGAGCCCNAAAACAGNAAGTTTCTTGGCGCCGTAACGGTAGGCGGAGTCGATTACATTSGTCTGGATTTGGAGATTGATCGATATAAATTCCGCAGGGTATGTGTTGTTGGCGTGGATTCCCCCGACTTTGGCGGCGGCGAGTACGATGTAGCTCGGCTTTTCCGTTGCaAAAAACGCGTCAACGTCTGATTtGGCGAGTGAGATCGAcGCTCGGCATGGGTGCGGAcGGACAAGATYAGTGAAGCCGAGGGAAAGCAGCTTGCGSACAATGGCCGAGCCGACTAAGCCGCGGtTGACCGGCGACGAAGATCTTGGCGGATTTGTCAGCGAAAAAGGA…	613
GLX2YC301-GNXWWY103_c488	TAGAAAGTACATAATGGAAATGTGCAACACATAATAAGTATCACGTAGAGCAATGTCTAGCCCAGAATTTGCCAGTACTATTCCAGTGAGTCCTCCTATAGTGAACAAAAAAGATGAACCCTACAGCAAATAACATGGGTGTTTTGTATTGTATCGAACCCCCCACATGGTAGCGATCCAACTAAAGATTTTGATTCCAGTGGGGACAGCTATGATCATGGTAGCTGCGGTGAAGTAGGCACGGGTATCAACGTCTAAGCCCACAGTAAACATATGATGAGCCCAAACAAGAAATCCAAGAACACCTATACTGATCATGGCATAAACCATGCCTAGATACCCGAAGACCGGTTTTCCCGAAAAAGTCGAAACGATATGACTTATGATACCGAATCCAGG…	755
GLX2YC301-GNXWWY103_c489	CTATTGGGGGTTTTAGCGACAGCAGTCTTGTTTCACAAGGAAACTCGAAACCTGACATGAAAATAATAACAAGAGTAATGGGACCTGAGATTGGCTATATAACCACTCCAATAATACTAATTCAGTGTGCTCTTATCGTATTGAGTGAACGCAAAAATCTACCCAAGGGAGGAGTTTTCCCACCCGGAATTATCTTTGGTGCCACAGATCTTCAACAACGACTGCAAGAGAATGGAATGTCGTTTGATGTTATTTCTAAGAGCTCGCTTCCTGCGTAACTAGTATAGCTTCCATTTCCAGGAAACAGAGAAATTTGAACTAGATCACAGATCTCTGACAATTATAATAAATGAGAAGTTCTGTTGAATTTTAGTTAAAANGTNNNNNNNNNNNNNNNNN…	423
GLX2YC301-GNXWWY103_c490	ATGGGGAATGGCCTTGGTAGTGACCCCGCACAATGTCTTCTTNNNNNNTCTCACCGCCTTCAAATCCAAAAATTTAAAAAGAAGTCGACCAGACTCACCATCGCGACCCAGTGCTAACTTGGTCAGGTCCTGCCAGCTGGCAACGTCCGATAAACGGTTAGTCACTGTGAGCAACGGCAACGATTCGCTCGAGATATGCAGAGTTTTAAACGGGATGTGGCAGACCAGTGGTGGGTGGGGCCGAATCGACCGAGACGACGCCGTCGAGTCAATGCTCCGTTATGCCGATGCTGGTCTCACCACTTTCGATATGGCTGATCACTATGGTCCTGCTGAAGATCTTTATGGAATCTTTATCAATCGCGTTCGTAGAGAGCGACCACCAGAAGTCTTGGATAA…	479
GLX2YC301-GNXWWY103_c491	TATGGGGCTTATGATTATGTCAGGTCCATACGGCCAAGGGTTCTTTTAGCCTCTGCTCAGTGGGAGGCTGTTCAGAAATACTATCATCTAAGGGTGAACAAGGGTTGCGTGTATGGTCACTTGGCTGATCAAGTCTTGAGAGCTCCACGTTCAATGACCTCACCAAATCTTGTGTCATTTGATGATARCTCTGTGGTMRTTGTAACAGAATCTGATCTTGATGGATATGAYCCGAGTCTTGTTTCCAGTGATGTTGGAGGTSAGATATGGGCAGATTTGAGTGTWGTMTACCGAGTTCRAGTTGYTGGYCAGGCAGCWCTGGCTAGAATCTCATGCCTGTGGCTTCGCTGCCGTAcCCAGCAGAAGATTCCTGGAAACCAAKTGGGCAGGRTGAGCAGC…	610
GLX2YC301-GNXWWY103_c492	CAGAGTCTTGTGCAGGATGGCAGAAGAAGCTGCCATTTTTGGTGATACGGTTCCACCAAAACTGAAAATTCCATTCATATTGAGGACTCCTGACATGTCAGCAATGCATCATGACACGTCTCCAGATTTGAGAGTGGTTGGGAAGAAGTTGAAGGATATATTAGAGATATCCGGTACTTCCCTGAAGACGAGAAAAGTTATTGTTGAACTCTGTGACATAGTTGNCAACTCGGGGTGCTCGCCTATCTGCTGCAGGAATTGTAGGCATACTCAAGAAATTAGGGAGAGACACGGTAAAGGATGGGGAAAAGCAGAAGTCGGTAGTTGCAATTGATGGAGGGTTGTTTGAGCACTACACTAAATTCAGGACTAACATGGAGAGCACGCTCCAGGAGTTGC…	586
GLX2YC301-GNXWWY103_c493	GGKTTTCTACCCtAACAGACAAACCACCTAGAAAACTGAACTTACAGTAGCATTTTCAAGGGAATATCAGAATAGCTAGTAGTAATTGGAATAACAAGCAAACTCGAATGGAAGACCGCACTTCAAACATCAAACAGATAAAGAAAACTAGCTTAGTTCTTCAAGAAACACATATTTGAGATGACCCAACAATACAAAAAGCCAAAAAGAAAAAGAACAGACCTTTATCCTTGTATTTACCGTAAAGATCAGTCAACTGGGTGTAATTTGAATCAGTAAAGCCACTGTTCCATAACCATAAACATATGAAATAGGCATCCAGAAATNAGATATTCCCAAATCCAAAAGAAGTATCAAGAATCNNNNNNNNNNNNNNNNNNNNNNNNNNNNNNNNNNNNN…	409
GLX2YC301-GNXWWY103_c494	AGTTTTCCTTCCGGGTACTATTGTAACGTTAGTTTGAGGTTGCCGTACATTTTTTATTCATCAGAAANGGNGNAATTCGTGGAAGGTACGTGGGTTCTNGGCAAAGGAGAGCTTATAGGGGAAATCCTCAGATACCAAGGAGTTCGTGTAACTTACTAAAATTGAACTTCAAACAAATCATTACAGGAAATTCAAGACGTGATTNAANGGGTGTTCGAGAAAATCTTTTGTTGGTGGTAATTGGATACTATAGAACATATATGTTTTTTTGCCAATCAAAAATTGCAGAAGGGTCGGATTAATTTCCAGCCAATTGCTTaAAAATTTGACTTTATGGGGGCAATAGATTAAATAATCTTGAAGAACTATGTAGTTGTATGGTATGTTTTAATACCTATG…	455
GLX2YC301-GNXWWY103_c495	CTAWTGGGGAGTGCAGAAAGGGATTTGTTATTTTAGGAAAAATAAATGAAAGAAAATTCAGTGAATCAAGCGATGAATAGTATATTCTCGGTCGATGATTTCTCTGACTCGTTTTTATCATCGTCGCCATCTCCGCCTCCACTTCCCGTTCCGGCTCCCTATCATGCCTTTTCGATGAATCGGAGCCAATCGGATTGGGAGTTGGAGAAGTTTCTAGAAGAAGTAACATGTAATCCGGGCGCGATTTCCTCGTTGTCGGTTAGCGATGATACAATTCCGGCAGTTGTCGGTCCTTCGGTGGTGTCGCGATCGTCGGAGTCAAGACTTGAAGCAATTCAAAATGATGATGTGGTGGAGATCAAAAAGCCTTACCGCGATCAAGCTATTGCTCCATCGATG…	475
GLX2YC301-GNXWWY103_c496	ATNGGGGCTCTGTATAATGCCAAGGGGTTGAAGATCAAAAGCNAAATGGGTCTCTACCCTTAGCGACGACAGTTGTTCTATTTTGGAATAATTAATNAAAAATAATNAAAAATTATTATTTTAACAAATAA	131
GLX2YC301-GNXWWY103_c497	TTATTGGGTTTCTTTGTACCCTTAATTCTCAAGGGAAAGATTGCANNNNGAATGTTTCAAAAAGTTTGCTGAGACTGCAATGAAGTGTGTTTCCGATCAAGGCATTGACAGGCCGTCAATGGGTGATGTGCTGTGGAACCTAGAATTTGCGTTGCAGCTACAAGAGAGTGCAGAAGAAAGCGGCAAGGGTCTTGGCGGAATAGACATTGAAGGAGCATTTGACGTGGCCTGTAAAGGCAAGAAAGATACTGATGCAACTCCAGGTTTCGATGGAAATGTGACAGATTCCAGGAGCAGTGGAATGAGTACGAGCATAGGTGGTCGCAGTTTAGCCAGTGAAGACTCAGATGGCTTGACACCAAGTGCTGTATTCTCACAAATCATGAACCCAAAAGGGCG…	643
GLX2YC301-GNXWWY103_c498	ATGGGGATCCCTGCTCTTTCGTATAGTCGCCTCGGGCTTTTAACCTCAAAAACGACACCGTCAAATATGCAAAGCTCAGCTTTGTTTTCATCTTTAAAACCTCCGGTTCGTGTAAAAGCACTGTACACTGCAAATCCGACCACCGTCAACAATCCTAATGCCATGGCAGCTAATCCTAAGTGGGCGCAGAAGACTGTAACTCTCCCTCCCCTCCGTCGGGGCTGTCACCTTGTTACCCCAAAGATAGTGAAGGAAATTGGGCAAGACTTGTCGGAGTTCAAGTGTGGCCTTGCGCATCTCTTCTTGCAACATACAAGTGCTTCTCTTACTATTAATGAGAATTACGACTCTGATGTTCGGGATGACACCGAGACATTCCTCAACAAAATAGTTCCAGAG…	557
GLX2YC301-GNXWWY103_c499	ATTGGTAGGCAAAAGTAGTGGGTGAAGACATTAGGAAGTTAGNAAAATGGAGTTCATATTGTGTCCGGAACTCCAGGCAGAGTGTGTGACATGATTAAGAGGAGAACTTTGCGGACAAGGGCTATTAAATTATTAATCCTTGATGAATCTGATGAGATGTTGAGCAGAGGGTTTAAGGATCAGATTTATGATGTGTACAGATATCTTCCACCAGACCTTCAGGTCGTCTTGATATCAGCTACACTTCCACATGAAATCTTGGAGATGACANCCAAATTTATGACTGATCCTGTGAAGATTCTAGTCAAGCGTGATGAGTTGACTTTGGAGGGTATCAAGCAATTTTTTGTTGCAGTGGAAAGAGAGGAGTGGAAGTTTGATACACTTTGTGATCTTTAT…	1181
GLX2YC301-GNXWWY103_c500	ATGGGCCTANTGGNGATTGACGAATCGAGCCCTAACTGTGAAATTCATGTACGCTGCGAGAATGATTCAGGCCTGCGAAGGAATTCAGGAAGAAATACAAAATTATCATCATCTGAATCACAGAGGAGGAATCGGAGAAGCGTGCGTTGTCATGACGTCAGATCCGAAACCTCGTCTCCGTTGGACTACTGACCTTCACGATCGATTCGTCGACGCCGTCACTCAACTCGGCGGTCCTAATAAAGCCACTCCAAAAGCCATTTTGCGTACTATGAATGTGAAGGGGCTGACTCTCTTTCATTTGAAGAGTCATCTCCAGAAGTACAGATTGGGTAAGCAATCAGGGAAGGAAATGGGTGACTCGCCCAAAGACGCTTCATATCTTTAGAAAGCCCCACT…	435
GLX2YC301-GNXWWY103_c501	AAACCAGGAGCACTATAAACTGAGGCAGCACCGGCACAATCTGAATTAGATGATGCAGAACTACCAGGTCTTGAGCGCAAAATTACAGATTGTGATTCTCCAGGTGCCTTACTAGATATCGCACCGTCCAATTGTTTGTCAGGTGAAGTTGTCTTTTCATTAGCCTTTGATGAAACATGAGATGGCACATACACAATTGCATTTGCAGATTGTCCCACTTTATCAGAGCCTTCCATCCCGCTGCCTGGTAATGACTGTGGATCCCCAGATTTTGACAATTGAGCATCCTCCAGTAGCGGCTGCTTTTTTATGAAACTCTTAGCATCACTATTTCCTCCACGTTCACCAAGCAAATTCTCCTGGACCCTGCTTTCACTGTCAAGAGTTGAGAAACTTGTG…	820
GLX2YC301-GNXWWY103_c502	TGGGCACTGATGAAAGTAATTTTTAGAAANNNNATNGTGGAAAAATNAAAGACCAAAAACTTTCTNGATTATACACACAAAAAGACAAAAATAGAAAAATATAAAATAAACGNAAAAGCACGTAGAGAAATAGCAGAAACCTGGGAAAACATGTCATTTGGTCAAGCCCTAAGAGGTTATGTATTAGTAACCCAATCGATTCTTAGAAAATATATTATATTACCTTCATTGATAATAGCTAAAAATATTGTCCGCATACTATTATTCCAATTTCCCGAGTGGTCCGAGGATTTAAAAGATTGGAATCAGGAAATGCATGTTAAATGCACCTACGGTGGTGTTCAATTATCCGAAACAGAATTTCCGAAAAACTGGTTAACGGACGGTATGCAGATAAAG…	1267
GLX2YC301-GNXWWY103_c503	GACGTTTTGAACCAGAGACAGAGTCATAATCACGGGCACGCCCTTCACGATAACTTGGAGGNAGGCCNTTTCAAACCTTTGACCATAGCCATCATCTACATAAGGACTCCTTGCTGCAGGACGAGATGTACTACTTCTAGGCAAATCAGAATAGCCAGAGCCACGGGGTGGATAGTCATCTCTATACGATTGGCGTCTCTCAGGGACAACCCTAGAACCATAATCCACTGGAGCTCTGCTTCTTGGAGGAGGAATCTCATCTCGGCGACCATATTCTCGCTTCAAGCCACCACTCTTGGGGTATGGAGGAACAGGTGCTCTTCTGTCATAGGACCTCGGTGGGGGAGGCAGTGGCATGGGCCGAGCTCTTGTTGGCATGGACATAATAGGGCGTCTATC…	587
GLX2YC301-GNXWWY103_c504	TCAACGCAGNNTATTNGGGAAAGTCATTTGCTCCTTCTGGGAACTGTTTATGTTGTAGGGTATGTTGTAGGGGACAGAAGAAAAGAGGAGGAGGAGGAGGAGTCTGTAATTAGGGTTTTAATTTTGTGAGAGAACTGTGTCGTTTTTAGCTGGTGATGGGCGATGACAAATCACCGATCGCAATGGCTGGTAGAGATAGAGATCGAGAACTACTAATTCCTGTTGCTGACGCCGGCGACGAATCCTCTAAACCATCATCATCCTCTTCGTCTTCTTCGCATCAAGCTGGACGCGAGACATTTTACAAGGTTGTTCGGAGCTGGGCTTNCAAAAAAGTTCATGACAGGATGTGTCATCCTAtTTCCAATTGCTGTTACATTCTATATCACTTGGTGGTTT…	690
GLX2YC301-GNXWWY103_c505	AATTCTAAAGTAATTTGGCTTTGTCTTTTATTACATCCAGAGTACTGAAACTCGGACAAAATGGAATGCAGGATGGTGAGCTTACATAAACGATCCAGCAATTACATCAACCATCGAAAGGAGACAGAACGAATCGCTGTATCATCAAATCATAGACAGAGAAAACTGGTACAGAACAACAATGGTGACAGCCCCATGGTAATGGTACACATCACAAACAACAGCTACGGTATTACAAACAATTGTAAATCACATCATTCTACACATCCCATGTAATACCATGGCTCTACAACCTATAAGAAGAACAGCCtTTATTTCTATTcCTACCACCTCTACATCCCTATTCTCAGTGCCAAGCAGAAGCAGATACCAGAGGCCTATCTTTCCAGCCCAACAACA…	2201
GLX2YC301-GNXWWY103_c506	ATTCCTGGAATGCCTGTGGGTTTTGGTATTGGAACCTCNTNNNGGTGGGCACCAGACTGTCTTATATAATGCACAGGTTGCACAAATGCAGTCAATGCAAGCATATTATCATCCACACGGACCTCAGTATGGACAGCAGATGCTTGTCGGCCAGCAGAGGCCGGTCTTCTACATGCCAAGTTACCAGCCTGAAATGCAATATAAAGGACGAGATTATTAGCCTGATTGGTCATCTAGAACATCYGCGGCAGCACCATGCAGCTCTGTCCCACTTGCAGAGAATAAGTCTTTACTCTTGAGAGATTGCTTGGGAAACaATTTTCTGGAAATGAAGCAAAGCAGTCCATNGAAAACCCTAAAANNCAGAAAATNCCTTATTNTTGTGTTGAGGNAGNTTTT…	463
GLX2YC301-GNXWWY103_c507	ATGGGGATCMTCCTTACCTTTTGTCACTGTGTTTGCAGGTTCCTCTCTCTCTCTCTGTACCCTGCGACTAGCTAGGGTTTTCATTCTTCCAACTCTCACATCCAACAATAATAAGAACCCTTAAGGAATTCATTTTCACCTCATCAATTCTATGCCCGCATAGTCATTTTCCATCGAAAAAATCAAGTAATAGATCAGCTTCAAAGCTAGAGCCTACACAAAGAAGATGAAAGGTAGAGTTCTCTTCGTTTGTTAAGAGAATTAAAACCTACTCGTAAAAGATCAGAAGATGACTTCTTCCAGCTACTCCAACTCTCCATGTGCTGCCTGCAAGTTCTTAAGGAGAAAATGCTTGCCTGATTGCATTTTTGCACCATACTTTCCACCTGAAGAGCCGCA…	808
GLX2YC301-GNXWWY103_c508	ATTCATCAGCAGGGCTCTGGCAATTGCTACTTCTTTGCTTTTGTACCTCCAGAAAGCCTAACCCCACGTTACTCCAACAAAAGTTTGATACTTGTCTGGGAAGTTTGATATGAACTCATNGTGCATTGGCCATTTTAGCTGCATTTTCTATGTCAGAACTGCTTGCTTTGCCATCGCATCCGTATGCTATGTTCTCCTCTATGGAACAATTGAAAAGAACTGGTTCCTGGCTTACTATACTGATCTTTCTGTGCAGATGTTCATGTGCAATTTCTACCAAAGGAACCCCATTTAACAGAATTTTTCCCTTGACTGGATCATAAAACCTTTCTATCAAGTTTGCTATTGTGGTTTTTCCCCCAcCACTAGGACCAACAAGAGCAACTTTTGAGCCAGGTT…	972
GLX2YC301-GNXWWY103_c509	ATGGGCAAAACAAGTGAAAACTGCACAAGTTTTGATCTCCGCAGCTCTTTGGAGAAATTAGGACTTCCTAAGTTCTAAANGGGTTTCAGCCATGCGTGCCTCTTCATTTAAATTCTTTGAGAGTATCGCATTTCTCTGTTGTTGACTTTGTCCATATTTGGGTCCTTTCTTGTTTGCAAAGCATCCTCGTGATTTCGGAACTATGAGACCTCCATAATCTTATTTGCATTTTTCTTTCTTTCATTTTGTATATTCCACTCAAGCCCTAGAAAACTCAATGTCATGTTGCTGCTATTGGCCTGTGAGTTTCTTAAACTTGGCCAGCTTCTTTCTTGTTTGCATGGCTGTTAATTGTATCAAAGGGTCTGTATCACTGTTATAATTGTTGCTACAGAAACT…	828
GLX2YC301-GNXWWY103_c510	ACNATGGGGcAACACTTTACGAAATCATTCTCTTCATTTTCTCGTTTCGAGCAAATTTTCTGGCGTTTCTGTTATCTTTCTGAGCATGGGCAATTACGTGTCCTGCACATTAGCAACTCCGTTGATGAAATACGGAAAGGCGGCGAGGGTGGTTCTTCCGGGAGGGGAGATAAGACAGTTCCGGGAACTTGTAAAGGCGGCGGAAGTCATGCTCGAGTGTCCGAATTTCNTTCTGACCAACGCCAAGTCTCTGCACATTNGGAAGAGATTTTCCGCGCTCGNCGCTGATGAGGAATTGGAGTTGGGAAATGTTACTTAATGTTCCAAGAGATATCCGCAGGAAGATGAGAATCT	354
GLX2YC301-GNXWWY103_c511	CTCCAAACAtTCGGtTACGGtCTGTGTGATAATGGGACAAGAAAGTCAGTGGACGAATCGGGTGAACCGAGTGCTATTTTTTCCAGGGAAAATACTGTAAAGGAATTCAGGAAGTTGTACGGTTTGCTAAGGATGAAGAGCAGTAGAAAATCTCAGTCGTTCGATTTGGCTCCAGGCCAAAAGTATGGGTGATCACGTATGCTGAATTTCAACTGGGTATGTAGATTAANTGCCAATTGTNAAATGTGGATGNAAATTATATCCTGGCGGTTTGTCTGTCTTGGCAATTGAGAGCTTGGGCCCGTGCAGAAAGGGGNATATACAAGACAAAAGTTATGGTTCATAGGCACATAGAATAGATGA	363
GLX2YC301-GNXWWY103_c512	CTTGCTTCAGTTCCTCTTGCATCGACAGCAATTCTGTACAACGGTTAAGTTTTGGCAGATCCTTTCGGATTAGATAAAGAAAATCCTCAACTGATAACTTTCCCCTCTTTGATCCAATATCTTGTGCTTTATGTGCCAAATCTGTGACATACTCCACAACAATGTCCTCCACAAGTGCCACAGTTTCTGGAAGCGGATTAGGATCATCACCGAAACCATACATCATATGCTGAAGATCTTTTTGAAAGACTCCTCGCTTGCGCTTAAATGAAGATGTTTCATTGGGCTGTGAGGACCCTGCTTTAGATTTTGAAGACTGTCCTGAAGAAGAATTGCTCATCTTCTACCCACGTCTTTTCCTTTCTTTTTCTCTGTAAGCAGTCCCCGTAAGCCTTTCCT…	466
GLX2YC301-GNXWWY103_c513	CNATAAAATTTAAAATCTTATTCCCCGAGATGACTGAAAGTGATAGAAATGAGTCCACATACACTTACTACCACCAGAAAAATAAGATTTAAATGCATAAACATGCAAAAATCTGCAAATAATAGTATACATTTTAACCGTGCCGAAGTTAAATAACAACTCTGATTAATACACAACATCAGGAGCCTTTTTTTCTCTTTATTAATCACTAGTTGGTATGCCATAGCTCAGCCAGGTGTAAAAATGGCTATTGAGCTATTAAGCCTCTGTATACCTTCCATAAAGTTGTCCCAYCCCACTTCAACAAGGGCTGCAATTATATAAAGCTACATAAAACTAAAAGCAAAACAATGAGTTGCGTATAGAGCA	369
GLX2YC301-GNXWWY103_c514	CACGAATTAGTGAACGAATGAGGAAATTACAAGACCTTTTCCCGAACATGGACAAGCAAGTGAACACGGCTGATATGTTAGATCTGGCAGTTGAGTACATTAAAGATCTTCAGAAACAAGTCAAGACACTCACGGATAATAAAGCAAAGTGCAAGTGTTCGAGTAAACAGGAGCAATGTTGNAAACACAAATAATACCTCGGCTTGATTTGTTCTGTACAGATAGCAGTGGGAAGTTAGTAGATGNAAAAAACAACNAAAGAAAGAANGCTAACTCCTCATTTCCAATGCTATTCAAAGATAATCCAATTCTGTAGGTTATAATGTGTTGTTGATATCTCATGATATC	348
GLX2YC301-GNXWWY103_c515	ACGTATGCCCAGCCGAAGGCATTCGGCAGGATTCATGGAAGGTCCGGTGTAAGTAGAACCTGAAACAACCAATACAACAGTTGCCACAGCAATCATCAATGTCTTGAAAATGCCGTTGCGAGGACCCTTGAGAACAATTACCAGAACAGCAAAGCTAATAAGAAAAGTCAACACCCCCTCAGCAATGGCTCCGGTTTGCAAGTCAACCTTCAAAGAAGGACCCCCAAGNCNNATGTGCTTGTACATTGGCGGCATAAACTCCACGATCGCCAATGCACCGCCCACAGCACCTGCTGCCTGGGCTGGGAAGCGGACGGCCATGGAGATAAGACTATCACCACCGACACCGGCAGCATAAAACGCAGCAGTACCAGTAGGATTGAAACTAGCCCCACCAAG…	720
GLX2YC301-GNXWWY103_c516	GACGATTTTGAAACCAAAACTTGACTCGTCTAGGAGCAAGGCCTAATTGCTTGCTTAATTGCTGCCTTTGCTTCTCATCGGGATGTGGTGACTCTTTAAAAAGCGCTTCCATTTCTCTGATTTGTTCCGNCAGTGTGACGNATGGTACTTCTTTCTTTTCTTCTTCTTGTTCTTGTCTCCATCTTCATCATCATCGTCATGTTCTCCTCCATCAAATTCATCGTCTGATCTTGATCTTCCGGGACCCGAATTTTCACTACTAATCTCAACAGTCTCTTCTCTTCTCGACCCTCCTCCTCCACTTCCTTCATCTCCTTCCTCCACCTCATTGTCAGCTGCCTCGGCCGCCCCCGCACCCCGGAATATTCCAGCAAGACTCAGAGAGAGAGCAGGAGAGGC…	475
GLX2YC301-GNXWWY103_c517	GAGAGGGNTATGTCTGGAGAAATTCCCCCACAACGTTTATAGTTCCATGACTGCAGAGGAACTTGCTTCTAAGGAGCTCTCTCAGTGGAGAATGGCAAAAGCAGAGGAGATGGCCCAAATGGTGGTTTTGCCGGATATGGAAGTTGACATACGGCGGTTGGTGAGGAAGACGCATAAGGGTGAGTTTCAAGTCGAAGTTGAACAAACTGATGTGGCTTCAGTGGATGCATCCATTGGGGCAAGCTCATTTGAACNGATTCCAGCAAAAGTCAATGAGGCAGAAGCCTCTACCCTTTNTAAGTCTGCAGAATGGAGAGAATCAAATGCAGCTAGCAGCAGCAGCT	344
GLX2YC301-GNXWWY103_c518	ACAAAGACAAACAACAGAAACAACAATCTGAGCCAAAAAAGAACATATCTACTGTTGAGGATCCTTTGATGCTCCAACATACAATATCCCAGAGAAGCCAGTGACATTTACAGAGGGGGCTTCCTACAGTGTTATAATACTTGCAGGGCTTGGCGTTGCTGCTGCCGCAGCATATGCTGTTTTCAAGGAACTCATATTTGAACCAAAAGAGTATAAAATTTTTAACAAGGCTCTGAAAAGGATCCAAGATGATAGTCAGGTCAGAGTGAGGATTGGATCCCCAATTACCGGATATGGTCAGGAAAGTAGAAATCGAGCTGCTCGTCAGCGTATTCCAAACAGGATTTACACTGATGAATTTGGCATAGAGCATGTTGAGGTTAATTTCTATGTACGTGG…	764
GLX2YC301-GNXWWY103_c519	TATCAAGATTGCCAACAGTGTTAATATGGGTTCTCTCCGTGATCCTCAGTCAGACGCGGAGAGGGTTAAAAACCCAGAATGGCTTATAGTTATCGGGGTCTGCACGCATCTTGGTTGCATTCCCTTACCCAATGCCGGTGATTTTGGTGGATGGTTTTGTCCTTGCCATGGTTCCCATTACGATGTCTCTGGCAGGATTCGCAAGGGGCCAGCACCATACAATTTGGAGGTACCCACTTACACCTTCTTGGAAGAGAACAAGTTGTTGATTGGTTGAGAAGTGTTATGTTCTATTCTAGTGAACCATGGTTGTCTTGGATCTCTAATTTTTTTATTTATCAGATAATGTCGAAGATAAATGCTGATTCTTTNGTTTTTTGNCCACTCTCTTTCAATCTG…	481
GLX2YC301-GNXWWY103_c520	ATGGGCACACCAAATCGTATGGACATAAACGGCAATGGAATTGATCCTGATTACCGAAATGTTCCAGTCTTGGAATGATGTTACCCAGCATCTTTCACAATGCAATATGCATCGGCAAGGGTAGARAGATCCTAGTGATCATTAGCTGCGACAATCTCCCTGGAAAATTATGCCATGAAAGATGAGGCATGATCTGATCACTTGTCAATGGTTCTGGTGCTCCAAGTTCTGACATAACCCAAATTGCTTTTATATCATTAACATCTTCTGGCAATTGCAAGTATCCGACGAAGAATTTGACAGGTTTCAATGTTCAAGTTCCAGTTGCTTGATTCAACAACTCAGAAACATGTTGCTGTCTGAAACCTGTTCTGGAGAACTGAAACCAAGAATTATACA…	645
GLX2YC301-GNXWWY103_c521	TTTTTTCCTTAGTAGTTGNGTGNTAAAATTGTAGTAATTTAATGCTAAATTATTAATAGCATGAGAATGCTTACATTTTTGCTCTTAATACAACTGTATGATTAACGACACTGGAAGCAAAATTCATGCAGAATTCCCGGCNAAAACAGAAGGCAAAGCCTTGTACATTTCCCAAAGAGCAGCACAAACGCAATTGCAATACNTGCAACCATGGAAAGCACAGACAAAAGCG	232
GLX2YC301-GNXWWY103_c522	CTGCTCCAGTTANCCCGTCTTCTTTCTCCATGGCCTCAGCAAGTTCAACTGCACGCTGTTTCACCTGCGGATCTAGCATGAAATTTATTGCATCAATTAATTTGGCAAGCGAGAATTCATCAACCGGAATGGGTGGAGGACCTACTCCTCTGGTATGTACTCGGTCTCCCCAGAAAGGTTGGTCACCAAAGAAAGGTACAATGGTAGTTGGGCACGCCGCTTTAAGACCAGCAGCAGTTGTACCGGCACCACCATGATGAACCACAGCCTTGCACTGTAAGAATAACCAGTCATGGGGGCAATTGTCCAACAAGTATACGGAGTCCTTTGGTTCTGCCAAGTTACCAAGGCCACCCCAGCCTTTATTAATGATACCCCTCTGTCTGGTTTGTTCCAATG…	462
GLX2YC301-GNXWWY103_c523	ATGGGACCATCATCCTCTTCATTTTTCTTGTGTGAAACAGAATGGAAATCAAAGATGCAGGAAATCAATCTTCTCAAATAGTACCGGTTTATGACAGAGCTAAAGAGCTTAAGGCTTTTGATGACACAAAAGCTGGTGTTAAAGGGCTAGTGGATGCTGGAATCGTGAAGGTTCCaRGGATATTCATTCGACCTCCCGATGAGCTTGCGGAGGAGTTCATCAGTCACCAGACCAGCTTTCAAGTACCGGTTATYGATCTTGATGGCATCAGGGACAATAAACTTGAGGAGATTGTTGATCAAGTTCGGGCTGCATCAGAAACCTGGGGCTTTTTTCAGGTGGTGAATCATGGAATCCCCTCCAAAGTGTTGGAAGAGATGGTGGAAGGAGTACACAGGT…	644
GLX2YC301-GNXWWY103_c524	GATGGGTCTGCATCCTAGTGAAATCATCAGTGGATACACTAAAGCGATCAACGAGACTGTTAAAATCTTAGAGGAATTGGTGGAGAATGGTTCTGAAAACATGGATGTTAGAAGCAAGGAGCAAGTTGTTTGTCGAATGAAGGCTTCTGTTGCTAGCAAGCAATTTGGGCAAGAAGATATTTTGTGCTCTCTTATTGCTGATGCATGCATCCAAGTGTGCCCCAAGAACCCAGTTAACTTCAATGTCGACAATGTCCGTGTTGCAAAACTTTTGGGAGGAGGTTTGCACAATTCTACTGTTGTTCGTGGTATGGTTTTGAAGAGTGATGCTGTGGGAAGTATTAAGAAAATAGAGAAGGCAAAGGTTGCTGTGTTTGCTGGTGGTGTTGATACTTCTGC…	1018
GLX2YC301-GNXWWY103_c525	TTCTAACTTCTCCGCTTTCTCCGGAACTTTCAACTTTCCATATATTGTTACAGTCCCGTTGGAACCAGATTCCGCCTTCAAGTCCCAGACATCGAAAGAAAGTTTCNGATTCGACGACGGAACTGTAGGAACTGATGTTGAAAGTTTTGACGACGAGGGAGCCGTTGGATTTGAGGGCGACCAGGGACTGCGATCCAGCCATGCCAGTGCCgGTGGGGTTGATGGCCCACGCCACCCAGCCGTCCGGGGAAGCCGGAGAGGAGACGAAGGCGATAGAGAGGGAAGAATTGGAAGCATTGTAGGAGTAGTGAATATAGGAGTCAAGTGTGAGAAGATCGGCACACTTCTCGTACACCTGGTTGCTTGTGAGCTTTTGGGAGGTGCAGGTGCGTGAATCCG…	556
GLX2YC301-GNXWWY103_c526	ACTAACATGTAACNACTNNTANTNTNGTGCCGGAGTATATGATATGTTTTAAGGCTCCCCCTTCTTTGAAGGGGTTTGGGAGAGATCAAGATACTTTGAGAAGGCCAACTTCACCTTGGATGCCATTTCCAACCCTAATCTCTGCACTATCCAACTTCTTGCCTCCACCAACTATTGCTTTGATCAACGAGTATCATAGAGATCACAAAGGAAAGAAAATATCACGGCAAGAACTCATACAACGAGTGAGACAAATAGCAGGAGACCAGTTGTTGATTGCAGTTATCAAATCTTATAGAGCCAAGCAGCTCTGAGCACGAACTGGATTTGAACATATGGTGTCTTGACATGGAACCACGAATTGGGNCANGAATACAAGCTTGTG	385
GLX2YC301-GNXWWY103_c527	TCAACGCAGAGTANATNGGGGGAGGCAGAAGAGAGAGAGGAAAAGGAAGGAAGAAAGGAAAGAGAGAGAGAGAGTAGCTGTAGCTGGAACCCACATGGCCGCAATGCCCTTGGGGCCTCGGCCTCAGCCACCACAAGCACCACCGCAACAGCAANCCCACTTTGACAATGACTCTCTAAAACGACANCGTCCAGATAATATGGAATCCGACNAGGAAATGTCAGCTGCAGTTATTGAGGGGAATGNTGCAGTCACTGGTCATATCATTTCTACCACAATTGGAGGCNAAAAATGGCGAACCCAAACGAACTATTAGTTACATGGCGGAGCGTGTTGTTGGTACTGGATCATTTGGTATTGTCTTTCAGGCNAAAATGCTTGGAAACTGGAGAGACTGTG…	492
GLX2YC301-GNXWWY103_c528	CATCATGATCTCATTTTGGGACATGAAACATCCTACTCTACTTTTGTCCCGCTGCACTCGAGAAATCAAATGGGAATGAACACCACCAACCACAGCAATCCACAAGTCCAGTGATTTTCGGATTTCAGGATGCAGTGCATAAACCCCTTCAAAAATTATCACACCGCAATCTTCAGGGACTTCAAGCTCCTTGAAGCCACTTCGAGCACTGGTCTCCAAGTCAAATATGGGTACTTTCGNACTTCGACCATTCCTTATATCACTAATATTCTTTGAAAGCAAAGATTGATCAAGAGATCTGAAGTCATCATACTTAAACCCT	322
GLX2YC301-GNXWWY103_c529	CAACAAGATTCCCTCCAGCATGCAGTTGATGGACGTGCAGGACTAAACTGGGGAGTGGCAACAGAGGGGGGGCGAGTTTCGGAGTTTGAATTTGAGAGTGAGAGAGTGAAGCCTTGGGAAGGTGAKRRMATTCATGAGATAATTGTGGATGATCTGGAGCTTACACTCGGAAGTGGCAAGACCCGTGAATAAGTATCCACTGAAACATGGCTTGAGAATGTCTAGAAGGGAGGAAAGAGCTTGGAATTAGAATAGATGTGTAGATTTCAAGTTGCATTCTCAATGATGCTTAGTTTGCTTAGCTGTTGTCTTTCACATCACTCTGGTGCAGTCTCCTCTGACTCCAATCCTTGATTTCAAATTTGGTGCATCCTGTATTTTCTTTCaATTTGTATAGTT…	508
GLX2YC301-GNXWWY103_c530	CTATAGCAACTAAATAATAGCAGTNGACNATNAAGCTGGCAGTTACATCCAAATCATATTTGGTACAATTACAACTTCAAAGCAAACGAACTGTTCTATATCAACCCAACAAGATACCTCAGCACGACACAGACTGAGAATAGATATCTATCTTTATGCTTCCCTATGCTATAAATTCAAGAATGATTAATGCAAGCTCAAGTCTAGAAGGAAACCATGGCCCTCAAAATGACTAAAATACCATCATCTACTACTGCCTCTGCGAAAACGAAATTGTATGGTCCAAGAGACAAAAGTCTAGAAAAATGCAGATTTCATTTCACGGATTTCCTTAATGGAATGAAGTTAGTAAACAATGAAGCATCAACCATCCTTACATCCATCAAACAAATGCCTCTT…	570
GLX2YC301-GNXWWY103_c531	AATCCTCGCATGTTTCTGAAGCAAAGATCTGCGGACTGATTGAGTAGGATGAGCTGTCAAAACCAGATCTACAGTTTGATTTTTCAGAGCATCGAAAATCTCCTCAGGAGACTTATTCAGTTCTCCCACAAGTCTCTTGAAAGTTTCTTCCATGTCTGATTCAGTTGTTGCAGAGTTCTCATCAGCAAAATCACCCTTTTTCACCTTCTTAATTCTTCGACGGTGAGCAATCTGAACCTCCTCGGCTAAGTTGGCCAAGTTAAGCATGTGGGAGAAAGCTTTAGCAATTACAATGGAGTCCCCTGGATCCAGACTTGTCAAGACCCTTCCAAGCTCCTCAAGNTTTGTNGGGGGTCGTTCGTTCCTTCATACTCAGCAGCAAGCTCGTAACATTCTTGA…	582
GLX2YC301-GNXWWY103_c532	ATGGGGGGTTACTGGTGGTGTAAGGGGAACCCTTCCATGGATGGNNCTCCAGAGCTTTTGAATGGTAGCAGTAGTAAGGTGTCAGAAAAGGTTGACGTGTTCTCTTTTGGTATTGTTCTATGGGAGATTCTCACTAGTGAGGAGCCTTATGCCAATATGCATTATGGAGCAATCATAGGAGGTATTGTGAATAACACACTTAGACCGCCCGTGCCGAACTCTTGTGATCCGGAATGGAGGTTGCTTATGGAGCAATGTTGGGCTCCAGATCCCATTGTTCGCCCATCATTTACAGAGATTGCCAGACGCTTGCGTGTGATGTCTGCTGCATGCCAGACTAAGTCACATGGCAATCAGCTGCAGAACCAGGTGTCCAAGTAATGTACTCCATGATTCCGG…	472
GLX2YC301-GNXWWY103_c533	ACAGTGAGTACAAGAAATAGACAATGGCCAGGCAACGACGCAAATATCCAACACAAGTGTGCTTGCAGTACTATTTGAATCTATATTCAAGAAGAAACAGAAACATAACATTAATTAGTGATTACTTCCACAGCTTCCGCNAAGGACATGTTCTTCTCTGTCTCCTTCTTCATGACCTTGGCAACTGCCATCTCAAAGTCYTCCTGKGTTACATGGATCCTTCTCTCTCTYAGAGCAAACATGCCWGCTTCTGTGCACACCGCCTTCAGCTCTGCACCAGATGCACCATTCATCTTCTCAGCAATCTTCTTCAAATCAATYCCACGCATTAAATTCATACGTCTTGAATGAATTTTCAGGATATCAAGACGAGACTCTTCATTRGGATTTGGAAATTCA…	718
GLX2YC301-GNXWWY103_c534	TTGAGGCTCTCCTTGAGATTGATGATGAAGTGATGATCCAATTACTGGCAGCTACTTGNTTATGGGGGGAAAAGAGCAATGGAGGATTGGGTTGAGAAAGTTCTCGGCAGAAGCTTCAATGAAGTGCATCGGAAACACCATCTCACTGCTGGGTCTGTTGTGAAACTAGTTTCTTGTGAAGGTGTTTTGGTTGAAGAGCAAGCTCCTGGCATTTGCCTTCCTACAATAGTTCATGTGTAACTGGGTTTTTATCTTTCTATGTTTTCTTGTATTTNAAAATGTGTAATTTAGGTCTTTAGCATAAAATAGCTGGCAGCATCCGAAATCGTTGTTGCTTGGCTGAGGATTCCCNAAATTTCTTTNGGGCTAGTGTTTCTGTTTTTGCTGTATTTAGCGTTG…	463
GLX2YC301-GNXWWY103_c535	CTTTCTTCACTTTCTCTTCCATTTCCANTGTTCCTAATCTTGCGACGGTTAAGTATCTTAATAGCAACTTTGTGGCCCGTTAATGCATGCTCTGCAATTTTAACCTTACTAAAGGATCCAATTCCAAGTGTTTTACCAAGCTTGTAATTTGGTAAAACCATATCCACACCACTGCCACCCCGGTTAGTTCCTCCTTCCATTTTCTATCAGAGAGAGAATCCGACCCAACGGTAGAGTGAAATCGCAGCAAACGAAAATCGAATTAAAAAAATTGTACAAAAAAATAAATAAATAAACACTCGATTAATAACTTTCTCTGATGAAATTTTAATTAGATGACGTATCTGCTACAATAATAGTAAAATCCCATAACCCATTTGGAGAAAATCACTTGGTTTC…	473
GLX2YC301-GNXWWY103_c536	ATATCCAGTTTGATATTCTCTACAATAAGGACCGTGTGATTGAGATTAGCGCACGAATGGATCCTCATTCGCTGGTGGACCTAACAGAGGACAAGGAGGTTGATGTGGAGTTCATGTACAGTGTGAAATGGAAGGAAACCGACACACCTTTTGAGAAGAGGATGGAGAAGTACTCCCTGTCTTCTTCATTGCCTCATCATTTGGAAATTCATTGGTTTTCAATCATAAATTCCTGTGTGACAGTGCTACTTTTGACTGGTTTTCTTGCAACAATACTCATGCGCGTTTTGAAGAATGATTTTGTGAAGTACGCTCAAGATGAGGAAGCTGCTGATGACCAGGAAGAGACTGGATGGAAGTACATCCATGGTGATGTGTTTCGGTTTCCCAAGTACAAGT…	554
GLX2YC301-GNXWWY103_c537	TGGAACTTTCTTCACTGCAATCAGGGACTGGTTTAGAGACTACAAGATTCCCGATGGAAAACCTGCCAATAAGTTTGGTCTTGGCAACAAGGCTGCAGACAAGGATTATGCTTTAAAGGTGATCACTGAGACAAACGaATCCTGGGCTaAAACTTGTAAAGAGGTCAATTCCTGCCAGTGAGCTGTCGCTTGTATAACCGCAATGTATCAGGAGTTGGTGCAGCTCGGCTAGTAATAAGTTTCAGAGCAACTGCTGGTAATCTTTGTAGGTTATCNAAAGTTCTCTCCCATTATTGNAGANTTTGGATAGTCTACTATCATGTCTGCTTATACTATGTGCCAGACATGATAAACAAGAACTTTAAAAACCATTTTGGCTTGAATATCATCTGGTATTTT…	404
GLX2YC301-GNXWWY103_c538	GAAGAATCTGGAAGGGTGCTGATGCGTATGAAGGACAGATTTACATCATTATTTAGTCATGATTCTGATTCAATGCCACGAGTTTGGACTGGGAAGGAAGACATTCGAGCAATCACCAAAATGGCTCGCTCTGCATCCTTACAGTTGCTTTCGGTTATGGCTGTGATTCGTTTGGATGACAAGACCACTGATACTATTGAAAATACACTTTCCCTTGCTTTGGTGGAATCCACAAGCAGTGCCGCCGCCAATAAGAATATTACGAAATATGACCCTCTGGCCTCAAGCACTTGGGAACAGGTTCCATCCTACAAAAACATTGATCACGCCTGTTCAGTGCAAATCTTTGTGGAGGCAATTCAAGTCAGAGNCTGAGTATAGTGTTACTCAGGCTATTTCT	400
GLX2YC301-GNXWWY103_c539	TTATGGGGGGCCCATNNNNNATCCCGCGTCAACAATAGCCTATCATATTCGCGCAAAGACAAGGAATGCCCGAATCCATGTCGTCTWTGcSRKGAGATTGAGACCAGATCTAACCCTAAAACGTGTCTCTGCAAGCACAAACACAAACACAACGATTATCAGCGACAACAGGTTTCGAAATTCCCGAATCTTCTGCGTAAAGACCAACGCAGAACAAATGGAGCCGAAGAGCAATCACGAATCGACCAAGGACGAGAATATCAAGAAGAAAGACGAAGAAGAAAAGCAGCAAGAATCGAAGAAAACATTGCCGCCTCCGCCGGAAAAGCCAGACCCAGGGGATTGCTGCGGTAGCGGATGCGTTAGGTGCGTCTGGGATGTGTATTACGAGGAGCTTGA…	490
GLX2YC301-GNXWWY103_c540	CCAGACGTAATCCTCTTCTGGGTTTATCACCTCCATCACTTTGTCTGCAAAAATTTTGTTTGCAGACAAGTAAGCCAGCCACTCCACGCGATCAAACCGTGCACCATGGCTAGCCGTCAGAGGCAACATGTAGTGAAACAAAGGCCAAAGATAATGCTTGCAGAAACCATGATAAAACTTCTTGTGTATGTCAGGTGGCAAAAACGTTGGTACACACTTATATTTCTCTAACAACAGCTGCGAAACCTCTTCTTGATCGTCAACACCGATTTCAACGTTCAACGAACCAACGTATATAACTTCTGTTTCCGGCGATAACCCGTCTTTAAGCTGCAAAACAAGGCTGTCTTGAT	353
GLX2YC301-GNXWWY103_c541	CTTATTTGGGGTTCTNTTCNNTNNTCCGTCGTTTCNNGCTNGANTTTNCTCTCNGNGTATAAGAGAGATTAGTTGATGGGTACATCGTCTGGGTCAATCACACACCATCAATCTTCATCAAAAATGCTGCCTCCACGTCATCAACCGCGATCTGGAGGACTACAAACTTCGCTATCCCTTGTGACTTCAGATCCCACGCTGTCCCCTGATGGGCAGGAACCCAGATCCAACTCTGACAATATTCGTGAGTCCCCAACTGAGAGTGCCAGCTCACGAGAAACTTGGCCTACTGCTGATGCTGTCGTGGCAAAGAAAATGGAAAATGGGAAGGCACAGATTGAGTGCCCTGAACAATCTGTGATTCGTCGGGTTTCAAGTGCAGATAAGATATCTCTTCGG…	2019
GLX2YC301-GNXWWY103_c542	CTATGGGAATCTAGCGGCGGCTTTGGCAGCAGAGCGACATTTCCGGGCAGNTGNNGGTACTAACGTAGCGAGTCCCACTGCCGATAATATTAGCCACAATACTGTGGGTCCCGTGGGAGCAGCAMYGGaRaCGCCGTTGCGAGTATCGTTGATGAGACTGTTGGCGGAAACGGACGGCTGCTATGGGGAGGAGAAAGCGGGAGGAGTGGGGAATGATTCAGTGTGCTGCGTGTGCATGGGGAGAAAAAAAGGTGCAGCATTTATCCCGTGTGGGCACACTTTTTGTAGGGTGTGTTCAAGGGAAATGCRGTTGAATCGAGGCTCCTGTCCCCTCTGCAACCGTTCAATCCTCGAAATTCTCGACATTTTCNAATGATCGTCTTTATTCAACGGTGATGA…	511
GLX2YC301-GNXWWY103_c543	GCTTTTCAAACAGTGGATATATTTAGTCATTAAATATCGATACACAAAATTACATTCATCACCNTTGACATAACCAACCAATCTAATGAGATTCCCGATATTTGCTTAATGCCCTCCTGGATTTCTGTTCCATGACNAATAAGAAGGATNCTCCGAGTCGCCTTGGCTTGACAAGATATACTACAGTGAATGACACAGCCAGAAAGAAGCACAAGCCACCNAACAGTGAGATAAGCAATGCCGAGAAAGTCATTCTTTCCACCAAGCCANCTAGTGGTTGANAGAACAAGNTTCTTCTTGCCACTGAAACTGTANGTGTTGTAGTTGTTCNCCAATNTCACTTGTATTTGWTCACCYTCTTGGAGATCCACCTCTATTTTSCCATACAACTTCCTAAAY…	646
GLX2YC301-GNXWWY103_c544	AGGCCAGCACAGATTAACCAACATTCTTACGCCAAAACTCCAAGATCACAGGAAGGAATCTCTGAAGCTTTGCATCTCCGAGATTTTACCACTAAGAATGTGAAAATCTTACTTCCTGCTCCTCTTTGAGCCAGATTTCCTGGAGCCTTTTCTTCCACATGAACCAGTGGAAGTGACTCCAGATTTGAGAGGATCAGTGTGGGCAGAGTATACAGACACATGATGCCCAGGAACCAAAGCAGGGAACCCAACAGCAGGGATTCCAACAAGAGCACAGCAGACTCCTGCTTGGCCAAGGATGCACCATGTGCATTGCCCTGTTGCAAACTAAAACGAAGAGCTTGATTCTCTGCAAGAACACACTGAAGCAACCGCCCCAGTTTCCTGCATTCCCCtTCC…	480
GLX2YC301-GNXWWY103_c545	CAAATCAATTGTAAGTTTCATAAATTATAAATATAACATCGAAATAACTATTGAAAAGAACATGACAACCGAGATACACCGTTTCTTTGCTCATCCTTCCAGTTGTCCACAAATCACCTAAAATCGCCCACTAATCCCTGTCTCAACAAAACTTGGANTTACCNNAAAAAATCCCTGTTCTCCAACAATAACAATTTGCCCAAATTGACTTTGGGTACTCCGCTTAAAATGTTAAATAAGGACTAACTTCTACATATAACAAATTAATCAAGATACCGTTTCAAGACTACTACTTATGCTTGACCGTGACGCCCAGCTCGCCTGCAACAATCACAGTAGTAGCCATATCAAGAAACATTCCGTGTTCCACAACACCAGCAAGCCTTAAAATATTGTCGC…	1264
GLX2YC301-GNXWWY103_c546	AAGCAGTGGTATCAAMGCAtGAGtACaAWGKGGTGGCGGTGAATCCAAAACCGaATAAAAGTCTGACTTCGAAAGTGATTGACATGGTGGAGAAGTTGATTGTCAAGTGGATGTATGACTCTTCACAGCCTCACCACTATCTCTCCGGTAACTTCGCACCGGTTCCTGACGAGACTCCTCCTACTAAAAACCTCACAGTCATTGGCCATCTACCTGAGTGCTTGAATGGCGAGTTCGTCAGAGTTGGTCCTARCCCAAAGTTTTCTCCAGTGGCTGGATATCACTGGTTTGATGGAGATGGCATGATTCATGGCCTGCGCATCAAAGATGGGAAAGCTTCATATGTCTCCCGTTTTGTAAGGACATCACGTCTTAAACAGGAGGAtTTTTTTGGAGGTG…	1897
GLX2YC301-GNXWWY103_c547	ATGGGTGTTTGGTTGCTGGAAAATATTCTGAATTTGTTTAATGACTCTGAAAATTAGGGATAAGGTTACGATGAGGATACACAGCTCCCTCTTCTGATATTTAAGGTTGAAGAGATCGCTGGCCGAATCGAACCTAAAACTTTAAAGCCACCACTGAGTAATCTTTATCCCTTTATTGTTCCACTGTTGTTATGGTTTGTATTGTTTTCTTATATTATTTCGTTAGGGTTNATGATTATAATTACATTTCTTTWTGGtGGATGAGGATGAAGCAATATTATTATAATCCAACACTTGATCTGAGATAGTCATTATCAAATGAAGCTTAAGTATTCGCTTCTGAATCTGCATTTATGTTTCCCTTTTGNTTATCTGATGGTCAAACGAAATGGAGCCTTT…	622
GLX2YC301-GNXWWY103_c548	ATGGGGGCCTGTCCCACCTAAATCCAGTTTCCCACTCACAATCTGGTGCAGAATCAAGCAGACAGGCAGAGCCTTCTGAAAGCCCAAAGGCTCCATCACTAGCTAAAGATCCAAACGAGTCAAAGGATGGTGGCCTGAAACAAGTGTTGCCAAAGTCAACGGCNTGTGGNATACAACTTCTNAAAAGTAGTAACAAAGAGGTCGATGCCAGGACTCCGTTTAGGGGCGAAGGAGCACCGTTTATGCATCTCTTGTCTTCTGTTGACCTCAATGTGGTCCCACCGATAGATTCTGCTCCACCTGGAAGCACAACCATGAACTTTCCACCAGCTGCATCTAATATTCCTGCTGGTGTTGACAGGAAGGATAATGAGAAGGATTATAATCATCTCAGTGGCA…	1975
GLX2YC301-GNXWWY103_c549	TATGGGGAATACTCTTTTCTTTTTACGCTCTTTTCTCAAGCAGTTCTGGTTTTATTCATTTCCATCACGGAGTACATTGATTGATTAATTATTGTTTGTTTAATTGTATTATCGAGATGAACGATCTGTTCTCTGGTTCTTTCTCCCGCTTCCGTAGCGAACAAGGTTCCCCGGATCACCGCAGCCACTCGATCCAGATGACTGACTTGCCGTCGTCCACCGGAGGCGTCAACCTCGATAAGTTCTTCGATGACGTCGAATaCGGTCAAAGATGAGCTCAAGGAGCTGGAGAGGCTCTACTCAAATCTGAAGTCTTCTCACGAGTATAGCAAGACCTTACACAACGCCAAAGCCGTCAAAGACTTGCGTTCTCGGATGGACGCTGATGTCAGCTCGGCG…	1350
GLX2YC301-GNXWWY103_c550	AGCAGGTAGGTTACCCTTTGTTGGTAGTCTTCTAGGGTCTATTTTGTAAAGTATTAATTTGGTATTCGACACAGATTTGCCCTCAACAAAATTCGACAGCAATATGAAGCATTTGAGTCAACAACCACCAGNTNNGTCGAGAAAATTCTTTTACAGGGTCGAGAACACTGTTACGCCAAAGCCAGATAACCCAGTATTGTGCGTTAAACCTGTAACAGGCCGAATTCATGGCTATGCTAGGCTGTTTATAAATCAANGCTTCGCTANAAGGATGTGCTGATCGATTGCAGATCTTCTCTACAGATTTCATAGACGAAGATTTTGTTGATGCATGTGTWGGGCTTACACATGCGAGGATCGAAGGGAAAGCTTGAGAARTCTCTCCAGTTTCTGTTGTGT…	631
GLX2YC301-GNXWWY103_c551	ATGGGAAGCCCAATCCAATATCGCTCTCAACTTTCCAAGCCATCGATATTTTCTTCTTCCTCTNTAtTTRKKNGCCGTTCCCCATCTTaGaATCTCGCCACCCWGCTTCTCTGTCATCGCAGGTTACAAAGAGAATTGACTGACCATGAGCACAACAACCAGTACAAGAGCTTCCTCCTCCTCGACCAACACTGTAACATTAGAAGAACCAGCCAGGCAATCTCAAACTCTGGTCTTGCGGCTCAATCCAAGGAAGAAGAAGGCAACATGGAAAGAGGGCACTGTAGATAACGAATTCATGGGAAAGAGAGTTCCAAGAAGTGCTGCATCTTCCACAAAGAGAAGTCCTTTGATGAAGATGCTAGTGATGAAGACGAGGATGATCACCATCACCGTCAC…	775
GLX2YC301-GNXWWY103_c552	GGTACGAAAACAAAAATGAAAGNAAATNTTCAATTACAACTTAATTGTTCATACATAATATAATCATAATACTCATGAAACAGATTTTAGCATGAATTAGTACCACTTTTGCCAGATGCCTGAGTGGTGTCAATAATACAAATGGGAAACATGCTCATGGTTATGAATCCCATGCNACTTTATTGTATATAGGTAAATAGATAGGTAGATAAAATCAACCAAGCTAGCTGATAATTTCATCCTGTGNCCTTCAAGAAAGGACAGCTCNATATTTATCCCCTCTTTCTTGGAATCAACATTCGAGCTACCACCTTTCATAAGACCTCCAAGCAGTTCTCCGCGATCGAGAAAGAATTCTACCTTCACGANTTTTCANTTTCTTCATCCAACTGAAAAATA…	464
GLX2YC301-GNXWWY103_c553	TACTGCTGCTTGGAAATTGTAAGTGGACGTAGACCAGCTCAAGCAGTTGACTCGGTTGGTTGGCAAAGTATATTTGAATGGGCCACGCCNTTTGATGCAATCACATCATTACCTGGAGCTCTTTGATCCTCTGATATCTTCTTCATCCTCCAACATTCCAGAAGCTGGTGTTGTTCAGAAAGTGGTGGACCTGGTATATGCTTGTACACAGCATGTCCCTTCTATGCRTCCTAGAATGYCACACGTTGTTCATCAGCTACAACAGTTGGCCCAGCCACCTGTTGTTAAGTAAGTTCCACCATCACAAACTCTAGGAATTTGCATTGCTAGCTATATATAAAATCTTCAGTGTGGATTTTCCTTAATGTTGTTGAGGCTTGGTGTTAGTTTTGCTGAATC…	580
GLX2YC301-GNXWWY103_c554	AAAAGCCCTTTTTGTCCAATCACCATCCCAAAATAGTCAGCCATCCTTCTTCAGAACTCAGAACCTTCACTCGGACCAACCACCCCTNGCGACCCTTAACTTCCACTTACTCAACAGCTAGAGGAACAGATTCAGCCAGCTTACTATACTTGAGGGCATAAAACATTTCCAGGTAGCGACGGCTCTCAAGACGGTCAAGGTTAGAGACATGTTTCCAGAATCCATAAACTCCAGTCAAGGTCAGAAGCCTTTCAGAGTAAATTTTCCATGTATATTTCTCTTCTATGCGCTTGAGCCCGCCGTGCGAGATCTTGTCCCAGTGAGAGGGATCTGCCTTGCACTTCTCAAAGAAGTCNACAAGGNTCTCAGCAGCCTGATCACCATGGTAAGGATCAATGT…	1489
GLX2YC301-GNXWWY103_c555	CTATNNGGGGAGCTTGGATCTACTGGTGAATATATTTTCTAGGGTTTCTGACGACCGATCATCACGACAATGGCAATGGCTGCTCTCAGGCGCGAAGGCAGGCGTTTCGCCTCTCCTCTCCTTTCACCCCGACCAATCGCCGTAATGCGATCCCCTTTCGCCTCTGAGGAGGATGCCCCTGTGGGAGTCCGGAGTGTTTCAACTCAAGTGGTTAGAAACCGAATGAAGAGTGTCAAGAATATTCAGAAAATTACAAAGGCAATGAAGATGGTTGCAGCCTCTAAGCTGAGAGCAATTCAAGTTAGAGCTGAAAATTCCCGTGGCCTGTGGCAGCCATTCACTGCACTTCTTGGTGACACTCCAGGTGTTGATGTTAAGAAGAATGTTATTGTTACTGTT…	1135
GLX2YC301-GNXWWY103_c556	CAATTCTTATTNAATNNTNNTNAAGNNTTGNCNTGNACNAGNCCNNTGTGCGTACCTTATGTCCTGGCCAGAGGAGTATTCCCTGTGCTTGGGTACCCATTAGTTGTAAATTCAGCAGTCTATCGTTTTGCATGGCTGGGATGTCTGTGCTTCAGCGTGTTATGTTTCTGTGCAAAGAGATTCCATGTCTGGTCCACCAACCTTCACAACTCCATACGTGATGACCGATATCTCAGTGGGCGCCGGCTTCATAACTTTGGAGAAGTACAGGAGAAGAAAAATGAGGTAGGAACTTCCTCAGAAATGCAGGATTCCAATTTGTTGATGGGGACTGGTGCAATCCAATATGACCGAGAAGCTGATGTAGGGTTGAGACTTAGGCGGGCTAACTGAAAGGTG…	728
GLX2YC301-GNXWWY103_c557	ATTTGCTTCGACGTGTCANTTTCGGGAATCTTGCATATTTTCTGATGGTAGCTATACCAAGGATCTGACAGTTTTAGGAGTTGACCTGGCAAAAGTAGCTATAGTTGACAACTCTCCGCAGGTGTTTCAGTTGCAAGTGGATAATGGTATTCCCATTAAGAGTTGGTTTGATGATCCATCGGACCATGCTCTAATCTCTTTAATTCCCTTTTTAGAGACCTTGGCTGATGCCGATGATGTACGTCCCATCATCGCAAAAAAATTTGCCATCAAGCAATAGTAGTTCACCCCTCCCATTACCACTGATGGTCCTATAATCGAAAACCAAAACTTAGATTTGGCATTCTTGTTGGAGTTCCTTCTTGCCTCTCTTCTCCCACAGCCTGACTAGTTAANTTA…	579
GLX2YC301-GNXWWY103_c558	GAAAGTGATCATCCCAGAGTTTACTTGTGCGCCTTCAGTTTGACTCTGCAGTTTTCCATGTATTCCATGAGATGCATCGCATAGGCCCATCCTGGAATTTTACTTTCTAATGTTAATAGTTAGTCAGGCGCGACTGTGATTGTAAAAATCTTGCCCCGTATTGTACATTGANTGGNGTGTTCNNAAGGAGAAGCGTGAAGCAAGGATTTGGNTAGCTGTTGTCTAACATGGCCAATTCGATTCAAAGATATTAACCTTATCATAAAAACCGGTGAGTCTAGAAAATGTCGGACTGTGACTGAGCCCAATTGGTAGCTGGCGATTCTCTTTCAAGAAAAGGGATAATGTTGCAAATAACAATACTCGGTGCTTGAAAACATGAATGTAAAGCTACTCCAA…	579
GLX2YC301-GNXWWY103_c559	TATGGGGGAATTNNNTCNCTCTCACACCAAAACAATGGCTCGAGGCTCGTCTCAGTCGCAATCCACCGCCTCCTCCGCTACCTCCCGTCCCGGTGTCATGGCTCCGCGCGGCTCTGCTGCTGCCACTGCTGGGATGCGCCGCCGCCGTGTCACGGGATCATCCAGCAGCGGCTCTGGCTCAGTCGGAGGTTCTGGAACTGCCTCCAACATGCTCCGATTCTACACAGATGATGCTCCGGGTCTCAAGATCTCCCCCACTGTTGTCCTCGTGCTGAGTCTCTGCTTCATCGGCTTTGTCACTGCTCTCCATGTCTTCGGCAAGCTG	325
GLX2YC301-GNXWWY103_c560	GTTTTTCTTTTCCNTTTTTTTCTTTCCTCCCATATCTCTCAATCAAGTCCTAATAAAACCCTAATTTTTCCTCTTTTAtGKKGgCCCTTCGTAAAAGACTCAACAAAGCGAAATTCTACTATTCAATTCAAGCATATCCAAACCAAAGAATGAACACCTGTATAGATAATCCACAAACGTTTTCCTAATTTGTGTCTCGTTTTGTGGAAAGAAATTGAATTTTGTCGAGGACGGAGTAAAAAAANATGTATTTGGCTGGTGCTGAAGCCATGGCAAACGGTACAGATTCGGAGGAGAAGTTTGTGGTGCTGTCAAAGATCCGGGTGGGTCTCAAACGCGAGTTCGAGTTCGCTTTGAAGGTTCAATCTGAGATCTGCGGTTCATTGGGGCGGACTCGGG…	507
GLX2YC301-GNXWWY103_c561	GTCTACAGTGACGCCATGAAACTGCAATTGAGGATTGGAGATGGTCAGTGGTTGCAACCTTTTCTATCACTTCTCAAGGCTGGCACATATCACAGTTTCAGGCTGATACAATTGCTCGGAGCTATATAATCACAACACTAGAAGAATCAATACAAATGGTCAATTCAGCCATTCGTCTTCTTCTCATGGAGCGTACAACTGAAAAGACGTTTAAACTCTTCCATTCCCAGGAGCGTGAACTAGTGAACAAATATAATTATGTTATTAGCCTGTGGAGAAGAATTTCCACCGTTACTGGAGAATTGCGATATATGGATGCTATGAGATTGCTACATACCTTAGAGGATGAATCAAAAAGATTAGTTGATCAAGTTAATGCAACCATAGCCCTTCTCCACC…	819
GLX2YC301-GNXWWY103_c562	GCAGNTAAAGNAAAACAAAATACATATCCTGCAAAAATTTAAAACAAGACTACTAATTAGAAGGCCCCAAATCACAGATTGATGTTAGGACATGCAGTAAATGTAAAACTTACTTGTAATGTAAGCCACGAGTAAACATGGAGCAGCAAACTAATAAtTGTTTTTAATAAACATGGTTGACAAGAATCCCTCACATAGTAAATTGTCCCTATAACTCAAAAAACTCCACCATGTAATAATCTAATATGGCAACTGCAGCAATGTTTTGAGACACAAGAGCTTAACAAAATACAAAACCTTAAATAGTCACCGGAATCAATCTAATCGAAGAGTGAGAATCCCATATCATCATCACTCTCCTCCtTTTCTTCCTCCtTCTTCTCAGCAgGAGGTGCCTCA…	787
GLX2YC301-GNXWWY103_c563	ATGGGGGTAAGAAAAAAATCAGACAAAAAAGAGAGANGNGAGAAAAGTTCAAANCTTTGATTGACTTCGAGCCTTAATACGAATCCGAAGGCATAGCCATAGATCTTAACAACTCTAAACATGAGTGAAGAAGACAAAAACAGAGCAGTGGTCGTTGATCATCAGCATCATCACTATGAGCAACCACCTCCCCCTCAATACGGGACGTTTCAAGGGGTAGCCAACTATCCTCCTCCCCCGCCGGCAATTGGGTTCCCTCAGCCTGTCCCGCCTCCTGGGGCCACTGACCAACCTGCTCCCCCGCCACATCATCATCATTCTCCTTATTATAGTCATGGGTACCAAACTGTTCCGGGTTATGCAGTAGCTGAAGGGAGACCAGTGAGAGAGCGCCCCCTT…	540
GLX2YC301-GNXWWY103_c564	AGTTCCGGCTCAAGCTCATCCACCCAGTCTTCGATCCTTTCACGCTCACCTGCACGATATCCCCTGCACCCGCCACGTTGGTGATCAACACCAAGTTGAAGTAACGGAATCCGTTAATTGTGAACCTGATCCCTCCCATCCTGCGGCACGGCACTCGGCGGTATGAGACAGGGACGATGCCGGCGCGGTACTCGGCAATCTTGAGGAACATGGGCATGGCGAGGTCGAAATGAGGGCGAGGAGGGTTGCACCAGCCGCCATTGTCACTGGGAAGAGCGTAGTTTGGTGGGCAAAAGTTTGTGGCAGTAATGAAAATGGAAGGGCTGCCTGAGTGGCACCATGCGGGGTCGTTTGCGCACTTAATCTCAAAGCAAGCACCGCAACTGAAGCCGTTGTTGA…	550
GLX2YC301-GNXWWY103_c565	TATNGGGAACGAACTCAGTTCTCTCAAACGAAAGCCCAACAAAACCCTAATTAAGAACACAACTCAATCCAAACCCTAGGTTTTGAAGAGAAATTGTTAGATCGTTGAATTGGTTAAATTGATCAATGGAATTCGACGAGTACGAGTATTTGGAGAAGACCGTGGAGGATCAGCAGCAGCAACCGCAAGAAGACGATTCGTCGTCGAAGAAGAAGGCCAGGAGAGTTGAAGAGAAGGAGAAGAGCGAGAGGAGTTACCGTAAGCGTGAGGATAGCGAAGAGGAAGAGGAGGAGCGTGCGAGGAGCGGGAAGAAATCGCGGCGCGACGAGGTGGAAGAAAACGGCAGTAGAAGAGAAAGGGATAGAGATAGAGATAGAGAGCGGGACAAAGAACGGCACC…	521
GLX2YC301-GNXWWY103_c566	GAGAAGAAGAGAACTCAGCAGTCCATGGCTCTTGGGGTCAAAATGGGGCTGAGGCTGTTCCNATTATCTGCAGNAAAAGTTAAAGCTGCTGCTNAAGCTGGTCTTGCTGCCGCAGCAACAAAAGCAAAGCTGTTTGCAGATCATGAAGAACGAGAGATTCAGAGGTTATCTGCTAATATCATAAATCATCAGTTGAAGAGATTGGAACTGAAGCTGAAGCAGTTTGCAGAAGTGGAGACTTTGTTGATGAGAGAATGTGAACAAGTTGAGAAGACAAGGCAGAGGTTTGCCACCGAGCGGGCCCGAATGGTAACAGCTCGGTTTGGACCTGCTGGAGTCCCTTCACAAATGAATCTACCCAGTGTTGCTCCTTCCATGGTTAACAATAACATCGGCAAC…	657
GLX2YC301-GNXWWY103_c567	AGCTCTNATGGGGAATGTTTTACCAAACTCACCATACCAATTTCTTCCAATCCCACAACTTCACCTCTACTCCTCCCTCTGCAACCACCTCGTCTCCTTTTTATTTTCCCCTTTCTGTTCTTCAGGAAATGGAATGCATCGAAGCTGCTTTGAAGACCAGTTTGAGGAGGGAAATGTCCCTGAAATTGAACGCACAAGCGGTTGTTGATGATATTTGCGCTGTGAATTTCCAAAATGGTGCTCCTTTTGATGATAATTTCGTGGACGACTTTCTTGACTTTTCTAATGAAGACGGTTTGGCTGAACAGCAAGAGCCTCGAGACGAAGAACAGGAAAAACACAGCCTCTCTGTTTCTCCGAAACAAGAACAGGAACACGGAGGAGACGATAACTTGGAAG…	621
GLX2YC301-GNXWWY103_c568	AGTTTTTTTTTTACTTAACTAACTAGAAATTGTTTCTATAATATAACCGTAGCATGTCAAATACTTTACTAAAAAATCTAGTTTCACTCGGGTCGTCTTCATGAGCAAAAGCATAAAGCGTAGCAGCTTAAAATGCTGAAAACCATCACTTGAAAATAAAATTTTAAAAAAAAAGTTAAGACTTATAAGACTTTAACAGACTGTCAAGTCTGGGACTAATATGGTACATTCTTTGGAAGGTTTCGGATAACGTTACTCTTCATTGCAATCTTTGTGCGCATTGCCTCCACTCCTGATCTATTCATCTCCTTAANTCACCTTCATCCTCACCATATGCTCTCTTGTTTGTACAGTCGCTAACCCCATGCTCTTGTACCTCGAGGNTAGTGCGGCAGTAAT…	727
GLX2YC301-GNXWWY103_c569	AGCAGTGGTATCAACGCAGANGTNCATGGgGGAAGTGTAAAGTTCTCATAACTCTCCCTCCATTGCTCTGAAAAATACTACACTCGAGTTAATTTCTCTTAAAGCCTCTYAACAACCCTTTTCTCTTCTCTTTCGTTTGTTAATTTCAATTAGTTTCTAATGGAACGAAAAGTTCTTGCATCCCTCCAACCACCAACGTRCGGARATCTAATCACCGTTCTTAGCATTGATGGTGGTGGAATAAGAGGAATTATTCCAGGAATCATCCTTGCTTGTCTAGAGTCTGAACTTCAGAAACTTGATGGGGAAGACGCAAGACTCGCAGACTATTTCGATGTGATTGCAGGGACTAGCACGGGCGGCCTTGTGACTGCTATGCTGACTGCCCCAAATGAAAAA…	560
GLX2YC301-GNXWWY103_c570	AAAGTTTTAAATTATTATTCTTTTTCTACTTTTTCTTTTCTATTTCCTTTCCTTTCCTCTTTCCTTTTCTCTTTCCTTTCCTTTCTTAAAACAAACACACCCTNACATTCAAATATTACTAATAATAATCAAATATACCACTTAGTTTTATACATTCAAATCCATTCTCATGTCTCATGTAAAAAGAGAAAAATTCTACCGTATCATTATAACTTAAGTTTAGCTAAACAAYATTTTATACAAGCATGCAAAGCGGGCAGGAAAAACGGTGTTTGCCTTCTTGGGCAGGAAAAAGGCTTCAACATTAAATACAAGCAATGTGGGTTGTCTCCACAGCAGATCTGGTATCGAAATTAGTATATACAGAAACTGAGTTCTGAGACACAGACTTGTGTAGCT…	692
GLX2YC301-GNXWWY103_c571	CATGGGGAACCCAACCCTTCCATCTTTTAAATCTGACCCACCTCTGTCCATCTCTTTTCTCTGTTTTAGAATAGTTTGTAGAAAAAGAAATCAATAGGAAACAAGAAAGAAAGAAAGAATGGAAGGCATGTCTATGAAGGCGTGCAGGGGTGTGAGAAACTACTGGAAGAGGAGGAGAGGTTACGAGAAGCTAAATGGGACGGACCGGCGGCGACGGATTACCCGGTNGGAGATGGGGTTCCGGTACAACGCGGAGGAGACGGTTCTGGCGGATCAAGATCAAGCCGAAGCTTAAAATCTTTAGAATGTCTTCTCCGAAGAAGTTCTTTCTTTGGCTACGGGACGCATACGTGAAGATGATGATGGGTCTTGCCAATTCCCGTGTATGTGCTTCGGGTT…	507
GLX2YC301-GNXWWY103_c572	ATGGGAAGGGGAAGGNATGGGGAACCGACGAGGTTCGTGTCTTAAGGCGAGCTCCACTCGATGGCGGAAGATTACGAGACTGAAGAGAAAAAGCAGGCTGCTGCTGATGTATTGTTCGATTATTCAAAGTTTGTAATGGCGTGTATTGGAAATCATGTTCGTCCTTGTGACTTAAGATTGCATTTGATGAAGGAGGTTTCAGGGTTGCCAACTACATTGAAGAAAGAATTACCTCTGCCTCAGGTGGCAGCTTCTCCCGATGCAATGGGGGATCTTCAGGCTCAGGCCAAGCTAAAGTGGAGAAAACAGACAGTGTACAGCCTGTTTAGATTGAAGCATTATTGTGGTTAGCTTCGANTTTTAGTTATTTCTTGANTTATTAACTTGTAGTGGTACAAT…	492
GLX2YC301-GNXWWY103_c573	TATgGGGGAAAACACATCAAACGCTTGAAGAATATGAGCATGGAATCTTATGTGCTCTCAGATTTTGTAGGGATTCTAAGGGAAACTCCCAAAATCTTCAGCAAAAATGGGAAGCTCATGACTTCTCTCACCTTGCTWTACCTCTCACTTATTTCCATATGCTACTTGTTTGATGTCTTCTCCACCAAACCATTGCTTTCNGATTTGATTGTCAAGGCAAGTCTCATACCTATTACAGACCCGAAAAGCCCTGACTTCGTCTTTCTTCTCGTCAATGTTAAAAACGACATTCGAGACTTTGCTGCAATCGAATGGATATACGTTATTGTCGTTACAATTTTATCCTTGTACCTTGCAACAGCTACGATCATCGCATCAGCCTTAASGCTTNGTGGGAAA…	1187
GLX2YC301-GNXWWY103_c574	ATGGGACTTCATTCAGACTTACTCCCAGCGCTTTCTCTCAGTTTCTTTCATTGTTTCTCTCGTTTTACAGGANAATGTCCAAGTCCAATAGAATCCGTCACATTGTCAGGATCCGACAGATGTTGATGCAGTGGCGTAGGAAGGCAAGGCTTGCGGCTTCACGGGCTCCGTCAGATGTTCCTGCCGGACACGTGGCGGTCTGCGTAGGGACCAGTTGCAGAAGATTTATCGTCCGCGCAACGTACCTGAACCACCCCATATTCAAGCGGCTCCTCGTACAAGCCGAAGAGGAGTACGGTTTCAGCAACGTCGGACCGTTAACCATCCCATGCGAGGAGAGAACCTTCGAGGAGATACTACGGGTCGTGTCCCGAACNGNAATCCGGCTACTCTGGCCGG…	510
GLX2YC301-GNXWWY103_c575	AGGCTACCAGCGAATATGCAAGACAACTGAGAGGCCTAGNACCAAAATTCTGTCAGTGTTATCACTTGGCTTGGGATTTTGAAGAGGGAAGGCTTGAAAAGGAAGTTTGGCGGAAAGGAGGAGCTCCTTCTTCAGATGAAGATCAACTACTACCCCAAATGTCCTCAGCCAGAACTAGCTCTTGGTGTTGAAGCTCACACAGATATCAGTGCACTCACTTTCATTCTTCACAACATGGTTCCCGGCCTGCAACTCTTCTATGAAGGCAAATGGGTAACGGCAAAATGTGTTCCAAATTCCATCATTATGCACATTGGTGACACCATTGAAATTCTCAGCAATGGCAAGTACAAGAGTATTCTTCACAGGGGACTTGTTAACAAGGACAAAGtTTAGGAT…	784
GLX2YC301-GNXWWY103_c576	CAATTTCCTTTCGGTTCCTTTTTCCTTTAGTTCTTTCTTTTCTTAAGTTACTTTACCTAGTCTCTACTCGGTTGACCCTACCAAATGTGTCAGCAACAGGCCTCACCCCAATCATCCATAAAACCTGGGCCAGTGATTCGCCATAAGTTTTAATGTTATCAGTTCCCCACAACACAAGTGCTACAGTCTCAGGATAATTTCCCCCATTGTCTGCCTTCTGTCTCTCAATCAACCTATCCACCACAATTTTTGCACTCTGCATTGCTGCTGTGGTGGGAATAGCTTGTGGATCCAGCGCGTGAATGTTCTTTCCGGTTGGCAAAACTTTTGGGTTCCTAATAGGATCACCACCTGGACCAGGCTCCACATATTTTCCCTCAAGAGCTTGTTTTAAACTTC…	987
GLX2YC301-GNXWWY103_c577	GGGGGGTCTGCTTCAAAAAAGGAAGTCCAGTGGTTGCTACGGCGGATGATGGTCAAACATGGCAGGCTGATGTTCCAAATATCCAGGGACATCGTTTAANNGGAGGGNCTCAGATGATACAGTTAAGCTTAGATGGAAAGCGGCTCTATGTTACCAACTCACTCTTTAGTGCATGGGATCGTCAGTTTTATCCTGAACTCGTNGGAGNNNGGATCCCACATGTTGCAGATTGATGTCAACACTGAGAAGGGTGGTCTGGCTGTAAACCCTAACNTTTTTGTGGACTTCGGAGCTGAACCCGATGGTCCTTCCCTGGCTCATGAGATGAGGTATCCTGGGGGTGACTGCACTTCTGATATATGGGTTTAAGCATCATCATCCCCAAATAATTATAGCAAT…	611
GLX2YC301-GNXWWY103_c578	CGGTAGCTTGACCCACAGCTTTTCAAGCAATGAAAACACTCTTACAATTGGGACTCAGCATGCACTTGATCCTTTGACCTCGGTGAAGRCCCGTGTGAACAACTATGGCAAGGCAAGYGCTCTCATCCAGCAYGAGTGGCGTCCAAAATCYYTCTTTACTATTTCAGGRGAGGTGGACACCAGGGCCRTTGAAAAGAGCGCTAAGGTYGGACTTGCCTTGGCACTCAAACYATAGACTAGGCAAATATTCTTGATGCAAGGGGAAGGACAAACTTTGCATTTGAGTGGTGGGGAACAATAATGTTATAGGTAGAACGACATCAAATTTCNTTTGTNAAAACTTTTGATCTCTTCAGTTGGTGTTATTGGTTTTCACGGNATGTTGTGGATGTGGGTTNG…	502
GLX2YC301-GNXWWY103_c579	ANTGGGGAAACCCTCAAAACTCAATTCTACNTCTCTTCTCCTCTATCTCTGTAAACAAGTACAAAATCTCTCTTTTNTCTAAGAATAATGGTAATTTCAGCCTCAGCGGCGGCCGCAGTAGCCTCCACCTCACCAAAACTCGCGTACCCATATGCCTCTTCTTCCAACTCATTACCCACTACCACCAGTTTCCGTACTAAATTAACACCAACCCACCTCTGCTCTTCTTTCCTTCCCCCTTTCACTACCAATTCCACCACCGTTGTTGCTACTACGACCACTACCACTTCCCGCCGCCATTCCTTTATCGTCCGCGCCGCTCGTGGCAGGTTTGAGCGGAAGAAACCCCATGTCAACATCGGGACTATCGGCCACGTCGACCATGGAAAGACTACTCTC…	1824
GLX2YC301-GNXWWY103_c580	ATGGGANGGGATGTGACAATATGACCATGATgSRTAGTGCAGTTCAAGAAACCACTCCAGCCTTCTTCTTCATCTGCTAGTGAACGATCCTCAGAATCCAGATCAGATGACACTAGTTCAAAACCACAGGAAACTGAATCAAAGTAGCTGCTGCAACAGATCAACATGTCAGAGTGCACGGTTGTTGGTCCGTGCATTTCCNATTAGACATTGCAATAATCCCCCGTCTGCACTAAAATTTGGGATCAAAGATTTGNACTTGTAGATGGTTATTNNNNNNNNNNNNNNNNNNNN	294
GLX2YC301-GNXWWY103_c581	AACNANTCCNAGGGNANTTGNCNTTAAAATTAGCACGGTGATCCCGCACAGCACTTTGAAGCTCTTCAACTGTCTNCAATATTGTGAGCAAAGACATCCAACCCTGACTTTGCAACTTCCTNCCACACAGCCACGGTTTCCACGAAAATCAGGAACCAAGGCTTCAATAAGCATATTTGGCTTCAGTTCTTTCaWKTTCTgYACtTGTCTGAGAGAAATGCTCACTTCCTTGATCGGGTAAATCATCTCTATCAACGCTAGTTATCACCACATAATCCAAACCCCATGATGCAATTGCCTCAGCAACATTGGTGGGCTCGTTCGGGTCAGGTGGAGGAGGAGTACGTGATGTCTTCACATTGCAAAACCTGCAACCACGAGTGCAAGTATCACCCAATA…	622
GLX2YC301-GNXWWY103_c582	AGTAGTTCCNNTTGGCTTCGGCGGATATGGCTTTCAAGGATTTGGAAACCCTCTGGGGTCTTACATGAATGAGACGCAGCCCACAGAAAATGTGTTGTCTAGAGCCAAAGAAGAACCAAGGGAACAAGACATGTTCCTTGAATCATTGCTATACTAAAACTTGCACAGAATTGGAAAGGTTTAAGACTTTGGAAGGGATTAGAAATGTCAGAAGAATAAGAAGGAAGATCAGGTTCATTGGTTAATTGCATTGTGNTTGTTTGTTTGTTTGTATATTTCTACTACATTTGGTTATATGTATATTCAAAATTGTAGGCATATACAAATAGAAGTTTATGTTACTTTTTTTATTATTATTATTANTTTTTCNTTTTGAGGCCTCNTTCCTTTCTAGAATTA…	505
GLX2YC301-GNXWWY103_c583	CTGCAGAGTTGAGTTGCAAAGGTAGATATTATGGTACTGAGCGGAAACAGTGTTCATTTCAGAAGAGTCCAAAAAGCTCACTGCATATCATGAGAGCGGTCACGCAATTGTTGCATTTAACACTGAAGGTGCACATCCAATTCACAAAGCAACAATTATGCCCCGTGGATCTGCATTAGGAATGGTTACCCAGCTGCCCTCCAGTGATGAGACATCAATTAGTAAGAAGCAATTATTAGCTCGGCTTGATGTTTGCATGGGTGGAAGGGTTGCAGAGGAGCTCATATTTGGTCAGGACCATATCACAACGGGAGCTAGTAGCGATCTTAACACAGCAACAGAGCTTGCTCAGTACATGGTATCAAATTGTGGGATGAGTGATGCAATTGGACCAGTTCA…	437
GLX2YC301-GNXWWY103_c584	ACTTTANNTGGGNCGCAGAAGGGTTCCACCTAGCCCGCAGATTATCAATTGTGATTTTTACATAAATTTGGAGAGCACTAGCCATAATATGAGACNAAAATGTTGGAGCATCTCCACCACATCCGCCACCTCCGAAGGAGCCTACCTTCACTTGCCCAATTTGTATGGGACCATTAGTTGAGGAGATGTCGACAAAATGTGGTCACATATTTTGTAAAACATGCATTAAGTCCGCTATAGCATTGCAGGCCAAATGCCCCACATGTAGGAAAAAGGtTCACAGTGAAAGAACTCATTAGAGTCTTCCTCCCAGCAATGAGTTGAATGAGTCTCATGCCTCAAAAAATATTATGCTTAATGCAAACTTTTCTGAGACAGGAAGGAAAAAGGTTTTGGTGT…	722
GLX2YC301-GNXWWY103_c585	ATGGGGCACGCCACCACGTGCCANNNNNAATCCCCCAAATTTCCACACGCAGGTTCCCCTMTCTTKCTCTCTCTTSKSAGAGCCCCTGTTTGTTTCCCAGGAAAATTTCTCTTTGCCAGAATACCCATTAAGATTTCTCCGGAAAGCGAAAATGGTTTCTCCGGAAAACACCAATTGGTTGTTAGATTACCCCTTGATCGACGATATCTCTGTACCGGATGGCAATTTCTCTGTCTCCTCTTCCGGCTTTACTTGGACCGTTCCGCCGATCAGTGGGCCRTCTAATGTCGGTGTCGATATTGATTCCACATTTGGGGATTCAAATGGCCTCAAGGAAGCTGGCTCAAAAAAGAGGGTTAGAACTGAATCATGTGGTTCATCAAGCTCCAAGGCGTGTAG…	1077
GLX2YC301-GNXWWY103_c586	AGTTTAGCCAAAGACAAAGAAGATGTAGTTTCTTCCAGGTCCCAAACAAATGACTGGTTTCAAGATGATTTGAGCAGTAATTACAACTCTGGGATAACAGGTCATTCCATGCAAGTTGAGGTAACTGCAAGTGAGAAGGATGGCAAGATAGTGCAGAATGAAAATACTTCTTCGTCTGTGAGTATAGATTGGATTCAAGATGCTCAATGGCAAAGCGAAAGCAATAAGGCACCTGATGAGAAAACCATTGACGAAGATGATGATTCATTTGATACGTGGAATGATTTTACAAGCTCAACTATGGCTCAGGGTTCTTCTGATAAACAATTGACCAGGCCAAGCAGTTT	347
GLX2YC301-GNXWWY103_c587	TCTNGTNNTTTTNTNNTTCCTCCATAGATTTCCAAGGACGTGATTTTCAATTCATTCCGTTTGGAGCTGGCAGAAGGGCTTGCCCAGGTATACAGNTTTGGTATGAGAGTAGATGAGCTAGCATTGGCTAGTCTTTTGAACAAGTTTGATTGGTCATTGCCTGCCGGAGCAAGTGCGGAAGATCTAGACATGACTGAAGCAATCGGTGTTACCGTCNATAAGAAATCCCCTCTCATTGCTATGGCAACTCNNTATTNNGNCAATTAACCTCAATATACATCTCTCTTATTCTGCAGTGTTGNAATTATAAGTAGCTTGGAGTAAACATAGCTAAATATTCAATAAACTGTGCTGTTGAAAATATAGACATTCCTNCTCTTNCCTCTTCAAATGAATAAT…	449
GLX2YC301-GNXWWY103_c588	AGGTCAAACACCTCAAAGTCAGCATCTGAATCCTTTGCTAAAAATTCCAGTAGATCAATCTCACAATATCCTATGAGATTGCTCTTGGACAATCTATTAGTCTCAAACACTGATATCCTAGCAAGATGAGCCCCATTTCTTTCCAAGAGAAGTTTCTTTTCAGAATTCCAGCTAGGTTTATCCGTGTGATCAGAAATCTCGGTGCGAAACGTCTGTTCTCCAAGTGAAACACATGCAAGCCACTTGTCCTTGAACTTCATCTCCGCGCGAATCAGAGTGAGGAGAGCAATTCCAGCAAAATCCTCAACATTGAGGAATTTGCGCTGACAGTCAGATGCAGAGCTCGAGCCATTGCCGCGACGGCCGTGATGATGTAGATGAAGCTTCCGCCGGAATCGA…	521
GLX2YC301-GNXWWY103_c589	CGGCGGTTGGATGTGGGAAGATGTAGAGGATATGTACCCAAGGCGTAGAATAGGAGGAGGAGGAGGAAAACATTACGCTGTAGGGTAAGTCAACAGTTTCTTGATTAAGTGCAAGAGTCTGATATACAAGCGGTGGTGGTGTTGGCGGCGGCGAGGGCGTTGGTCGTCTTTGTCTTTCATGTCGCCGTTGTTTTCTTGACGAATTTTGGTTCTTTAAAGAGAAAACCCAACTACCAGCGGCGACAATGGGGTGTTCAAAAATAATTACAAGCTACAAAAGAAAGTAGAGAAGAACAGTTAGGAAGGAACGGTATAGAGAAATGGGAAAACCAAGGAACACGAATAGAGAACAAGTGTGGTGTGGTTGGTTNGGTTCACTGAAGAGAACAATTAGGACGA…	519
GLX2YC301-GNXWWY103_c590	ACTGAGTGTCATGGTTCATCGAAACCAACGCCCAGTTGGTCACCACGCCACCCACTCTGCCGTCTTTCACTATCAAGTCCTCGGCCGCCACGGCGTTGAAGAGCTTGACGTTGGGGCGAGCCAAGAGCNTTGCTCATGATGGTGGAAGTGAAGAGCGCTGCGTGTTTGATGACAACGTAGTTGTCTTGCTCATCATAGTCTACGCCCAGCTCATCAAGGAAGAGGTGGGCTGGTTTGCGCACCACCATGGCAGAGAAGAGCTGTCCACCGAGCCACGCGCCACCCCCGGGGCTAACGGACTGCTCAATAATAGCAATCTGAACGTTGGGGTTTTTGCTAAGCTCGTAAGCGCACGAGAGCCCAGCAGACCCAGCACCAACCACGACCACATCTGTGTCT…	603
GLX2YC301-GNXWWY103_c591	GTCCAATATTGGATACTTAGATTTAGCATCCCACGTGTTTCACTTGTAGGCCCTCCATGACTTTTCAATAGCAATGGAGGTTTTTCTCTTGACTAGCCTGGTAGATGGGATTAGATGGTGGATAATAGTATGCATACGCCTTTTGACCTGGAACTTCGGTGGGGAATTCAATTAACCTCTGGCAAGCTAGAAGTAGGTACTTAGTACTTACAAAGTAT	218
GLX2YC301-GNXWWY103_c592	AAGCAACNNNNNAATATTTTCCNTGAGTGGAGAGCCGTTTGATCCATCATCTGGGATGTCTGTTGGGNAAGAAGATCATGTAGAGGTTTCAGGNAATGACATGTAATTCATGTGCTACAGTAAACACATTTACAAACTACCTACATCGCTGCCAAGTCAATGTATTTCTGGAGAGTCTCTCTAATTAGATTTAAAGAACACTATCCCGGTGATAGGTGTCTTAGAGATTAGGTTCAAGAATAGCTGTGTTTTTAATTCTGATTTTCTATAAACTTACATTAGCCAAAAAAAAAAAGNNN	299
GLX2YC301-GNXWWY103_c593	CACGATCAGCACCACCCGATCGTCAATCGTATGGCCGAAAGCAACCAGCGGCTCGTCGCGCAGGAAGTAGAGAAACAGCCACACAGCCATCATAACGATGAACACGATCAGCGATATAGGGTGCCACAGCAGACTCAGGAACAGAATCAGGAGGACGATTATCGCGTAGTTCATGCGGAAATAAACGACGTTGTTTTTGATTCTCGTTACTGCTTCCCGGAAATTTGCAGGAAACCTGATGGAATGAATGTCAAACATGACTTTCCACGGCTGGCGGGAGCCGAGGCCGGCTTTGATACGTTCTTTGGCACGTGTGATGTATTCGAGGTTCGACGGCGGGGTGGAGGAGGTCGGAATAGTGCCGTAGCTGGCCATTTCCGGCGATTGACCGTTTGGTGA…	461
GLX2YC301-GNXWWY103_c594	GTGATATATCGAGACTTCAAAGCATCCAACATCCTACTTGATTCTAACTACANCGCTAAGCTCTCAGATTTTGGGTTGGCTAAGGATGGACCAACAAGTAGCCAAAGCCACGTCTCCACGAGAGTCATGGGCACCTATGGCTATGCAGCTCCAGAATACGTGGCCACAGGACATCTAACCGCCAAAAGTGACGTGTATAGTTTTGGGGTTGTTCTCCTTGAGTTGTTATCTGGCAGGCGAGCAATTGACAAGAACAGGCCATCTAGAGAACACAATTTAGTTGAATGGGCAAAGCCTTACCTCCGAAGCAAACGCAAAATTTTTCCAAGTTATGGATGCTCGTATTGAAGGCCAGTACTCACCTGGTGGAGCACTAAAAGTAGCTACACTTGCAATCAA…	603
GLX2YC301-GNXWWY103_c595	ATGATTGCTGCACGGCGGAGGGAGCGAGAAtTCTTTGCTTCTAGTCCAGATTATGGACATTTAGCCAGCAAAATGGGCTCAGAATATCTTGCAAAGCTTCTCTCGAAGCATTTGGAGTCTGTAATTAAAAGCCGCATACCTAGCATCACATCTCTAATTAACAGAAGCATTGATGAACTCGAATCAGAGTTGGACCATCTTGGTAGACCTATTGCTATTGATGCTGGGGCCCAGTTATATACCATCTTAGAGTTATGCCGTGCATTTGACCGTATATTCAASGAGCATTTGGATGGAGGACGACCAGGAGGTGACCGCATTTATGGAGTTTTTGACAATCAGCTCCCTGCGGCTTTAAGGAAGCTTCCATTTGATCGTCATTTGTCGCCCCAAAATGTA…	429
GLX2YC301-GNXWWY103_c596	ATGGGCTTGTTGCTAGAGCACATGCCCTTGACCTACAGGNTGNCATCCATACACTTACCGGAATGAAAACTTGTTCTTACACTTCAACTTTCATCAAGACCCATACCAGGAGTACGACTACTGGTTAAACAAGATTGGAGTTGATGGACTCTTTACTGACTTCACAGGCAGCCTTCATAATTTCCAGGAATGGTCATCTCCCTTGTCTAAAGATGAAAGAGATGACAATGGCAAAGCATCAAAATTGCTGCATAAAATTTCTACGATGATCTATTCATATGAAAAGGTATGAGATAGAGAATTGCATGCAAATCCTAGCATCACCTGAAGTTCAACCTCAGTGGAAACAACAATTTGTNGAATAAAACATAGCTAGAAAGACNTTTTGTATTCCCGTCA…	484
GLX2YC301-GNXWWY103_c597	ATGGGGGAAGTCCGATCAAAAATCCCTAATTCAGGAATTCACCTTAGCAGGGCGAACACTTCAATACGTAATCTCGGAGAAACGATTTCAGAGCAACAGCCGGAAATATGTGGACTGATATTCTTCTTCAAGTTGGCYTGATTCTGTTGACTGTGTTTATGTTCTTAGCTATGCACGACATCCCCAATAAGTTTTTCTCCAAGCTTCGGTTCCGYAACCGCGCTGATCTCCAAGCTAAGCGTCACTTCGTCGTCGGCGCTCAACTCTTAGSCCAAGCCAGATCTTCCAAATCCCGATCATCAGCCACCTCTTTAGCCAAACAAGCCGAAGCGGAAGCGGATAAGGCCATTTCTCTGGATCGTAAAGAGGCAGCGGCTTATATTTTGAAGGCGTTGKCGT…	561
GLX2YC301-GNXWWY103_c598	GAACNNANTCGNTCCGNCNAGNCNTGCTCGGAGCATCAATTCAGTTAGCGGTCTGTATGTCCAAAACTTGGGGTCCTGCCTAAGGAGAACACGGACCTCTTCCTTCTCTTCATAAGATATACCACAATAACGTGGATCTGCAAGGAGACCAACAAATGATATGTAGTCATTC	172
GLX2YC301-GNXWWY103_c599	GGAGTAAGTTCTTAATCTGGGCATGTTTAGGTTCGGCGGTGTCGAGATAAGCACAAACTCTGGTGTCTCCTGTAAACTTAACGCTGGGCATGAAGTCACCAACAAGGACATCCTTCTTCTCCACAATCTCCAAATCAAACATATGAGCAAAAGATTTGCAATCAAGAACAGCAATARCATTAGGGTTAACTCCGAAGAAGAAGGGCCCCGACGGGGGTACGTTTGTGCGGAACACGGTGCTCTTGTTCTTCTCAATACGTTTCCTGAAGAAAGTTTCGGGCCCCTGGAACCAGAAGTAGTCGAGGCGGTCGGAGATGGATCCCAGCAAGGGCCAGCCGTATGAGCCGGGGATGGTACGGAGCGGGAGAGAGGTGGAGGGTGGAGATGTAGGGGAGGCGA…	580
GLX2YC301-GNXWWY103_c600	CCGCTGCTGACTGGACCCTTGGTACTGCCAAACCGCTTCACCCTATTTTCATGCTCNTTTTTCCACACGCATGGCAGCTACCTCCTTCTCCATTGCTGCTACTTCTCTTCTCATCTTCTTTGCCTCAACCTCCATTGCTTTTGTTAATGTCTCTACTTTCTTTGCTAACATCTCAATAGCATCATCCTTATCTTTGAGGCTTTGATCCTTCTCATGAACAGCTTTCCTCAAGGCTACAACCTCTTTCTGCAGAAAATCATACAACATCCCAGGTACACTATCTTCTGTATCCGCTGACTGGAACTCACTGGGCTTATCTTCCAGATTCCCTTTCCAGGTATTAGGTGTTTCACTGTCCTTGGTTGCATCACAAGACTGGTTGAGTGATCCATTTAAAAG…	491
GLX2YC301-GNXWWY103_c601	GGTTTTTACTAAATAAGCAAATCCCTCCGTAAGGTAAAGAGCAGTAGCATACAACCAAATAACCGCCTAAATATCCNTAAAACCAGCTGGCCTACACATGGTACAACTACTCAATTATATATNAGAAAACAAGCAGCCNAACCTAACAGATGATACACCCAGGATTAACTTACAAGATCGACACAAACTTTGGCGCATCTTTCCTAGGCCCAACCAGTGTTCGGTATAAGTACATCGTcCCTACtTTTTGTCTATCATCCAAGCTAATCTCCATCGGATCGYCTTCATTTATGATCTCCACATTAAGCATTGGCATCTTCTTCGCAAGAGTATTGCAGCCTCCAAGGGTAACTTCACAGGACGACATCCAAAGGGATCGCATTGTTTCATACTTTCCCA…	1987
GLX2YC301-GNXWWY103_c602	TATGGGGCCAGAGCTGAGTGAAGATTGAAAACTGATCGAGAGTAATGGTACACAGTGCTTATGATTCCTTCGAGCTCCTAGGCAATTGCTCGCCCAAAATCGATGCCATTGCATCGTACGGCTCAAAACTCTTCCTCGGCTGCTCCGATGGCACTCTTAAAATCTACGGGCCGGAATCCTTCGAATCGGATCGGTCTCCATCCTCCGATTACCACGCTCTGCGCCAGGAACCGTACGAACTTGAGAGAACTGTCTCTGGATTCTCCAAGAAGCCTATTTTATCAATGGAGGTTTTGGTCTCTAGAGAGCTCCTCTTATCACTTTCTGAATCGATCGCGTTTCATAGGCTCCCAAATTTGGAGACGATNGTTGTGTTAACGAAAGCCAAAGGCTCAAATG…	799
GLX2YC301-GNXWWY103_c603	TATTNTGGGNTTNNTAGNCNAAAAGGNAACNTTANTCAGAAACAACTGATTTCGGTGCAGTTTCCAAATTTTGAAACACAAAATCAACAGTAATAAAACATGTCCATAGCTTCNATCTCAACAGAGCTTCTTAGTCAACGCCCTTATACCAACCCGCAAGCCCAGAACTAAGATTCTAACTTCTGTTAGTGTTGTCTCTTGCAGAAACAAACCAGGTGACCGGAAAGATCGTTCCNGGAAAAATGAGAACCGATTGGCAAAGTTAGCAATAGTGACATTAGCAGCNGGGGTTTTGACACTGGGTTCAGTTGGTGATGCAGATGCCGCCAAGAGTGGCGGCAGAGTTGGTGGTCAGGCYTTCCGGTCGTCGGGTCCTCGCTCATCCTCAAAATCTTATAG…	842
GLX2YC301-GNXWWY103_c604	CGGTTTAGTGAAAANAATCTCTTATGAGTGTGTATGCTTTGTCTGTTTCTCTTAACAACCTCGTGTTAAGCCATTTAGGAGAATCTACGACGTTGGAGACCAAACGCTGCCGTTTCGATACTTCTTCTGAATTGACTTCGTCGTCTTTGTCGACTGCTTCCCTCTGCCTCTTACCTGGACTATTGTTGATATTGATCTCGATCTCGATTTTCGTCCTATTATTCTCAGAGTTCTCTGGACAGTCCTCGTTTTCTTCTCCGATAAACATTTTAGGGAAGAAGCACTTACCACTCACATCAATCCAAGCAATCGACCGTTGCTTCCCTGTTTCGAAATCAATCTGCACCATTCTCAGAAAGTCAAACACGTACTTTGACCCTTCAATTTTAATATCAACAA…	773
GLX2YC301-GNXWWY103_c605	GTAGCATCCTTGTGATTGTTCCATATCAAATCCCCATACAGAGACAAGACATTGCCGTCGTCTGGCTTGGCCAGAATAGCTCTCTCGCAATACTCTTCTGCTTTCACAAAATCTCCTCGTACCTCTTTCAAGTACTTGGCATAATTTGCAAGAATGAGAGCGTCTTCAGGACACGCTTTGATCATTTTCTGATAATACATCTCCACACTCTCACTCCGTTTACCAGAATCCCCACTCCCATCACCGCCGCCGCCACCACCGCCAAGAACTCCACCATCCCCACCGCCATCACCTCCACATCCCTCATCCAACACCAACCCACCAGACAAACACGANGTCGTTTCGTGTACGTACTAAATTCTCCTTCACCTTCGCCTTCTGCTTCCTNCATTTTCAACC…	471
GLX2YC301-GNXWWY103_c606	GAAAATTTCNAAGNTTTCAACAACCATATCAGCAGGCCATGTACTACTGTTCACTTATACTTCAGGATCAGACATGGCCGTGGATGGAAGAACTTGCAGTTCTTTCTCATCTTGAAGCTGAAGATCTTGCTAAATTTGCACCCATGATGCTCTCCAGGGCCTTCTTAGAATGCTACATAGCAGGAAACATTGAATCTAATGAAGCTGGGTCAATGATCCAGCACATTGAAGATGTTTTCTTCAAGGGCTCAAACCCAATATGCCAACCTTTGTTCCCATCCCAACATTTGACGAATAGAATTGTTAAACTTGAGAGGGGCAAGAGTTATGTGTACTCCNAAACACGGCCTGAATCCTACCAATGAG	366
GLX2YC301-GNXWWY103_c607	ACAATAAAAGCGAAATGCGAGGTTGGCTTTAGACTCAGCCATTTAGGATTAGATTCCGGATATATGTGATTCTATGTTATACACATCTTACATACTTGATTCAAACAGTACCAAAAGCAATCAAGATGTTNAAGAAGAAGAAAACAGACTTCTCACATGGTTAATTATTGAGTCAAACCACTAATACAGAAAGTGAAATCAAAATTACAGTTCTTTCTCCTATTTAAAAATCCTGCAGAAAGATCAAAAACTCTGTTTTCtATCTGTGAGCAGTGACCAGAGTTTCaATAAACCTCAATCCGTCAAACCTTGGGGCAAATTTATCTGTTGATGGTGATCTTTGtCATCGTTGAAtTTTTCATGATCNTTTTTCGtATGAATCATCCTCGTGAGAAACTG…	595
GLX2YC301-GNXWWY103_c608	ACAAATCTTCCATGGTGAGAATGAACCCATATGTACTTTTAAACATCTCCCACATACTACCATTCTGTTTAACAGACATGCTACATAGTACCAGCACATAGACTGACCAGACACAAACCCAGAACAAAAAATGAATGACTGGTTTCCATGAGAAGGTTGTAGGTAGCTTTGATTGGTTCAACAGTTCCTCTTGTTGACAAGAGGTACCACTTGANGGATTATTTCCACCTTTGCAGCATCTTCTTTGTAGAAACAACTTCCTAGGAGGAGTATCTGGACCATAGCCAATCNAAAAAAATCAACGGAATAATTAGAATGGCAGGATAAAGAGATAAATGTGTTGCCATAACCCATCCAAAGGCAGCCAATGATGGCAGTCTTTTACATGCTCCATACAGG…	593
GLX2YC301-GNXWWY103_c609	CACACAAGAACAGAGAAAATCATCATAAAGTAAAAGAAGATCTCNNGAAAACCAAATTTCAAGATTTATGTACTCAATCCAAAGTAAACTTACAAAACAACCAAANTTTTAGAAAGCAAATATAGGTTCCATGAAATCTAACCTGAACCTCAAGCCATATAGCAGTCACATATATTTTTCCACACAGCCACTCAAATAATTATTAANCCCCGTAAAGGACCCGAACCCTATTCTCAGATCTTGCAGGCAAAGGAAAGACCCTCCTTTGTCAGAACATCCAAATTATCAACAGGAGGTTGGACCCTCGCAACTTTGGCGATGGACTTGtTTTCTTCTGGAGTCCCGCTCTCAAGGAAAACTCCAACCACCTTCCCATCTTTGATCCAGTATGATCCAAAC…	1643
GLX2YC301-GNXWWY103_c610	ACGCTAAAGAACATATTTATAATTAAAATAATATATATTTATGCGTGTGTATATACNAAAAGCTAAATATATATAATATCATGGTTATACACATAGTCTACAGTATGTAGTNCCAAAAATACAAGTTAACGTATCAACTTATATATACGTGCATATNCAAAATTATATATTAACACCACNAAAAAAATCTTGTTACAGAAATACTAGCCTTGTTGATGCTTTGAAGAACTCGCATCCATATCCTGCGGCACCATATTACCTGAGGAGGAGCTTTCAAACTAGTTAACTTTGTTGGTAGTTCATCTGCTAGTGTTGGCCAGAAAGCCCTTAATTTATGACGAACCGCTTGTATTACACGCCATGTTGACTCAAATGGATAGGCCTCTGAAGATCCAGCAA…	836
GLX2YC301-GNXWWY103_c611	CAATATAAATATCAACTTCTTCCCCTAGCTAATACTACATGTTCACCTAAAAAAGTNCACAAACCNAACCCNAAGAGTTCTGTTCTCATAAGCACCACTTATCAACATAAGTAAATCCACAAAGGTTAGAAGGAAAAATCACAAGAGCTTGCACAGAGTTGGGACAGCAAATTGAAGCCAAACACCTACACTTGCAACCAGAATCAGCAGTCAAGCAGTCTTCACGAAATGACAAGACAACAGTTTCCCAATCTCCAGGAATCCAACAGTTTGTTTCCCGTCGAAGATGGCTTTCAGCTTCGCATCACATAAGATTTCcCGTTTGTTTTgAGGATTCtYSSAKGTTGTTGATCTTTATGTGGGACCAGATCTGGCGGACAGCGTCCGCGCGGGATGCTT…	706
GLX2YC301-GNXWWY103_c612	ATGGGGAANGNNNCATTTCAGARATAtCACACAGCACAAAACGAATAACAATGGCTTCGTGCAGTACAACACCATCATCTCTTATGCTAACGTATGGTGCCTCTTCCGTGCACCCACAGGATTTGACTCCCTCCCTTTCTTTGCTCTCCTTTAAGCCCAAGACTGCACCTTTTTCACTGTGCAGTGACTTGAACGTTAAAGGAGAGAGGAAAGCGAGCAAATGGGTTGATCTGTACGCACTCAGAGAGGCCAAAAATCGGtTTTGCTAGCCATGTCGTTGTGGCTGCTGTGGCTGCGGAGGCTGAGCTGGAGACTGAGGATGTGGAGGAGATTGAGGGAGGTGCTGCTGTGGCAACTGCGGCTGCTACTACTACTGTGACTAAGCCCAAGAAAGGCAAG…	1393
GLX2YC301-GNXWWY103_c613	GGTCATTGTAACACGCTGAAGAAAACATGTGAAATTGCATTACCCTTTTTAAAAGTTTTTAAGTTTTTTGAAATATCCCTAACAAACAACATAACCTTAATCATCTGCATAACTTATTTACAGTACATTAAGTCAGGAAATATACATCGGCCATCCNAGNACATCCACAGCAGGGTCCTCCCCTATGCGCATAAGTTTCCACTCGCCACTGAGCTCCTGTGTTGCCTGNCNAAAAAATACCGTCCATCCGTCCNATAAAAGTGCTTCATTCATCGTAACGAGCGCCAAACCGGCACTACCGGTGAAGCCAGAGACAAATTGACGNCCGTTTATCACGTGCAGAAACGTATTCACTCTGGTGATAATCTTCGGATGGAACGACCAGTGCATGGAGAGGAG…	585
GLX2YC301-GNXWWY103_c614	ATGGGAAAGCTGTGAAAAAATAGACAGAGATCAAAGTAATGGCTTCTTTGAAGAGAAGTTCGCCTCTGACCTTGATTATTTTGCTAGCTTTTACTTTAACGACGATNGGNGAGCAAAGTGAAAATGGTGCATGGGCTGNAGTCCCAGTCAGTGCATGGAKKWgaGACGGCTCGGCGTCATGGCATGCAAGCCAATCGTATTTGGGCAGCCTCCGTCACCTGCTTGTTGTTCGCGTATTAGGACTGCACACTTTGATTGCATTTGTCCAGCCATTACGCCTAAGTTGGCTGCTCTTATTGGTGTCAATCGTGCCATAAATCTATTCAAAACTTGTGGCAGAAGGGTANCCCCGGCACTTCAAGTGTGGCAGTTTATATTTTCCATGACGCTTCCTTACAA…	807
GLX2YC301-GNXWWY103_c615	AGAAATCTATCTCGCTACGCACATTGATACGTTTGAGATCGTCGCTGTCAAAATTAGAAAATAATAGAACAAAGCACCCGCAACTGCTTATGAGGCCAAGTTATACAATAATCTTCAAGGGGGAAGTGGAATTCCAAGCATAAATGGTCTGGTGTAGATGNNGAGGACAATGCACTTGTGCTTGATTTGTTGGGACCAAGCCTTGAAGATCTCTTTGTGTATTGTGGGAGGAAGTTTTCTTTAAAGACGGTCTTAATGTTGGCTGATCAAATGATTACAAGAATAGAGTATGTGCACTCTAAAGGATATTTGCATAGAGACATAAAGCCTGATAACTTCCTCATGGGCCTCGGTCGCAAAGCAAATCAGGTTTACATTATTGATTTTGGACTTGCAAAA…	941
GLX2YC301-GNXWWY103_c616	AATGCATGGANGNATTTTAATGCACAATCGACGATTCTGAATATACTTTAAACAGATACAGCTCAGGATTGCAATGCCGTTGGTTTTGCTATTGTAGGCTCCTACTTAATATCTTATTATCTTCTAAATTCCTaAAAACAATTCTGTATNCGTTCCCCATCCATCAAAAGAGAGAGTATAAATATNNCCCAAAACCATATCTCATCCCGCCAAAATCAAGTCCTTGTACACATTTCCAATTAATTAGGAAGACAAAAAGCTAGGAAGTTCCTCASTTGCYRTCGGTGAAATCTGCRTCRATGACATCACCATCYKGTCCTTTRYTWGATGAGTCTGAAGRWCCAGCCTCRGYRCCTGGTGTGGGTCCGGCACCAGRAGCAGCGCCAGCTCCRGGTTGGT…	2524
GLX2YC301-GNXWWY103_c617	ACGAGGTTCCGTATCGTTAGGTGGGGAGTGCAGAGAGGTACTTTACGATAAATACTGCTGATGGCACAACATATGTCACAGGACTTGCCATGTCTAAGGCCACTGATAAGAAAGTTGTGAAAGCTGATGCATATGTTGCTGCATGTGATGTCCCTGGAATTAAGAGATTACTTCCATCATCTTGGAGGGAAATGAAATTTTTTGACAATATTTATGAGCTAGTTGGAGTGCCTGTTGTCACTGTACAACTAAGATACAATGGTTGGGTTACTGAGTTGCAGGACCTAGAACGGTCAAGGCAACTGAGGCAAGCTGTGGGGTTAGATAACCTTCTGTATACTCCAGATGCCGATTTCTCTTGCTTTGCAGACCTAGCACTCACTTCTCCAGAAGACTACT…	783
GLX2YC301-GNXWWY103_c618	AAGCAGTGGTATCAACGCAGAGTACATGGNGCATTACAGAACGAGAACAACAATGTCACTCCTTGAACTCCCTCTCATAACTCTTCTCTGTCTTGCCTCACTTCTCATCCGAGTTGACTCAACTCAGCCTCCATTCTCATGTGACTCGTCGAACCCGTCAACAAAATCCTACCCTTTTTGCAGAACAACACTTCCCATAAGCCAGAGAGCCCGGGACTTGGTCTCTAGATTGACATTAGATGAAAAAATCTCCCAACTCGTTAACTCAGCACCTTCAATTCCCCGCCTCGGTATTCCACGTTATGAATGGTGGTCTGAGGCATTACACGGTGTGGCCAACGTTGGCCCAGGCATCTTCTTCAATGGAAGCATTAGAGCTGCCACTAGCTCCCCTCA	396
GLX2YC301-GNXWWY103_c619	CTAAAGCTACCTTGTTCTTCATTTTTTCAGCATATTCTGCTTTCTTCCTCTCCAATTGTTCCTCAATCTTTTTCAGCTTGGCTTCTAGAGATGCTTTCTTGCTATTTTCCCATGCAGTAAGAGCGGAGAGCTTTTTCTGAGCCTTGTTCTCTGCTTTTGTTTTTTCACTATCTTCCCATGCCCTGATAAAAGACATTCGNTTTTCCNTTTCAACCTCTGCAAGAGCAACATCTCTATCATGCGATCCTCCAGAAATTTTCNTCTTTTCTGCTGAGTCTGGAGTTTTATCAACTACAGCGAGAGYTTTGGAGTCAYCAGGCTTCTCTTGACCAGCTTGAACGACAGNCTTTCTCTTCTGCTACATCGTTCTTGGGTACAGCCGGAGCCGGACCTGGAACC…	525
GLX2YC301-GNXWWY103_c620	AATCTTCTAGCTACGTCTAATGCCCATGGTACAATTGAGTCATAAACGAGAACTTAGGCGGGTACTTTGAACCAAGCTGTTTGTCAATGAGCTCAGCTAGAGTTTGTGAAACAGAAGTTTTGTAACGTTGAATATAGTCTTCGATGCTCGTCGATTGTTTTGCRYCGTCGTTGAACCCATCAGAAATAAGCTCAACRTTGATGGAACTGCTGCTGGYTAGGGTCTGCAAGAACTTGGGAGTTAAAGATGAGTGAGTGGTGATKAGKGTTACTTTTAGGCCTTTTGAAGCTAAGCGTTTGCCGAATTGGARTAMTGGGCTTACGTGACCTTGTGCAGGATAACCAAAGCATAAAATATGAGTTTCAGTCTTTTGCTCCATTTGCTTCAAAAATCAGACAG…	462
GLX2YC301-GNXWWY103_c621	TAATGGGGgGTGCCGTCAGCACTGCTCGTGCCACTCTCGTGCTAGGAGTTTTGCCTCTCTCTCTCTCTCTCTCTCNCTCTNTCTCGTCTATCTTTTCCCCACGATGGACTCACTTTCTCTCTTTTGTACTGGGGGCTCTACTAGCCGGCGGCCTTTACTGGTTTGTTTGCGTACTAGGCCCTGCAGAACAAAGGGGCAAACGAGCCGTCGATCTCTCCGGCGGTTCGATCTCAGCCGAGAAAGTCCAAGACAATTACAAGCAGTACTGGTCTTTCTTTCGCCGCCCCAAGGAGATCGAAACTGCCGAGAAAGTTCCGGATTTCGTAGACACGTTCTACAACTTAGT	346
GLX2YC301-GNXWWY103_c622	TATTNGGGTAAGGTTAAGGCAGCTTCGAGAACAACATTACCACTTGCGTCTTTTCNTAGCTCGCTTTTCATTCGCTCAGGCAAAAAACCCTGACACCTTCGTCACTATGGATATTGAGGAGGATATCCGCGCCTTACAGCTCGACTCTGCAGAAGAGAATAATGGGATGGTCAACCCAGAAGAAGCTTGGGTGATAAG	198
GLX2YC301-GNXWWY103_c623	CTTTANNATTNTcAAGTAAGtAaNTTTCTCATATCGATAGTTCTACAAAGTCCAACACATAATGTCTGTAACTCATAGGCTGCGGATGATTCAACGCTCCTTgGGCTAACATATTTCTGGTTTATACACAAAGTTAACAACCGTATGCTTTCACTGTCRATTTGAAACCTTATTCTCTTATAGAAAGTaAACAACGGATTGCATAACTGGTACAGGATCCAACTTATTGTTTCGtCATTGATTTTTTATATTCTAGAACACTTTATTATCATTCTCTAGAGTATACATTGAGTACCTGAGCTCAAGTTGATCACATAAAGTGAAGCTCCATTCAGTTTCAGTTAACCCTCGTGGATGTATTCTTGCTCTTCTTGTATCTCACTTGAGTTCAGAACTGGG…	1142
GLX2YC301-GNXWWY103_c624	CATNGGGGAAGGAGTTCTCAGCTTCGACTTCGAGGGCGGCCTAGACGCAGGGCGGCCCGCCATNCCCCACAGCCTCCAACCCCTGTCATACAATCCGACTCCTCCGCTGCAGCCGCGGCCAACGTTAGCTCCGCTATCCCTTCTTCCGTTGGGGCTGCTGCGGCGGGGGCTAACCATTTGGGTCGGACGAGCTTTCGACAGACGGTGTGCCGGCATTGGCTGCGTGGTCTTTGTATGAAGGGTGATGCCTGTGGGTTTCTTCGACCAGTATGAC	274
GLX2YC301-GNXWWY103_c625	ATCGAATAAGAAGTGGACTTCATTGNACAATTCAATGAAAAGCTTCTTGTCAAGCAAGAAAACGAGAATCTCCAGATTCTAGATGTGCGAAATTCTGAGCTGATGGAAGTTAGCAGAACTGAATTCATGACTCCATCTGCATTTATCTTTCTGTATGAGAACCAATTGTTCCTTACATTCAGAAATCGAACTGTTGCTGTATGGAACTTTCGTGGAGAGCTTGTAACTTCATTTGAGGACCACCTGTTGTGGCATCCTGACTGTAACACAAATAACATCTATATAACAAGCGATCAGGATCTTATTATATCTTACTGCAAGGCTGAACCTGAAGATCAGTGGATGGAGGGAAGTGCTGGATCAATTAATATCAGCAGTATTCTGACTGGGAAATGCCTG…	715
GLX2YC301-GNXWWY103_c626	AAGCAGTGGTATCAACGCAGAGTACATGGGGNGAAACATTATTTTTCTCNTTTTGCTTTACATTAAATTCTCCAAAGAGATAGACTATCCAATATGTCTAATAACGATGCATCAGWGGAAACGAAGGTTCCTTTGCTTGAAGCTTCATCTTTGACGGTTCAATCGAAAGATCAAAATCTTGCAAGAAGCATTTGGATTGAATCAAAGAAGTTGTGGTATATAGTTGGTCCGGCAATCTTTAGCCGTCTTGCTTCTTACTCGATGCTGGTCATCACCCAAGCGTTTGCCGGTCATTTGGGTGATCTTGAGCTTGCTGCCATCTCCATTTCCAATAATGTCATCATTGGTTTTGACGTGGGGCTTTTGTTGGGAATGGCAAGTGCCTTAGNAACTCTATGT…	576
GLX2YC301-GNXWWY103_c627	ATGGGGATAAACTACAAANNNGAAAACAGAGAAAAANNAGAACAGAGGACTCTGCAGAAATGGCATCAATGACCATGAAAGCCTCCTTCATGGGAGGTGCCAGCATTGTCAGCCAGGCCCCGGCAGCTTCTCACCGGAGACTTGTCGTTGCAAGTGCGGCAAGAGGAGCCAAGGGAGAAAAAGTTGGGCCGAATGTTGAGGCTCAAACAGAGTGCAGCAATGGGAGAAGGGATATGACTGTTTGCTGCCGCGGCGGCAACTGTTTGCTCTGTTGCTGGAATTGCAATGGCCGAAGGGCCAAAAGCAGGACGACAGAAGCCCGGAAATTCTATCGCCCAGTTTGTGTCACCATGCCAACTGACTAAAATCTAGCCACAAGTGAAGATATTTGGTCGTATT…	431
GLX2YC301-GNXWWY103_c628	NATGGGkGGACATACAACAATTAATaAAAGATGTCTAGCATGCCAGGTGGCTTTTTTGGTCCTCCAGGAAATTCCATTTTCCCTCATCCGAATCCATTCTGTCACGAACCRTGGAACGATTCATACCGCCATGCTCAGGTGCAGCAGCAGCTTCAGCCATCTTTAACTACGATTGACTGGAACGAGACCCCGGTTTCACACATATACAAAGCCGAACTTCCAGGATTTAAGAAAACTGATGTGAAGGTGGAAATCGAAGATGGGAAAGTGCTCTGTATAAGCGGGGAGAAGAAGATTGAGAAAGAAGAGAAGACAGACGGGTGGTTTGTGTGAAGCGTACCAGCGGCAAGTTCACAAGACGTTTNCCAGATACCCGAAGACGCCAGGGTTGATAAATTG…	468
GLX2YC301-GNXWWY103_c629	CTTTTTAAATATTTCTCCAATCACACACATGNGGGGGTTCATGTATAGATTTGGCCTACTCCTCCATTACAGGCGTTCGGATTCAGGAATTAATTCTGCAATATGACCAACGATCACGCAATTTCAAGAGACACAAGAGAGCTTCCACCAGCTCACTACACAATGGAAATCAAAGCATACACACAACTATTTAAGTCAACACGGGTGGAAAGATATGAATCCGGTATTTTTGTAGCTGGGGGCTACAAATGGAGGTTGGCTTTTTATCCNAATGGAAACNAAAAAGATGGCGGGATGGGCATANTTCCcNTTACTTGAAGATAGATCAAAGCAATGCGTTTTCTGATAATTGGAGAGTTCATGTTAACTACAAATTGTTTGTGAAAGATAGGAAACACA…	591
GLX2YC301-GNXWWY103_c630	CGAAGTCGCATAGCGAGCAAAATGAAATGTCATCCTCTTTAAGGTCAGGTGTAACTGCATCATCCTTCAGGACAAGAGGAAATGGAAGCAATGGTTCCAATTGAATACTAGTCTTCAAAGGATGAAGATACCTCCTCCTTATAAAAGTCCTAAGTATCTTCCTCTCCATTCTNCCTAAAAAACCTCACAACAATTTGTCCCAATATAAATCCATAATTCAGGTTTGCAAACCCATTGGATTTTGCCCTTTTCTTCTTCCTAAAATTCGTATTATCAGTTGGGTCAATTGCAGTACACCTTANAAATAGAAACATAACCGATAATGCCAACAAAGGAAATACTGTGTTGACTGCGATTTCAG	361
GLX2YC301-GNXWWY103_c631	CATGGGGAGAGTACAGTCCACTGCGATATACAAAACTTTTTGCTTTNNNNNCATCAAGAGATTTCAATGGCAACAGTTAGGAACTTAAAAATAAAAACAAGTACATGCAAGCGCTTGGTAAAGGAGTTGAATTCGTATGAGAAAGAGGTTGAGAGAGAAGCTGCTAAAACTGCTGCTATGAAGGACAAAGGAGCTGACCCTTATGATCAGAAGCAACAGGAAAATGTGTTGGCTGAGTCAAGGATGATGATTCCTGATTGTCGGAAGCGCCTGGAGGCTGCATTAGCTGATCTCAAAGGGACTCTGGCTGAATTAGAAGAGGTGAACCAGGAAGNNCAGGAAATTGACGATGNNCCGAAGCACCATAGGAGACGTTAGAAAGTTATTTACAAACAACGG…	443
GLX2YC301-GNXWWY103_c632	AGGCCACCTGGATAATACATCCTTGATAAACTCAGCCGCTTTTGGTCCATTTTCTGCATCAAAACTTATATCAAATGACACACCACTTTTTTTCTCAACAAATTTAACAATTGGCACACGGGCCTTTGCAATTACCTGTATCTTTTTGGCAACGCCCCGTTGTGATAATGCCCTAGAAAGAGCCTGCAAACCAGGTTGTGGGTTCTTGATACCAGATTCCAGAATCACAACATCAATATCACTGGTTGGAAGATAAAGCCCAGTCCTGAATGATCCAAAAACTTCAGGCTTGCACTTGGGCCATATATATCGAATAACATCAAATACAGATTCAACTGCATTGTTGCGAAGAGCNTTCTTCTTCAGGAGTTGGAGATAGAAAATCNACAAAAATCAACT…	484
GLX2YC301-GNXWWY103_c633	ACTACACAGACAAGAGCCACATATAATATTACACAAAACTTATTACATAAGTAGTTGTTCCSGTACAGACATTAGCAAATTATAAAATCTAGATTTGACACTGATTAACAACATATAGACTCATAATTTAAATGTCATTTACTTCGTTACCATCCAAGCAAGGAGCGAAGAAGTAAATGTCATCAAGCCGATCATTGCTgGGAGAATTCCCACCATATACCAATAGCCCATGTTTGCCATCTCTAAAACCACCACCAAATGCACACCATCCACGAGGTCCAGGATGATCTTTCGACTCCAGCCCATCATCCCACTTCGTCCACACCAATGTCTCGGTGTTCAATGAATAAACCTCACCGGAAAATTTCCCGGCTCCTAGGTGGCCCAAGTCACTGGGAT…	460
GLX2YC301-GNXWWY103_c634	CATGGGAACTGAACAACATATTTTTTGCCTTGATGGCCCGGGGCCCTGATGTGGACCTGTCAGAATTTACAGGGAAAGAACAGATGGAAGCACAGCCAGCAAAGAAAGGAAGGGGACGAAAACAGTGACTTCCTTGGCTACTAGATAGACAAATAGTCCTTGACCAAATCTCCAGGACACTTTGCTCATTTGACAGCATTTTTTGCAACTTCATTCCCAACTCAAATTTTTGCTGAAAACATTCTAATCAAT	252
GLX2YC301-GNXWWY103_c635	TACTCTTTGGGTGGCCACACTGCTGCTGCTTCTTGTGTAGCATTTTCGTTGTTTGGGGAGAGGGGTAAGTACCTAATCTCGGGAGGTAATGATAAGTCAGTGAAGGTTTGGGATTGCTCTAGATTTCTACATGCAGTGCAGGCTGGTATCAACGATGATCTTCTACATTTGGACATTAATTTGANNNNGGAAGGTTAATTGGCTCTGCACCACTCCAACTGAATCTGAAAACCTTGTTATMTGKGACACTTCCAAAGTAGTGAAGGTCTATTCAATTTCGTAGGTCAAGCTGCTGCAATCAACTGCAGTTGGTATTCCTGGAGACCTGAACAACATAATCATTGATCTCAAGTGAGCTATGCACAGGTATCGCYTGTCATCCAGGTTAGATAACCTTGC…	626
GLX2YC301-GNXWWY103_c636	CCTTTTTATTTCTTTTGTAAACTATTGTATTTCAGACCTTCTTGTACAAGTTGATGAGCTCGACAAACTAAATCAAGATTGTTTATGTGGTTAAACTCAGATGTGACCCTGGAGCCAAAAAGCCAACCAGCTCCTCTTGGACTGACTGCCCATGTTTCAATATCTTCAGGATCACTCCACATGAGATCACNAAAATGGCCCTTCATGTGGAATTTCACAGTTCCGTTCAACTACCCTAATCTGATCAAYTGTCCGTAYATCAGGWGAAAGACCRCCATGAACACAAAGCACAGTGCCATCTATRATAGCYGaAGAGAGTTAGRTAGTCAAAAACATCTGTACAATACCGCCAKGCATTAGCATTTCCATACTTCCTCTGGCACTCATCATAGAAACCAT…	730
GLX2YC301-GNXWWY103_c637	TGGGACCACCCCCCTTNTATNNNNGATCAGCAACTGAACGTACTCTCTAGTTATTCTGTGCGAAGAGAAACGCGTCAAGGGTTTTAGCCTAAATCCRGAGCATAAAGGATGTTTCCGGGAATGTTCATGCGGAAGCCTGACAAGGCGGCGGCGTTGAAGCAGCTACGGTCCCACGTGGCCATGTTCGGCACCTGGGTGGTGGTTGTTCGCGTCACTCCGTACATACTTCACTACCTCTCTAGTGAAAAAGAGGAACTTAAGCTCGATTTCTAGATCCCTCTTTAGCTGGTGTAAGATGTGCTCAATGAAATTGCATTGATGTGGAGAAGTCTATNCTTTTTCNTTTCAGCTTGAAAAAAAAAAACCCNNATAAGGCTAGCTTGTCAACAATATGTGTGC…	571
GLX2YC301-GNXWWY103_c638	AAGCAGTGGTATCAACGCAGANGNNGANGAAGAATTGCACAGCTGCGTCACTTTCTCTCAGTTTCTCGAAGAATTTCCTGACAAACAAACAACCTTTTGCCTATCAGTGTGTTCCAGTTGTAACATAACGTTAAATTCATCTCCAATCACACAACGTTTTAGATAACAGTCAACAAGTTTATCCATTTCCCTCGCTTTTAGCAAAATTTTCTTTTCCTCTCCCAAAATTTCTCGGAGTGTTTTGAGAAATTTTCGTTCCGTTCAAATTTTCCCGAGAAAAAAATAAACAAACACGATGAGACAATCACAACAACAGCAACTTCAGCATCACCAGGATCATCAATCTAGGGTTTTCTATGAGCTATCGTCGCTGGTCATGAGCATCCTACGATCTCCGTC…	511
GLX2YC301-GNXWWY103_c639	AGATGGGGATCGCTACATAGCCTTCCAATTTCTTGACAATTGGCATAAACTTTCTGTAGCATTCTCTTGCTCTTTTGGAAGTCCACAGCTAACAACATCCTCTTCCAAATGGCGCGTTCTATGCTTCTGCTAGCATGCGCTTTCGCTCTTCTCTCTTCTTCTATGCTAGCTTCTGCAGCAATTGTCGAACACACGTTTGATGTGCAAAACTTGACGATCGGGCGGCTGTGCAGACAGCAAGTGATAACTGCAGTTAACGGCGGCCTCCTGGCCCAACCATACACGTTCACGAGGGTGACACTCTGATTGTTCATGTCTTCAACAAGTCGCCTTACAACCTAACCATTCATTGGCATGGAATATTTCAGTTACTTAGTGGCTGGGCAGACGGACCTAACA…	773
GLX2YC301-GNXWWY103_c640	ATGGGAAGCGTAATTCTGGTTAGTTGACTCCCTCGGGGCGGTTTCCCNTTCTTTGGAGTGTCCGAGATTCAGATCTTCGCCGTTTCTCTTCATTTTACAACTGATTCAGATGGCGGAGAGAGGAGGACATTCTAGATATGTGAAGTTGACTAAGGAGCAGGCACCTATTGAGGACATCAAGCCCGGTGAACTCAACCAGCCCATTGAGGTTCCTCAGTTGAATGTTCGTAAGTGCAACGAGTGTGGACAGCCTTTGCCTGAAAATTTTGAGCCTCCCTCTGATGAACCTTGGACTACTGGAATTTTTGGATGTGCCGAAGATACAGAAAGTTGCTGGACTGGACTGTTCTGCCCGTGTGTTCTGTTTGGGCGTAATTTGGAAAATTTGAGAGAAGATAC…	1114
GLX2YC301-GNXWWY103_c641	ATTAGTTACTAAGATATATCAAACTTTCGTTCAGCATATTGTCATGTTTTCGGTCAGTCAGCATAGCTAATGAAAAGAAAAGAAATAGTTTCGACAGCAAAATTTGTTGATCTCAGATGGAAAATTCAACCCATCAGAACCATGAAGTTGGTTTTTTTAGTCCCCAATTTCTGAATCAAAGTATACCTTAAGAATCTTTTTAGAGGTCCTTCCAAATCCATTGGCCACTTGTTCCNATTCCCTTGAGTTTCNAAGACTTCCCGTTTTATCTGATCCTCTTGGTTCAGGAGAGCATTCGGTAGAACATCAGGGTCAGCATTTGATGTGGAGCATGCCAATTCAGCCCTCTCCTTGTCCAGTTGCTTGTACAGGGTATGGAGATAATTCTTCTGTGCMTGA…	653
GLX2YC301-GNXWWY103_c642	TATNNGGGGGCAGGTCGGTTGTACTGAACCGGTCTTAATACATTGGTCACGCCACGGCTCCATCTTATGCGAGTGTAAGCAAGAAAAAGTTGTCTGCCTAAAACAGCCCTATTGCTGATAGGGTAGATCGTCAAAGAAGAAGTAAAANTTTTCCTGCGCTTTGTGAGGAGAGATAGTTGAGGGACGATTGAAATTCTCCCTCTAACGCTTTTTATCTGTAGTTACTCTCTCAGCNTTTGTAATCTGATTCAATCATGTTTGGCCGGGCTCCAAGAAGAAGTGATAACACCAAATATTACGAGGTTCTTGG	310
GLX2YC301-GNXWWY103_c643	ATGAGGAGGGAAGGTAGGCGGGNTNNGNAAATNCACAACCCACAAGCTCAAAATTCTTCCTCAGTCTCTTTTGTGATCTCTCCTTTTATTTCCCTTGAAAGAATRRSAGATGGCAGGTGCAAGGAGGATTATAATGAAAGGTGGAGTTTTCTCTCAGAGGTATACTGCTAGCCGTCCGATTCCCAAGAGAGGCCAAGTGAAGGTGGCGATTTTGGTGGGTTTGGCTCATTCTGTTGCCTCTATCTTCTCTCACAGTAGTCGACGAGCTGCTGCTAACTTGTCTTAATTCATTCTGAACCGTGTACTGTGTTCATGTATGTAACTATGGAGTTCGTACAAAGTTTTGCAGTAGTTTACTAGGGAGTTTTGTTCTTCTTCTGTTGTTGGCTGGTTTCTTCC…	527
GLX2YC301-GNXWWY103_c644	ACGCGGAGCACGATCTCTTTCTGTCTCATGTTGATGCGCACCAGATTTGACATAACAAACTTTGAGCTTATTCGTAGTTCAAATAAGCAATCACTCTGGAATTCTTCAACGAAAGTAAAACTAGAAACACTTTAACATCTGAACTCGNACGNTTTTAAGGCAAGTCTTGCTCTCTTGGATGGCATGTAGACTATATTGGCTTTTCTCATCAAAACTTNGCAAAACAAGCTATTGTGACAATCTTCATGGCCGTCNACTACCNNTTTTTTCTGTCCATTCTCTTTGCTAATTTCTTTCTAATCGGCATATCAGCACCCAGGTCCAACAATAGATGACTGATCCTCGGTGTTCACAGCCATGTCAACGTTTGGCTTGGGTGGTTTGGCATCTTCATTAACA…	745
GLX2YC301-GNXWWY103_c645	TGAAGTTGGCNANGNNATCTTGCAAACAGATAATCTCCAGAATGTGCAGGCACTTACACGGGCAAGGGTACCCATNGTAAAGCTTATGGATCCTGTCACTGGAATTTCTTGTGACATATGCATAAACAATCTTTTGGCTGTTGTAAATACNAAAGCTTCTTAGGGATTATGCTCAGATAGATGTGAGATTGCAGCAGTTGGCTTTCATAGTTAAACATTGGGCCNAAATCAAGAGGAGTCAATGNAAACTTATCAAGGAACCCTCTCTAGCTATGCGTATGTTTTGATGTGCATTCATTTCTTACAGCAGCGTAGACCTGCTATACTTCCCTGCTTACANGGAATGGAGAAAACATACTCTGTGACGGTGGATGATATTCAATGTGCTTACTTTGATCA…	949
GLX2YC301-GNXWWY103_c646	ACTTTACTATGAAAACGTACTAGNTANTCCACTTATTTANNTTCATAGAAAGTAAATTaAGGCAACaACAACTaGCAGCAGCAGCAGCGGCAGCGGACTGATCTCAtTTTCGTAATATACATCATTCAGaCTAAAACTTACATAAAATaGCAATGCTGCAGCATCAAAGtTACTTCGCGGCTGGATTCAGAGCAATTTGAAGATCAAGCCGCCGTRAGTTGCGAAGAATGGGGCAAAAACCAGAGACTCTACGGCCATGAGCTTGATCAGGATGTTGAGTGAAGGGCCAGAAGTGTCCTTAAGAGGATCTCCAACTGTATCTCCTATGACTGCAGCtTTGTGAGCATCTGACCCTTTTGGACCYAATGATTTTGCATGTTCTGAACCACCAGCCTCTAT…	2565
GLX2YC301-GNXWWY103_c647	TTACAAATAACAATGATTTTAGACGGCTAGCATAATCCCCGTAACAAATCGTAAATTGAAGAACATTACAGAGACAATAAAACAAGAAAGCGAATCTCTTGTCAAAGCCCTAAAATTGATTCATNAAAAAGTGAGAAATGCTAAGCTTACCCTCGGAGATTTTAATTCGGAGTCGTGGTCAAAGCCCTTAATCATCCTTATGTTCCCATAAGATCACCATAACTGCGCATCAGAAAAACCGATCCCGCAAACAACCCTGCGGCACGCAGCAGTTTCACGTTAAGGGCCCATTTCTCCTCGTCGTGAACCTGAAAGTGCCAGAAAGATTTTAGCTTCTCAATCAAAATCACAGACTCTGCCATCGATGATGCACAGGGAGAGTTCTCTCTTAGAGCTGGG…	432
GLX2YC301-GNXWWY103_c648	TTAAGTATGATTGAATCCATTCCAATATTTGACTTAGGTCAATCCATACAGTTTCTGGGTTTACATGAGCCTGAACCTACCTAGACAAACCATAAGACTCCAAAAAGAGAGTGTTCCAGACTCAAAAACAAAATCAAACTACGGAAACTGTTAATTAAACNATGATGAGGCTATAAATTATACACACTAAAAGTNAAAAAAGCTTAAATACTTCTGCAATACCACTCGCGTCGAAGCTGAAATCCANCGCCAANTACTTGGATTGCAGCTGCTAAGTTCTCTTGACAAGATAGCCAACCAGGACACCAAAGATACCAATCAGCAGAACAAACAATATAGAGAAACCACCGGCACGACTTTTTCCAATTTCTTTTCTCATCACCTCCAGTTCCTGACGTA…	975
GLX2YC301-GNXWWY103_c649	TGGGGATTAAGTATGGTAAGGCTGATTCCATTGGTAGGGGAGGACTCTTTAAAGCANTNNNACCAAAGGGCGATGAAAAGAATCACATGGCTGAAACCTCTCCAGTCTTGCATGCCAATCCAGCGGCATTGTCTAGGTCAATCAATTTCCAGGAGAGCTCGTAATTAGGTAGCTTATCAACCTTTAAGTGCTTGAGGTTGCAAAAACGTCTCGGTGGTGTTCGACTGATCCATTCAAGTTACAAGTCCACTTGTTTTTTGCACATGATCAAGGTCGTATCTTGTACATTTGCCATCCTCATTTGTAAAATGAACTATTGACGCAGTTAGGCTGAGAGGAACGCAGCAGAGTATTTTCCTTCTGTCTTCTTACGAGAAGATAGCTTAGCTGAAGTGGCAA…	464
GLX2YC301-GNXWWY103_c650	GGCTGCAAAATCTGATTTTAAAAGTTCAAAACAAAAGATGCCCGAGGGTAGTTGGAAGTGCGAGAAATGTAACAACATAAATTATCCATTTAGGACCAAGTGCAACAGGCNAAAATTGTGGAGCTGACAAACCAGCAGATTCAAAGAAGTCTCTGTCACCAACACCAGAAGAAAATGATCAGTGAGTACTAGGACATGTTTGAGGGTTGAGAAGGTCCAGTTTTTTCATCCAGCATTGCTCAACATGGGTGTCTGAAAGTCAGTCTGTCGTCCTCATGYTGCAGCGGTTGTCGAGTTACTCTACCTTCTCATGATCTGTGTCAAGTTGTATTAAATGCAGTGTTATTGGTGGTCTTATGGATCCTTTGATACATAATGTGTCAGCCATTTGGTCTGACT…	437
GLX2YC301-GNXWWY103_c651	AAGACTACAAACATGGATTCCATTGANNAAAGAAAGAAACAAACGCATATGGATAGAAATTTCATTAATAATTACAGACATACGAGGGATGTCAAAAGGAAATTGTCTAACAACCTCCCAACTACTTCAGAATAATGAATACATCAGATCATATTATAGCCCTAATGATGCATGACATGTAAATTAAGTGATAAAAACACCCCACAAAAACAATATAATTAGAGTTACTGCCTCTAATACTGTTCTTCATCAACCACCAAACCCTCTTGTCGTACACTCGCTTCTTTTCTTCAATATCCAGTGGGGAAATCGCACTTCCCATACTTCGGTGGCTGCGTAACTACGTAGGCCGCCCCGCCAAAATAACAGCTACCAGCTGCGCGCGAATTTTTCTGGTAA…	1160
GLX2YC301-GNXWWY103_c652	ATGGGGANNAAATGGCAAATTTTGTTCTGCAACTGCCAAAGCCAAACACACTTAAGTGCTTCTCCATTTCTGCTTCTWYGRRKGGAACTCCTCCGGGCAGCAGTAGTTCTCAAACAGGCGGCCCCGTGATATTGGAGCTTCCACTTGATAAGATAAAGAGGCCATTGATACGAACAAGAGCTAATGATCCTAACAAAGTCAAAGAACTAATGGACAGCATTAAAGAAATCGGCCTTCAAGTACCAATTGATGTCATCGAGGTTGATGGAATTTACTAYGGATTTTCTGGATGTCACCGGTACGAGGCTCACCAGCGCCTTGGGCTCCCAACAATCCGCTGCAAAGTTCGTCGTGGaAACAAANGAACTTTGAGGCATCACCTACGCYAAGTTGCCTTAC…	605
GLX2YC301-GNXWWY103_c653	ATGGGACGTTTGAGACAGATTTTCAATGGAGTTTTTCTTAAAGTGAACAAAGCTACCTTGAACATGCTTCACAGGGTTGAACCTTATGTCACCTATGGATACCCCAATTTGAAGAGTGTTAGGGAGCTGATTTACAAGAGGGGATATGGTAAACTGAACAAGCAGAGAATTGCNNTGNNNGACAACTCAATCATTGAACAGGCTTTGGGTAAACATGGCATTATTTGCATGGAAGACTTGATCCATGAGATTATGACAGTTGGACCTCATTTTAAGGAGGCTAACAACTTCCTATGGCCATTCAAGCTTAAGGCACCATTGGGTGGTCTGAAGAAGAAGAGGAACCACTATGTTGAAGGTGGTGATGCAGGAAACCGTGAGAATTACATCAACGAACTT…	645
GLX2YC301-GNXWWY103_c654	TTGTTGCTACTGGTTGTACAGCCTCAAGATTCCAGATAAAATTAGGAGGAAACCTATCTGGAGTTCACNTANTANTCCGAGATGTGGCAGATGCTGACGCACTGATCTCGTCTTTGGAGAAGGCAAGGAAGGTCGTCGTTGTTGGTGGTGGTTATATTGGCATGGAGGTTGCTGCAGCAGCAGTTGGTTGGAACATTCGAAAGNTAGATTATATTTCCTGACGATCACCTCTTGAAAAGATTGTTTACTCCTTCACTTGCTCGAAGATATGAAGAACTATACCAAGAGAATGGTGTCAAATTTTTAAAGGGTGCCTCCATAAAAAACTTAGAAGCAGGTTCTGATGGACGCGTTGCTGCTGTTAAACTTGGAGATGGATCTACAATAGATGCAGACACG…	413
GLX2YC301-GNXWWY103_c655	AAGCAGTGGTATCAACGCAGAGTACATGGGCTGCCAGCCTACCGCTTTTCATCCCTCTTCTCAATTGNNGNNACCGTCAGTCCGCCGCACCGTCACGGCCAATTGTCTTTCCCATCCTCCTCCTGATTTCCTGAAACCATTTGTCTTTTTAATCATGGCATATAGAGGGCGTGGACGCGGACGAGGTGGCTACGGAGGTGGCAGCAGCTTTAGCTTTGCTAAACAAGAACCTTTTTGACTTTTTCCTGATATTGAATTACCTGATCACAAAAATGTGCCGGTGGAAAGGAACTTAATTGTCTGGAATTCAAGATTGCTAAATTATTGGAAATCATCTCCGTACTTTCTTGAAGAGAATGTTGAAAAGGAGAGCCAAGGCACAGATATAGAGAGATACTC…	423
GLX2YC301-GNXWWY103_c656	ATGGGATCTTTCGAACCCAACTCAAATAAAATAAAAGATGGGGAAATCAAGCAATTCACAGCGTAACTAACCTTGCAAAACGACTTGAATTCCTCGTCGTTTCCAAGGATTTTCTGAAAGATCTTAGTTCAGTTCGTGTATTATTTCAAAATTATCATATCTGTCATAGTTCACCATCATGAAGTTCTTAGAATACACTCCTTTAGACGGTATAAATGATTTCCTGGGCAATTTGAATCTTGGAGAACTTTCCATCAAAGGATGCCTTGAAGCTTACTCTTGCAAACACACAGGATCGGACAAAAGNCTATCTCTCAGCTTGGAGCATGAGATTCTCGATTATCGTT	347
GLX2YC301-GNXWWY103_c657	TATACAAGTCGAGTACTTGTAAGCTACCCAACTGCGACAACTGCGGGGGGAATGTGCGATTGAACACATTGTTGGAGAGGTTTAAGACGCGAAGAGTAGACAGGGTGGAGANCTCCGGAGGAATGGGTCCGGAGAACTGGTTTGCAGCTACGGAGAGGTTTAGACAAAAAGCGGAGGTGTCCCAAGTCGGGGGAGAGAGTTCCGGTGAGGTCGAGACCGGAGATGTCCAAGGAAGTGACGTGACGTCTGGAGTCGCACGTGACGCCAGTCCACGTGCAGTGACTGGTGGTTTCGTTCCAGGAGGATAAAGATGACTGAGGGTCGTCNGTGATGGCGGATTTAATAGAGAGAAGTGCTTTGTATTCAGGGATAGAGCGAGCTTGAGAACGAGAAATGTGA…	554
GLX2YC301-GNXWWY103_c658	GCAGGTAAGCAGAAAGGCTAAACCAATTCATGGTTCATGCTGCCTTGTCGATGGAAGGAACATGTACTGGTGAACATGGTGTTGGCACTGGGAAAATGAAGTATCTAGAAAAGGAGCTTNGGGATTGAAGCATTGAAGACAATGNNAAAAATCAAAGTGGCACTAGACCCCAATAACATCATGAATCCAGGAAAGCTAATTCCACCACATATGTGTTTCTGAATTTTGCCACAACATTCCATCATCTCTCTCTCAGGCTGATATTGCACATGTGCTCTTCTGNCAAAAGTNGTNAGAAACGACTGCACAATCCTTAGCTTGTTTGTAGCATTTTGAGTAAGTAATCCTCACACATCTGCTTTGCTTTTAAAAGGGAAAATGGGCCAGACCTGGTAAGTG…	435
GLX2YC301-GNXWWY103_c659	GTACGTAAGGTTTCTGCAACTTGAAACAGATAGATCTGAAGCTTAAGATTTGTAGAGGTACATCAATTCGAAAAATTTTAGTTAGAGAAGCAAAATCTTATTCTGCAACTAGATTTATAGTAGGAACTGCTAGAAGTCACCATACCATCCGATCATCTGCATCTGTGGCTAAATATTGTGCTAAGAAACTATCGAAGGATTGTTCTGTTCTTGCTGTTAATAATGGGAAAATAGTGTTCCAAAGAGAGAGCTCTCCATTAACTGATGGTGACTCGAAAGGAGCTGAAGATCACCGCCTNGAAAAGTTTGCTTAATGTAATTCATCGGTCAATATCACTGGGCAAGAATTCTGAAGGACCAAAGAATTCTAAAGTACTGAATGATGATGGGGCAAATGCT…	468
GLX2YC301-GNXWWY103_c660	ATGGGACTGTCNTNNNNACCTTCGTATTGTACCCAATTTCTTGCTGCTTACTCCAAAGCATCTGAAACAAATGGCAGCCTCTGCAATGTTTTGGGACCCCAAGTCTTCACCGGAACCACCGCCGTTTCGATCCGATCTCGTGGAACAATGGAACGACGAAGACGACCTTTACAGCCGACTCAAGTCCCTGCAACGCCAACTTGAGTTCATCGATATCCAAGAAGAGTACGTCAAAGACGAGCAAAAGAATTTGAAGCGTGAACTCCTCCGTGCGCAGGAGGAGGTGAAGCGGATCCAGTCGGNGCCGCTCGTAATCGGACAGTTTATGGAGATGGTTGACCAGAATAACGGCATCGTCGGTTCTACCACCGGTTCCAACTACTATGTTCGGATTCTCAG…	408
GLX2YC301-GNXWWY103_c661	GGTAATAGTCAATCAGCAGTTCTGCAACAGCAGCAGCAACATANAATTATTCCTCTGCTNCACAAAATTATTACCAAAATCAGCCGCAACAGAANTTTGCATAATCAGAGTTCCGGTTCAGAGNTTGGATTACAGAACGATTGAGTTCAGTTGGGATGAATCGGTTATCGCAGATGAAGATGAGTGGCTCTGCTGGCAATAATTCGAATCTTATCCGCCATAGCAGCTNCCCCTGCGGGACNTTTTCAACAACATAAATATCGAAGATGGCTATGTTGTGATGAAAGGGATGGGAGATTATGGTATTGNCGAAAAANCCTNAAAGAGAAGCATCATTTTCTACTGTAGGAAAGCCACCAACTCCTTCAAAACCAATGAGCCCAATTGCTGAAATTGGAA…	433
GLX2YC301-GNXWWY103_c662	TATGGGGACCAGAAACCAGACCCTGAACGAAACTTTTAGTTTTACTTTTCTNTNNNNGCTNAAAAACCTAATCTTTGACAGTTGACACTGTCAAATTCGCTGTCGATCGTTTTCTTCTGTTCAATTTCTTAATCATTAGACTCTACCGGCAATAGCTGATCATTCATTTGTCTGCGTGAAGTAAATAATTAGACGAAAATNGGGGGATCAGATGGCTCGAGGCGAGGAGTTCGAGAAAAAAGCGGAGAAGAAGATCAATAGCTGGGGTTTATTCGGCTCCAAGTATGAAGATGCCGCTGATCTCTTCGATAAAGCCGCCAATTCCTTCAAACTCGCCAAATCATGGGATAAAGCTGGATCTACTTATGTCAAGTTGGCAAACTGTCATATAAAGTTGGA…	444
GLX2YC301-GNXWWY103_c663	ATCTCCAGCAGCAGAGGTTAATAGAACTAATCCGGAATGGAAAGTGGAAGAGGCTTTGGAGTTTGCCCAGGAAGAGCTCGCACCAAGAGGAGAGGAAAATCAAAGCTTTTTAGAAGAGTTGGAGAGGACTGTTGCGCTGCTGGCTTTTGAAGATGTCTCCAACTGCCCTGTTGGAGATCTCCTGGACATATCACAGCGCCTGAAAACAGCCAGTGAGGTTAACGCGGCCATCCTTACAAGCCAGAGTCATGAAAAAGATCCAAAACTTCCAAACTTGaCTAAAGATGCTGATATGGGCTCAGAATCAACTTGATGAGAAAGCTGTTTATCCTCGCATAAACAATTTATCTACTGCAGCACTAGAAGATCCTGCTGTTTGAAAGTCATGTAAATGTTCAG…	554
GLX2YC301-GNXWWY103_c664	TGTTCCTTGGTGATTTTGGCTTCACTTATTTACTTATATCAGACTGGAGCTCTCACACCATTACTTCGGAAGCTTTCACAAAGCATGCAGAGGGCAGCGCAGCCACCCCCTCCACGTAGACCTGCTGTCAGACCCAATAATGTTCCTGCTGCTGCNGGGGCAGGGGAATGAGAATGCTGGTGTAGTAGATGAACAAGCTGGAGCTGAGAATGAGAATGTAGCAGACCATGCAGCCAATGGCGATAACCAATGGTGGGGAATCGTGAAGGAGATCCAGATGATTGTCTTCGGCTTCATTACTTCTCTCTTCCCAGGCTTCCACAACCTGGATTAGTTCATGCTGTACCTATCCAGGAGCCAGGAAATTGATCTGCTAGGGTATATATTGTATGTATGGTG…	508
GLX2YC301-GNXWWY103_c665	ACATGGTTCTGCTGCTTGGAGCCTGTACCTTGTAAAGCAATTGCTTGGTCTATGAATACCTGGAAAATGAAGCCTGAGGAATATATTTCCATCAGAATGGAAAGCCACCTCTTCCTTGGTTTGTCCGGTTCCGGATAGTTTTGGAAGTAGCTTCTGGGCTTGCATTCTTGCATAACTCAAAGCCAGAGCCTATTGTCCATCGAGACTTGAAACCAGGCAACATCWTGtKRGACAGAAATTATGTGAGCAAAATTGGGGATGTTGGGCTGGCTAAACTCATTTCAAATGTCGTGCCGGACAATATCACTGAGTACAGAGAGACTGTTCTTGCTGGTACTCTCTACTACATGGACCCAGAGTATCRGAGAACTGGTACCATCCGACCCAAATCAGATCTGT…	533
GLX2YC301-GNXWWY103_c666	ATGNNNAAGCTACAAAATCGAGGTTAATGGCGAACAGTTGGAGACGAACAATAGGAAATGTGAGGTCATTCGTCGGAAATTCGCTGGGAGGTTTAAGAGGTGGCGCCAGNTTTAGCTTCTTGGGTCGTCGCCGGAACCCTAGCTTATTTCCTCTGGGTCAAACCCTCTCAGGACCTCAAGCGACAACAAGAGGAAAGAGCAGCACTTGCAGCTCTGAATCCGAATCGATACGACGAGAAACGAAAACCGATTCCTGATCCACAGGAAACTGGTTTGATTTACGGCAACAAGAATAGAACTAATGAATCAGAGGAATAATTTGCTGCACATCTCATATCTGTAAGTTAGATAATGTTGGTTTGCGGCGAATCCGCTAAGTGCTAGAATTACTAGTGGTGT…	595
GLX2YC301-GNXWWY103_c667	AACGCAGAGTACATNGGNNNNNCATNNACANCATNCCTNCCAGTAATTCTCTGCTGAAACCACCCTTCACACNAATAAAATNCCACTCTGAAAACAGAAACATTGAAAANGAGAGATGGCGGAAGCGGAAATTAGCGACGGTGCTGGAATAAATTCATTCGATGTTCACTCCCTCTTTTCTCCGGAAAGAGACTTTCTTAYTCGCAACAACGGTGATCGRGTTAAAATTGACMGCTTSAWGGGGAAGAAATTGGGGCTGTATTTCTCAGCATCATGGTGTGGTCCGTGCCGGCGATTCACACCAATCTTAACGGAGGTGTACCATGAACTCTCTCTCAAAGGTGATTTTGAGATCATCTTTGTCTCTGGCGATGAAGATGATGCATCATTCGATGGCTA…	1765
GLX2YC301-GNXWWY103_c668	CCGAAGGCCGATCAACTCATGGCACATCCCGCTACCGTCGCCAGGCCTTCATCCACCTCCACCGCCGGCGGGAGTAACAAGGAACAAAGCCTCTTCTTGGCAGGTACGAGATCGGGAAACTTCTTGGTCATGGTTCCTTCGCGAAAGTTTACCATGCCCGGAACGTTAGGTCTGGTGAAAGTGTGGCGATTAAGGTGATAGATAAAGAGAAAATTTTGAAAGTTGGACTGATGGCGCATATCAAGCGGGAGATTTCTATTCTCCGTAGGGTTCGTCANTCCGAACATCGTNCAATTGTTTGAAGTCATGGCAACNAAGTCGAAGATCTANTTTGTTATGGAATNTGTTCGGGGNGGTGAACTCTTTNAANAAAGTTGCNAAAGGAAGGTTAAAAGAAGA…	1030
GLX2YC301-GNXWWY103_c669	ATGTGATCCCCCAGCATCATACATGCCTTTTGAGAGATCCACATCTGCTTCACTTCCATCTTTAAGAGCTGAATCCCCTCTCCACGGTATATTGTTATCCACCAACTTCCCCGATTTTTGTACATCGAAGAACTGCATTGAGATTTTGAGGGCATCGGAATACTTCTTCTCAACGGCGCCTNGGGGGACCTGGAACCGGGGCCGGTTTTTTAGAGTGACCGGCTTTCTTCTTAATGGTGTAAACGACGGCACCCACAACCAGAGCCAAGATTACCGGTACCAAGAACCACCCAACACAACCCTTGGACTTCGATTTCTCTCCCATTTTAGCACAATGCCGTCAACTTTTCAGATCTAATTCTAATCAAAATGCTGGCATTTGATAGGGAGAGTAAGAGC…	458
GLX2YC301-GNXWWY103_c670	ATGGGGAAGTCCAGTAGTANTGGGGNATGAGGCAGCAGAGCTAACTTCACAGGACTTTGGGCTCCTTCAGCAGCAGTAAAGAGGCCAGTATTGCAAGTTATGTCGGTTTTGACAAAGCCTGGGCAAACACAATTCACCTGGAAACCCTTGTACTTCTTGGCCAGAATTCTTGTGTAGGCATTCATTCATACATGCTTTCGACACAATATACGCAGGTAGATGTGTAGGCCTGCCTTCTTTCTCTAGCAATCACTCTTTGAAATCCTTCAGAAATTTTTTGTCATTTTTCACTTTATGTTCTATTATGACATCCAATTTACTTTTTNNNNNNNNNNNNNNNNNNNNNNNNNNNNNNNNNNNNNNNNNNNNNNNNNNNNNNNNNNNNNN	387
GLX2YC301-GNXWWY103_c671	GTAGATTGTCTTTGACTTGCTACGCACATCAATCCCAGAACCCCAACTCNAAATGtTAtTTCAGCAATGATCATGTCAGTGTATGGAGTGAGGTCCAAATTTAGTAGATCCTCCACCCTATTGATAGTGCTGTTTTCAGACTTCAGAGCTAACACTCTAAACTTAGCAGCACTTCTAGTTGTTCCTTTCTTGTTCTGCTTCATCAAAAGAGAACTCCACATCTTTGtTGTCATAGGACTGGCAATGTTTGAGTTCTTCGGCATGCTCATCTGCCATTGCATAGATGGTGCCAAAATCTGCGCCAtTTTCTCTCCTCCTCCCTGAGAGACGCCTGAAAACGGCTTGAATAGTAAACCAAAATATTGATCTGCCGTGAGAGAAAGAAGACAAGACTCAGGA…	520
GLX2YC301-GNXWWY103_c672	CCATGAGTATATGCTAAGCAAGGCACCCCCTGTTCCTCAGCTCAACTCCTCAGAAATGTCCGGAGAACAGCCTACCAACAGGGAGGGTGAAGCCCAGGAAAATTCCGCAGATCCTGGGGTTGTGGCTACTAGGGAAGAGCTCCCAGTTCCTGCAGGTGACAGGATTATCGAAGAAGTGCAGGAGGTCCCTGCCAATGCTAATCCCAGACCCACGGGAGTTGGAACATCAAGAGAGGTTCCTGCCAGTGACTCAAGACGTCACCTTCAGCGGAAGCCTGAGACCAGGGTTCAAAAACCTGCTGATGATCGTTTGCTCACATGGGCTGCCATCGGACTAACTATTGCAATTTTGGCTCTTTTACTGAAGAAGTTTATGAAATCTAACGGTCACAGTGCCGT…	627
GLX2YC301-GNXWWY103_c673	ATGGGGGCCAACGGCCANTTNANNNNNNAACCAGCTCTTCTTTCCCATGGCGTTAGTTTGCCGCCTGAAATAATTTTTTGAGGACAATTGTTTAATTGNAAAACGAAGTCCACTACCATGCTTTCTGTCTTCACTCTTCGCCATCTTCACTATTGTATACGTCTATAAATAGTCGCTGCAGATTGTTGACAAATCGCTCACCTGCTTGCTCATCGGCGGATGGCTTCGCTCGCGTTCGGTTAAACCTCTACTTGCTACGCAGTCGACGGAACGACGCCGTTTCCGCACTGCTTTTCCGCTCTCGGAAAATTTCGAGCCTGAATCAGAAGTTGAAGAGTGCTAGTTACTCTTCGAAAACG	359
GLX2YC301-GNXWWY103_c674	ATTGGTATGGGASGGGGGACTAAGAGCTCGAAAGCGAAGCCATGGCCGCAATTGAAAGTAGGAACCTCACAAAGAAGCAGCTGATAGCATCATCTCTCTGCGAACACTTCTCGTTAGATCCTAAAGAGTTTTTGAGCAATGCTGCAGAGAATGATATTAAGACTTTGTATTCAAACATTTTGAAATCATCAGGAAAgGGTTCCTNCCCGGCATATAATGATGAGGTGATGAAATGGATAGAATTTGCAGATAGTTTTCATGCTGATTTTAAGGCATGCTTTGATGTGCTTATCAAGTTAAATGAAGATTTAGCTCAAAAATCTGTGCTGTTGGGCAATGGGTTTAGAATCTCTGAAGCAGATGTTATTGTGTTTTCCGCACTACATTCNTTTTGTGATT…	488
GLX2YC301-GNXWWY103_c675	ATGGGGAATCACATCTCTCATTTCTGCAGTAATACTAGCTACCGACTTACCACTCGCTTTTATCTTTCTTTCTCTCCAGACATGTTGAGCTCTTTTGTTCCTTTCCTCGGTAAAAAAGNNTTTCTCTTACGAGAGAGTAGAGCAACTGGAACCTAAAATTACAAACTTTGTGTACAGAGATAGCTTGAGCAAGNAACCATCATCAAACAAGCCAAAGNAAGTACAGTTTTCGGTTGCAGAAAAGGATGGGAAGAATTTGGAGAGAAGAAGCCATNGGAAGTAATAATACTGTTGAAGAGAAAAGCGGAAGTGATTAGGGTAAAAGTTAAGATGACAAAGAAGAAGCTAGCTCGATTACTGTCGAAGTGTAAAGACGGAGGAGTTCTT	387
GLX2YC301-GNXWWY103_c676	TATGGGGTGCTTCTTATTGTCTTTGTGGGGCTGTGAAAACAAAGACGGAGATCACGGGCATGGCTTCCTTGAAGAGACGTTCGCCGCTGACCTTGATCGTTTTGCTAGCGTTTACTTTAACGGCGATGGTGAGCAAAGTGAAAATGGTGCATGGTAGGGGGTTGAGTCCCAGCCAGTGCATGGAGGAGAGACGGCTCGGTCTTAACGCGTGCAAGCCAATCGTATTTGGGCAGCCTCCTTCACCTGCTTGTTGTAAGCGTGTTAGGATTCAACACTTGGAGTGCATTTGTCCGGCCATTACACCTAAGTTGGCTGCTCTTGTTGATGTCAACCGAGCCATCAAGCTATTCAAAACTTGTGGCAGAAGGGTACCCCGCCACTTCAAGTGTGGCAGTTTAT…	532
GLX2YC301-GNXWWY103_c677	TTGTGTCCGGGCCTGCAGAAGGGTCAAGTTAGGGTCGAGCATTATGCGTCCAAAAAGGACCAAAATTTATTATGGCTCATGATTCGAGGATCGCGTGTTTCGCGCTGACTCAAGATGGTCAGTTGCTTGCTACGTGTAGTTCCAAAGGAACTCTTATTCGTATTTTTAATACGCCTGATGGTACCTTGCTCCAAGAGGTGAGGAGGGGTGCAGATAGAGCAGAGATTTACAGTCTTGCCTTCTCTTCAAATGCCCAGTGGCTAGCAGTCTCTAGYGATAAGGGCACTGTCCATGTTTTYAAYCTTAAGGTTAATKCTGGGTCCCCAAGAAATGACAWGTCMCGRAGTGCRTCAGATCMTMAWTTTGCTTCATCRCCTACATCATCCCTSTCTTTCATCA…	828
GLX2YC301-GNXWWY103_c678	TCCCAGACCCCACACCACATCACACATCATCGGCCGTTCGATTCCTTCTTCTTTCACGCAACTCGTAGCTATCTCCATAAACTTGCTCAAACACACCGGAGCAATCTGGCCCCTTAGATGTGGGTCCATGATTTGATCAACGGTTCCCCTTGCACTACAATACCGGGCCCACGTGACCAAACTCGCTTCCTCTCTTCGTACACCGTTGATCACAGATGGTCTAGCAAACAAAACTTCCAATAACACCACACCAAAGGAGTACACGTCAGATTTTTCCGTGAGTTGCTGTCTTCGGTAGTAATCTGGGTCCACGTAACCAAAACTTCCCTTNCACGACAGTGCTGACGTGGGTGTGGGAGCCACTGGGACCCATCCTTGACAAGCCAAAATCT	392
GLX2YC301-GNXWWY103_c679	TGTGTTTCTGTGGATATTCATCCCGGGGCCAAAANTCGGAAGTGGGATATTGCTCGATCATGCCACCGGAGTTGTCATCGGCGAGACRGCGGTGATAGGAGATAACGTGTCAATTCTGCATAATGTGACRTTAGGAGGGACAGGAAAAATGTCCGGTGACAGGCATCCAAAGATTGGAAATGGGGTGTTAATTGGGGCAGGGACTTGCGTTTTGGGAACCATTAAAATTGGCGATGGGGCTAAAGTTGGTGCTGGTTCTGTTGTATTGAAGGAAATCCCACCAGAACAACTGCTGTCGGCAACCCAGCAAGATTGATTGGAGGAAAGGARAATCCAATTATACTTGACAAAATCCCTAGTTTTACCAWGGATCAGACATCACATATATACGAATGGTCT…	680
GLX2YC301-GNXWWY103_c680	ATCTCTGTATATTCTGATGGACCTCAAAAACTGTTGCCAAAGCCTCCTACTAAAGAACAACCAAAAATAGCTGATGCTCCAAAAATTGGGCAGATGATCCTACAACTTTGACAGTAAATGCATCAAAGACTAGGAAACCTGAGCTGGTTTCTCCCAAACAATTACCAAAATCAGTCAATAACACCCCAAAGCAGGTTGTTGTAGAAGCTTCTGGAAATAAAAATTCCTCAAATTCTAATCAAAAAGGGGCTGTTGATTCGTTGATTAATCAACTTAAATCTAGTTCTGCCTCACTTGGTCTTGAACAAGAATCTAATGTAGTAGATTCTACCATGAGTGAGACTAGAGGTAAGCAGGATGTTTCTGTTGATCAAGAAAAGAAACCATCNAGAGTATGGC…	465
GLX2YC301-GNXWWY103_c681	AGCCCCGGACACAACCGGAGTGGACAGGTCCTCCGGTAGGATCTGGGTCTCGATGGGCTTGAACTCCTGTTTGTCTACGTTGTAGACAGCCAGCTGGAGTTTAGTAACAAGAGAGTTGACTCGGACTGAGTCGCGCTTCAGACGAGACAAGACAAGAGATTTGTAATCCTCATGTTGGGTTTTACGAAGGAGTTCTCGAGAGCGAATGAGCAAAGAAAACGAAGAAGAAGAGTTAAAAGAGGACTGCGTTATGGTTTCCGCAGCAAAATGGCTGAAGAGTTTCGGGATCAAAGGAAAGTATAATCCTGGGTTCGTTGAAGAGCAGAAGAAACATCTAGAACTGTCGTCGTGGTTTCCAACAAGCTGCGAGAAAAGGTAGAGGTGAAACATAGGAAAAAA…	505
GLX2YC301-GNXWWY103_c682	ATGGGGAAAATAAAACCCTAGGGTTTCTGTATGGGacKCTCTTTTTGCAACCTGTATTGAAAGCTCTTTCAAAATGCCGCAAGGAGATTACATAGAGCTTCACAGGAAGCGACATGGCTACCGCCTTGATCACTTCGAGCGCAAGCGCAAGAAGGAGGCGCGTGAAGTCCACAAGCGCTCGGAAATCGCCCAGAAGRCTCTGGGTATTAAGGGCAAGATGTTTGCTAAGAAACGCTATGCTGAGAAGGCCCTCATGAAGAARACATTGGCTATGCATGARGAGTCAACAAGTCGGAGAAAGGYAGATGATGAAGTTCAAGAGGGAGCTGTTCCTGCCTATTTGCTTGATCGTGAAAAYACAACAAGAGCAAAGGTTCTTAGCAACACTATAAAGCAAAA…	1116
GLX2YC301-GNXWWY103_c683	CTCTCTCTCTCTCTCTCTCTCTCTCTCTCTCTCTCTCTCTNTNTNNTCTTCTTCTTCTTCTTTAGACTCATCATCAGTGTCAGGAGTGCTCTTCTTCTCTGTCTTCAAAGCATTTTCAGTCTTTCTTTGACTCTTAGCTGAACGTTTAGAAGGTGTGCTACCAGCTGTTGATGGACTTTGTTTGGCTACCCTCTTGCGCNTTTTTGTTCTTATTGGNCNCNTNCTCTGCAAGCACCCAATA	241
GLX2YC301-GNXWWY103_c684	TCTACGGTGATGGCTCCATCAAAGCATATTTTGTGGCTGGAAGTGATATTGGAAAATTCACAGTCAAAGCCATGGATGACGTTCAAACACTGAACAAAACTNCTGNCATTTTCGNACCTCCTAAACAATTTAGTTAACATGAATGATCTTGCTTCTTTATGGGAGAAGAAGATTGGCCGCTCTATCCCTAGAGTTACTATCACTGAAGATGATCTTCTTGATGCTGCCAGAGAGATGAGAATCCCAGAGAGTATTGTTGCAGCATTGACACATGACATTTTCATCAANGGGTTGCCAAATAAATTACTCACTGGACAAGCCTAACGATGTTGAAGTCTGCTCTCTGTATCCCGACACTCCATTTACAAACATTGATGAATGCTTCAGTGATTATGTTGG…	423
GLX2YC301-GNXWWY103_c685	ATGGGAGGCCGACGTTTTCATTTTAACACTTGAAGTCGCTCGCTCCTCTTCGTTGATTCGATTCTCGCTAAAGCTCACGCGTCTATCCGGTTCAAGCAAGTTTAAGATGTCGAATACAGCAATAGATGGTCCTCCCCGTGGTGGATTTAGTTTTGATCTCTGCAGGCGAAATGAAATGCTTGTGAAGAAGGGTGCCAACCCTCCATCTTTCCGAAAGACAGGAACAACCATTGTGGGTTGANTTTCCAGGATGGCGTCATTCTTGGTGCCGATACCAGAGCAACCGAAGGACCCATAGTTTGTGATAAAAACTGCGAGAAAATTCATTACATGGCACCAAACATATATTGCTGCGGTGCAGGAACTGCTGCTGATACAGAGGCTGTGACCGACATGGTC…	527
GLX2YC301-GNXWWY103_c686	GGAAGTTCGAAAGAAGTTGCTGGGCTCAAGGAATTGGCAGGCCATCTAAATGCTCCAGTGGTGTTTGCTCATAATGACTTACTTTCTGGGAATATAATGGTTAATGATGAACAGGAGAAACTCTACTTTATCGATTTTGAGTACGGATCATACAATTATAGAGGCTATGACATTGGATGTCACTTCAATGAATACGCTGGCTACGATTGTGATTATAGCTTATACCCAAATAAAGATGAGCAATATCATTTCTTCAGGCATTATTTACGACCTGACAAACCAGAGGAGGTATCTGACCAAGATCTCGAAGCTCTCTATGTTGAGTCAAATACATTCATGTTAGCTTCACATATATTTTGGGCTTTGTGGGCGCTAATCCAGGCAAAGATGTCTCCAATA…	618
GLX2YC301-GNXWWY103_c687	NATGGGGGAATTCACAAAAATGTCTGATCCACTTCTGACCGAGGCACCACCGCCAAACACATATCCCTCCATTGACTTTGATTCCCTCTCGATTCCACCACTCGATCCCCAGTTCCTCTCCGCTCAGAATCATCCCACTTCCTCGTCGGATGATCTTGATTTCCTTTTGGACGACAATTGCGACTTTGACCTTAGCTTCGATGATTTCGACGACCTCTACTTTCCCTNCGGAAAACGNAAGCTTTTTCCTCCCTCCGAAAATCATCTT	268
GLX2YC301-GNXWWY103_c688	TATTGGGGTATTNNNGNAAGNCGTTGTCAGCTAGGTTTGGGGAGAAAGCAATGGCTCGAACCATCTCCTATGTAACCGGGTCTCAGCTTCTCTCTATGAAACGCCGCCCAAATATTGCCATTATTGATGTCAGGGACGATGAGAGGAGTTTTGATGGGCATATAACTGGGTCTCTGCACTACGCCAGTGGCAGCTTCACTGATAATATCTCTAATCTTATTCAAGAAGTCAAGGGCAAAGATACCCTTGTTTTCCATTGCGCACTAAGCCAGGTCCGGGGCCCAACCTGTGCAAGGAGGCTTGCCAATTATCTCAATGAGATGAATGAAGATACTGGAATAAATAACATTTTAGTCCTGGAACGAGGCTTCAATGGCTGGGAAGCTTCTGGTAAACCTG…	620
GLX2YC301-GNXWWY103_c689	ATTGGGATGGGGACTCATTCGAGTCCGCCGTCTTGCTTACCGTCGTCGAGAGCTACCCGTCCACACGCAGATTATTGTAAATGGAGGCTCAACGTGATGATGCAATTCCTCTCGAGCCTCGGGTTGTAGCTACACTCCGCCTTGGTTCTGAGATATATTCTGTCAATGCAACAAACAAGGGTAATCTTTCGGAGCAGTTNGCTTCAATGAAAGAGGAAAGCATGAGTAAATTGAAGGAATTCATTACCAAAAACAATGTTCCCAGTGATGTTCCTGATGAATTAGTGGAAAGCTCATCTGAAGATGATGCGGATGTCCTGAGAAGGCTCATGT	333
GLX2YC301-GNXWWY103_c690	ATCGTCCACTCTGCTCTTCTATATTGCTGCTGCTAATGGCAGATCGAGATATTGGTATAAGNTTGTTGGNATCGATCTGTTAAACCTGATTTGGTGAATCGTTACAAGCAGACGCCGCTTATGTTGGCTGCAATGCATGGGAAGATCCGCTGTGTGAAAAGCCTACTTGAAGCTGGAGCAAATATATTGATGTTTGATTCCCTCCACGGAAGAACCTGCTTGCACTATGCTGCCTACTATGGTCATGCTGATTGCCTTCAAGCCRTTCTCTCTGCCGCTCAGTCTAGCCCTATYGCTGTTTCTTGGGGATATGCGAGGTTTGTGAACATCAGAGATGCCAGAGGAGCTACACCGCTGCACTTGGCAGCACGTCAGAGACGGCCTGAATGTGTACATATT…	1412
GLX2YC301-GNXWWY103_c691	NTATGGGGAACACATTTCTTCCAGCTGSKAGCAGTATCTATTTTGATCATTGTATTCTTCAGCCCGCTTATCCCTCTTTCGTACCATCCGATTCTGTCCACTCTTTGTACTCGTTAACAATCAATCAAGAAACACTCTGCTTcMKTTCGTTGTTGCTATTGCATTCTCTNTTTTTTTTGGCCTTTTTGTTTAGATCTCCTCGCTTATTTAGATTTTGATTACCATCGGAGCATTTATTTTTGGNNTTGNATCNGGAAACTCTTTTCTTATTTCAATTTTCTNCTCCTTATTTGCTTTTTATNCTCCCTTGCTAGTTCTACTGCTGTTTGTCTTTTGTTTATACGTTCCTTANTTTTNCATCATCTTATCTCAAGAACACTTCCCTGCTGCCAACTGTTT…	493
GLX2YC301-GNXWWY103_c692	CAATAGACTGCATGATCATCTGTGCATAATTTGTACACCCCCCAAGAAAATCAAGTAATATATTTCCAATGCTGAACCCATCTGTACTCTTTCGCCTAAAGTTCATCACAGCCTGGGGAATATACTTGATGAGAGTCATACAGACTTGAATTGAGTTAAAGATGTTGATGAGCCAAAGCCAAGAATGGTGAGGCAATGCTATGAAGAAACAAACTGCRGCARCTAACCACACAGCASATACAATTGCCAYAGAAATYTTAGAMACCTTTTGAACTCCCCGTTCATAGATTACAATTTGGAACAAGGTAATTGCTGTCAARAGAACAGCATGTATTGAAAAAGCWACATCATTTGCAGCCACGGGAATCATCTCKCCWTWRCCATACTTCTCAAAGTACT…	568
GLX2YC301-GNXWWY103_c693	ATGGGGACACGCACCATTTGTAATTTCTCCTTAGTTTCTCCTTTATTTTAAAATCCATTTTCTCTCTTTACCGCGAACATCTGGAACTACGGGCTATTTCTCGCCGGCAATTCAGATTCTCTTCATAATCTCGGTTCGGTTATCGTGATTCAGTTGATCCAAAGCACCACACAACCATGAATAACGAATATGATTATTTGTTTAAGCTTTTTGCTCATTGGAGATTCTGGCGTTGGAAAATCATGTCTACTTCTAAGGTTTNNCTGATGATTCGTATTTGGAGAGCTACATTAGCACTATTGGAGTTGACTTTNAAAATCCGGANCGTGGAACAGGATGGAAAAACTATTAAGCTCCAAATTTGGGACACCGCTGGCCAAGAGCGTTTCAGGACAATCA…	832
GLX2YC301-GNXWWY103_c694	TATAATTAGTATTGTTCTATTCACAATCCAGCACATTCCAGGAGCCGATAATTTTATTCAGGTAAAAGTGGGAAGAGAATCGTCTGCTTCATCTGAATTAAGAGAGAAGATATCAACTGGGGCACTGGTGATGTCAACATGGCAATGATCTTTGATTCTACCATTTGAAGAACCCGAAGGATGATCTAGATATATCACAACAACGGTGATATCATCATGGAAATGGCGCCTTGTGCCTTTTTGAATTCTTTTCAAGTCCTCATATCTCATTTCTCTTTTCCTTGCAGCCTCACACATAGCAGCTCTCACCAAT	313
GLX2YC301-GNXWWY103_c695	GGGTATCATCAAAGCTACGTGCTCTCAATGTCCTCTTGGTTGTTGGTGACTGTATGCTAGTTGATGGGCAGCCTATCTTGGTTTATATGTCCAAGGTGGATGGTGGTTTCAAGTTTAGTCCCATTAGTGTGAACTTTTTGACAGAATTGACAAAGGTTCTATTTGCAATTCTTATGCTTTTGTTGCAGTCTAGGCACCAGAAAGTTGGGGAGAAATCTCTTCTCTCAGTATCAACATTTATCAGGCAGCACGCAACAATGTTCTTCTCGCTGTTCCAGCATTTCTATATGCTATCAATAATTATTTAAAATTCATCATGCAGCTATATTTCAATCCTGCAACTGTGAAGATGCTGAGTCAATTTGAAGGTGCTGGTAATT	380
GLX2YC301-GNXWWY103_c696	GCAGTGGTATCAACGCAGAGTACATGGGCTCCGGGCGGTCTAAACAGGCAAAGTCAAGGAGGAGACCGGAAGGGCGATGGAGCCGATAAGAAGGACAAGAAATTTGAGCCGGCGGCGCCCCCGGCNAGAGTCGGACGCAAACAGAGGAAACAGAAGGGACCCGAAGCGGCGGCCCGACTTCCGACCGTTACGCCGCTGACTAAGTGCAAGCTAAGGCTGTTAAAGCTTGAGAGGATAAAGGATTATCTGTTGATGGAAGAAGAGTTCGTTACCAACCAGGAGAGATTAANRYcYGSRAGAAGAGAAGGCCGAGGAAGATCGGTCAAAGGTTGACGATCTGAGAGGGTCACCGATGAGCGTTGGGAATCTRGAGGAGCTTATTGATGAGAATCACGCCAT…	1610
GLX2YC301-GNXWWY103_c697	TTANTTGNCNAGTAAGTGGACATTTAACTAGAAAATCAGATGTTTATAGTTATGGaKTTMTGMTTaCWWGRGAWAcAWCAGTGGACGAACATCASTTGACTTCGACATTGAAGTTGGAGAGTATTATCTTGTCCAGAAGGCTTGGGAAATGTACAACTCAAACGAGCTTCTGCATCTAGTGGATCCTATGCTAAACGGAGACTTCTCAGAAAATGAAGCCATTAGATTYCTGAAGGTCGGTCTACTATGCGTACAAGAGAAATCCAGCGTCCGACCCCGCATGTCGAGGGCGATCAAGATGATGAAAGGCGAGATCGAAATCGACGAGGTGCAAATNTCGCAACCGGGCCTCATCAGTGATATCACGGACGTGAAAGTAAGACAGCAGAGACGCTCACA…	425
GLX2YC301-GNXWWY103_c698	ACGTATCATTTTGGTAACAGTTTGGCACCAGATCACGCCCATGATCTGATGATACTATACCTGACAATCCAAAGAAGAGGGCAACATCTCCATCTTTANCCATATTGCAGCCAGAANTGTAGGGAGAGGNNTTTGACGTTTAGGCATGAGATAATGCATAACACTGAAAAGACCTTTCTTCATTTCCCCGGCGTACTGTGTGCCGAGGATGAYYWTTTCCCTCCTAGCAAGATTAAGATCTATaGCTAGTAGAGGATGTCATGTAGTGAGTATATCGATTACACGGGAACTGTCCAGCATTGTAAATAGTGAAGTCCGGAGTACCAAAATTCTCCAGCTCTTCAGGAGTGGGTCGGATACACCTGCACCCAcCCAGTTATCCAATTGTACACCATGCTA…	611
GLX2YC301-GNXWWY103_c699	CAGTTCTACTTTTGGTAGTGGCCACTCAGCTGGTGGAAGAAAAAATGGTAAAACTTGACAGAATCTGTAGAGAGGCAAATGTTATGTTGATTTTTGCTCGTTCCTATGGCCTCACTGGGTTTGTTCGAATCAGTGTGAAGGAACATGCAGTTATTGAGTCAAAACCGGATCATTTTCTGGATGACCTTCGATTAAATAATCCATGGCCTGAGCTCAGAGAGTTCGCAGAAACATTCGATTTGAATGTGCCAGATCCTGTCTNCCACAAACACACTCCATATGTTGTCATTCTTCTTAAGATGACTGAAGAGTGGGCCAAAAGCCNATNGGGGTAGCCTTNCATCAAGCAGAGAAGAAAAAAGAGAGTTCAAGGAGCTTCTTAAGTCCAAGATGATTGCA…	616
GLX2YC301-GNXWWY103_c700	CATGGGAGGCGAGGCGATTATTTCCAAGCCCTCCCGCTCCCTCGTTCTCTCCGCCTCTTTCGTTCTCTCCTTATTTATACTTTACCACCATTTCTCTCACTTTCTCAGCTCCCAAACACTCTTCTTCACTTGTAAACGACGGCGAAACAACAATGGCTRCGGCTTACTCTGCCACCGGCTTTGTTCAACCACTGTCTCTGAATACCACGATTAACGGCAGATCTCATGAGAAATCTTTGTTTGATCCTCTCAAAACTGGCACCTCTTTCCTTGGATCTACTCACAAACTTCGCGTTAATTCTGTTAGATTGAATCAGGCTAATGTCCACCGTCGATCTGCCGTGGTTGCTGTCTCCGAGATTGTTAAAGAGAAGAAGGCCAAGTCGAGTTCCAATGTGC…	489
GLX2YC301-GNXWWY103_c701	ATTTGGTTTCTTTGTCAGCTTGAGACACACATCATTGCAGAAGTGATTGCAGTTCTTGGTGATGGGGTGATACGTGTTGCCAGAATACTCGTCGGCGAGTTTCTCCATAAACACACGGACATCCTTAGGCCCGAGATCTGTTCTTCCGATCAAAATAGATTTCCTAAATGTAAAACCGGGACACTGCTTTGGNTCCACTTCAAAAATCCCCGTTGTCGAATGGTCATGAGCTCCAAATCCATACTCAACGCCATGAACTTGAACGCCGGAATGGTAGATCCCGAGACCGAGCCAATAAGCGTAGCCATTAATCGGAGTCAAATCGTAGACGTTCAAATAACCGGAACAGAACCTAT	356
GLX2YC301-GNXWWY103_c702	CTAAGTGCACCCACTATCCATCTTCAAATCTTACACTCTCCACCATACTCGCACAATGATTTTACGGTTAAGNAGAAGTTACAGCTCCACCTCATAACTACTAAGTGTACCAATTAATGGAGGAAATATGGGCAAATTAAGTTCTACAGTATTGTCTGATCATCATCAACTTATCTCNTTTTCAAGCAGCGGCCACAGTCTGGCTTTTCTTAGAAGTACTTGCTGTTGCATACTTCNTCTTTTTCTTCATCTTGCTTCATCTGCTGTTCCCTGCACTCTAAGCTAACAAAAAGCTGTCGTCCCCCCTATACATGTAAATGTCTCGAGCAGGATGCAGACGTCGTTTACAGAGGCCACAGATTTTCAAAAAGGGAGCAGTTTCCAGGAAATCATAAGAAT…	748
GLX2YC301-GNXWWY103_c703	AATGGGAAGACTCCCTTGCTCTCTCAGCAGGGAAAAAAAAATGAAAACTCTGTGAAATATACAGAGAACTCATCCATCATCCATTCTAACTCTTCGGTGATCTCTACGATCTGAAGGAGAAGTAATCAGTTTAAGAGTTCGTAGACATGTCGGCACTTTTCAANTTTCCATTCGTTTCTGACGGTTGTGCT	191
GLX2YC301-GNXWWY103_c704	GTAACAAGGCGNCCCAATCTTGTAAACTGCACTTTATATAAGCTCAGTATCATATACAACTCTTGAGTTTAAAGAGTTCTTGATTGAACTTACCTAGAATCTAGCTATTCTCAAAGGTATCTAATGATTTAATTATACATCTAATGTTGATGAAACATGAGCAGATGACAGTTTCTGTTTGGGCTCATATTGACACACTATTTGGAACACCTCTACATGTTACTCCATGATCTGAACTAGGTGCGAGTAACTCATATGGTAAGACCCCGGCGCCGCACCGATTCCTCCTGCTTGGATCATTGTTCCTTTTCTCAATCTCCTTTTCTATCTGTCTGATTTCTGCAGAGAATTCAAAAAATaGCCTCGGTTATCTCGCTATCACCGGACCAAATCCATGGC…	1491
GLX2YC301-GNXWWY103_c705	ACCAGAAATCCCACAGCCACTCATTGACCAGTTGAAGCCTGGAGGTAGAATGGTAATTCCGGTTGGTAATATATTCCAGGATCTGAAGGTAATCGACAAGAACCCAAATGGTTCTATTAGTGTTCGGAGTGAAACTTCTGTTCGCTATGTTCCTTTGACCAGTCGAGATGCCCAGTTGCGAGGCTATTAAGATTGATTTGTAATTCACGTTAAGATCGTTTGTTGTCTAGTTTCTGGCTATAGGACCTGGTTTTTCGGTCAGGATCTCATACTGATCCAGTGTCATGTGTTTTTGTACATATGGTATGCAACTTCTACTCGGTATCATATCAGGTGGTCTAGTCTGTTTTCAATCTGCAAGACTTGTTCCTCTCCTTGTAAATGCTCATGCTTTGTGTC…	420
GLX2YC301-GNXWWY103_c706	CATGGGAAGACACGTTGGAATGGGGATCTCCTCGGCTCCTCGATTCTTCTATTTGGTCGACTGGTTCAGACCCTTTCTCTTTTATAGTCCTCACATCCTTCTCTCTCACAATYAATTCGTTCCCGATCAGAGCCAGCAGTTCTTTCAGGTGAACGCCGCAATCAAAGAGAGCGAGATCGTGAAAGGGCTCAAGCCCGTGCTGGCAACAAGGGCAAGCAGCCCAGRGACRACGGTTTGACCCCTGAGCAACGCCGTGAAAGAGACGCGAAGGCCTTACAGGAAAAGGCGGCGAGAAANGCGGCTCAGGCGGCTGCAGGTGGGAACAATGCCGGAGGCCAAAACAGTNAAAAGGTAGNAAAGCNAATGGGTAGTACNTANGATAGTTAGGATGGAAATGGT…	582
GLX2YC301-GNXWWY103_c707	TCCATATCCNTACTTCTTAAGNGTNNCCACAAACNTGTCTTCAACTCTCTTACCATCNGACCATTTCACATGCTGATTGATAAATACNGGATTTTTTAATCTCCGGGTATATTCCAACAACTCTTNCTGCATCTAGTGCAATTGAAATGAACTCTTCAAATGTAATAATGGAAAACTTTCCGTTATATTGTTGATCTCGGAAACTGAACCGCTGCTTCGCCCCTAATGTCTTTAGTTCTTTCAGTGTGAAATCAACAACAAAGAAGCCAGTGGTGTTGACCCCCTTGAACCTCATATGTCCTTCTACGATTTGCAAACTCCTTGTGGTTTGCAACATCAGTTGTAACATACAAGAGTAACATCATGGTGGCAAATAAGCACACCATCCTTGGAGGCGAG…	411
GLX2YC301-GNXWWY103_c708	TCCTGGCTTAGGTATTTAAAGGATCATATGCGAAAAGCTGGTGATGTGTGTTTTGCTGAAGTTTCTCGCGACAATGNGGGTACTTANTGGCATTGTTGATTATACTAATCCTGAAGACATGAAATATGCGATTCGGAAACTTGATGACACTGAATTTAGAAATCCTTGGGCAAGAGGTCGCATAACGGTGAAGAGATATGATCATAGTCCATCGAGAAGCCAAAGCCGAAGTCGAAGTAGAAGCCGCAGCAGAAGCAGAAGTGTGCGAAGAAATAGAAGCAAATCATTAGAACGATCTGNTTCCAGGTCAGTGTCAAGGTCTAGATCTGCATCTCCTGCTAAACCATCCAGAGGAAGATCAAGGTCGCAGTCAGTACTCACCTCGTAAGCACTGTCTGG…	407
GLX2YC301-GNXWWY103_c709	TTTCNCGCCTACTACGGATCCCATACTACCCCCCATAAACTGAAAATCCATAACAATTTTCGCATTGAACCCACAAATGCCTGTANTTTTTGAGTTACATCGAGATCATTAGAACTTTCTCTTATAGTTAAATCACTACCATTCGTGCTAGTTTTTATATTGGAACTTTCGCTTTCACTACTATTTACACTTTCACCACAAATGAAATTATAAATGTAACTGTCACTGTAACAGTCACTACTACTTAAAATGTGACTAAAAATACAGATTTGAGAATGAAGATAAGAGTCAACGCAATTATGAATGTGATTATTCCAACTCGATTTAGTATCATACATGTAACGATCATAGTCGGGATCATCACTTTTAGATCCATTATTCCTATAATTACGAAAACTA…	690
GLX2YC301-GNXWWY103_c710	CGGTCAAGCATACATTGAATCAAATCCAACACCTCGGTCAAGGAGTCACAAACTGTACCAAGTTTGTTTCTTCTAGTTCACACTAGCGTGTACATTCCAGATGGATATCAGCACTAGAAAAAGAAAATGTCTATACAAACAAATTGAGACCGCTCGTATCAGCCTTGCAACATCAGAAAGTAATGGCATGAAAGATTCAAGAATTGACCAAGAATGAAGCCAGGCTGAATTTTAACAAGCTGTGTACGTGAAGGATTCTTTAGTAGGAGACGTATCTGACCAAGTAGTGTCAGAATTTACAGGAATCCGAGTTTGGGATGTTCTGCATCTTTCCATGGAACATTTTGCGTTGGCACTTCTCCAGCTGCTATCAACACGATGCTGTACCAGATATTGAAA…	1752
GLX2YC301-GNXWWY103_c711	ATGGGGATCNTATgGGgcCCTACAGTTTCTTGATCGTTGCTGCTTCTRTTGCGTGAGGGAGAAATATGGCTACAGATATGGTAGTCACACAACATGGGTCGGTGAGSAATGGCCATGGCTACTGCAACAAAGGACCTGGATATGCAACCCCACTTGAGGCTATGTCTGGTCCTAGAGAGAAACTTCTCTATGTTACTTGTGTTTACACTGGAACGGGAAGAGAGAAACCTGATTATTTGGGAACgGTGGATGTGGATCCTAGCTCRCCTACTTATTCAAGGGTCATCCACAGGCTCTCAGTGCCATATGTTGGTGATGAACTGCATCATTCAGGATGGAATTCATGCAGCTCTTGCCATGGRGATTCATCAGCAGAACGCCGTTTTCTGGTCTTGCCTT…	1151
GLX2YC301-GNXWWY103_c712	GGAGGACTTTCTTTCGGCACTTCAGCTGAAATTTGAGCATAAGCTTCAGCTTTCGCTACAGTGGAATGCGGCTGTTGCTGCGGAGGAGCCGGAGACGGGGACNGGGTGAGGCTGATGAAAGTTCAGTTCCTGAGGAGGCTGGGGNGGGTGGTGAGGGTNGAGGGTGAAATGGGGAGAATATTGCTGTGGTGGTAGAGAGAATTGCGGGTGATGTTGGAGGGTAAAATGGTCTTTCGGAGCAAGTTGTTGCGGTTGCACTTCAAACTGCTGAGCGGTGGTAACTACAGCTTGTTGCTGCTGCGGAGTCGGGTTTGAGCGGAGGAGAAGGCTGATCTGGTCTCTGATGAAGCCGGCCTTGTGAGACAAGTCTAGACCTAGCTTTGCTTCCAGCTGCTGAAC…	668
GLX2YC301-GNXWWY103_c713	TACGTACCCTAAATCTCCGGTTACCGNTNGNGGCCCTCGCCGGAGGAGGCGCGTGAGCAAATATTGAGCATATGGGACAAGGCAGAGTTGATCAAAGTCAGTGATGTTGAGCTAGAATTCCTCACTGGCAGTGACAAGATTGATGATGAATCAGCTTTGTCACTCTGGCACGATAACTTGAAACTCCTATTGGTCACCCTTGGTGAAAAGGGTNGNAGATATTACACTAAGAGTTTCAAAGGATCAGTGGATGCATTCCATGTGAACACTGTGGATACAACTGGTGCTGGTGATTCATTTGTTGGTGCTCTTCTATGCAAGATTGTTGATGACCACTCTATACTTGAGGATGAGGGAAGGTTGAGAGAAGTACTGAAATTTGCAAATGCATGTGGAGCC…	587
GLX2YC301-GNXWWY103_c714	CAGAGGTAGAAGGANNTGNNGNGNAACGAAAACAAGAAAAGGCTAAGCTGAAAGCNAANAATGTCAACAGAATCCGAATCAAGTGACAGCGANTGNGAAGATAAGATAATTCAGGCAGACCGCCTTATAAGCGAGCCTCTACTGGTAGAAGAAAATAAGAGAAATAATGCTGTTTTAGAAGATCGAAGTTTGCAGGTTGTTGGAACTAGTTTTGGCGAAGATGGGATGACAANGAGAGTAGAGGTTTGTATGGGTAACAAGTGCAAGAAATCAGGAGGCGAGGCGTTGTTGCAGGAATTTCAGAGAGTGATGGGAGTTGAAGGTAATGTTGTTGGGTGCAAATGTATGGGCAAATGCAGAGATGGTCCAAATGTTAGGCTATGCAATTCTGGCAGTCAG…	619
GLX2YC301-GNXWWY103_c715	TCAACGCAATGGGGAKGACCGAAGGTCGATTCGACCATACAGCCGGAAGTTATCGGAGACAAGAGAAAAACCAAAGATGTTCTTCCACATAGTATTGGAGCGAAACATGCAACTGCATCCTCGCCACTTTGGTCGTAATCTTCGCGAACACCTCATCTCCAAGCTCATGAAAGATGTCGAAGGCACTTGCAGTGGTCGGCATGGATTTGTGGTGGCAATAACAGGTGTGGAAAGTATTGGGAAAGGGCTGATTCGGGATGGGACGGNGTTTGTCACATTTCCAGTGAAGTACCAATGTGTTGTTTTCAGACCCTNTAAAGGGGAAATCTTAGAAGCTGTTGTTACCATGGTAAACAAGATGGGATTTTTTGCTGAGGCTGGACCTGTTCAAATNATTTG…	459
GLX2YC301-GNXWWY103_c716	CCACCGTAGGAAAATAAACTGCATGGCGGGAAGGAAACTGACTCCATACTACTTACCTTTGTAAAAAAATTTCAGAGCAGTGATTGAATTGTAGCGTGCCTGTTTTCACGTAAGCGACATGAATTTCATCAAGCTAATAGGCTGATTCATGGTCGCATGCCTTTCTATACTTCAATTCCTGNTCCTTCCAGTGCAGCTGCCATTGTAAGCTGATGCTTCTTCAAGGGTTCGTTTCCTCTGAACGGAGTTGAAGGCCTCGATAATGTCTCCTTCTTCCCAATCATCATAGTCTTCTGCAGCAATACCACACTCTAATCCAGCATTTACCTCTTTTACAATTTCTTTAACCCGTCTCAAAGAGTCAAGCATGCCAACATAGACTTTCTTCCCATTTCGAGT…	719
GLX2YC301-GNXWWY103_c717	ATGTTATCAGCCGGTATTGGTAACAAAAAGGAAGAAGAAGAAAATGCTCTGCGTACCCTTTGTCCGAAAGCTTGTGTGTATGATGTTCTTTTCATTTTCCTTCCCTTTTTCTTTTTTCTTTCTTGGTTAGTCCTCGATCTTTTTCTCCAGGTAGTCGAGAAAAGGAAAGNTTTTTCCAGGGGATGAGTCAGATATTCATCGTCATCCCCTATGCTTTATATGTTAATCTATGGTTTGATTTACGAGAGAAAAGGATATGCACATTATGATGAATGAAGCTAAATGCTTGATGCCATTATGGTTTNGAAGTGACGAACTAATGGACCCA	328
GLX2YC301-GNXWWY103_c718	CAGTTACCTAAATTTTAATTACTTACCTCTTGTCCTATTTCTATTTTTTAATTTGTTTCATTGGATTTGTTAANGGTGNCAGGNTTCAAGAAAAATTCTCGATGCCCTGAAAATGTGTAANTTATTTTATTCACGTTAGTAATAATCCTTCCTTAATATAATCTTTGATCTAATTATTAAATCTTAATTGCCTATGTATGTGAAGGAAATATTTATGGCAGCCGTTGACACTACAGCAACCACCATGCAATCAGCCATGGCAGAGCTGATCAACCGTCCTCAAGTATTCAAGAAACTGAGGGAGGAAATTAACTCCGTTGTTGGGTCTAATAGGCTGATTAAAGAATCAGACGTCCCAAATCTCCCTTACCTGCAAGCATTCCTTAAGGAAACCCTAAG…	804
GLX2YC301-GNXWWY103_c719	TATTGGGTAAAATTAAATTTATTTTTGGTTAACTTCCATAGANNNATAGAATTGGTTACTATTCCTGAATCGCACAAAAGAAAAGAGACAAAAACTGGTGGATATTTATGTAATTAGCAACTATTCAATTAGGAAGTATTCAAAATATACAATTCAAGTAGACAAGTCGCAAAGAAGATGGTTGAATCAAAATAATTCCTTTTAAAGTTCTATTTCTGTCAGAGGTCAATATGAATGTTATATCATGTTCCATCAACACACTAAAGGGGTTATACGATATCGCCGGTGTGGAAGTAGGCCAACATTTCTATTGGCAAATAGGCGGTTTCCAAGTCCATGCCCAAGTACTTATTACTTCTTGGGTCgTAATTGCTATCTTATTAGGTTCAGCCTTTATAG…	656
GLX2YC301-GNXWWY103_c720	AAGCAGTGGTATCAACGCAGAGTACATGGGGCTACCGCtTCAAACTCGAAAACAAAAGCAGCAGCTGAAGCCTGTAGAAAGCAGAAGGCATGGGCTCACAAGCAGCAGCGGCAACATCTTCATGCATGTCTTCTCTCAACTgGGTAGCTCCAAATTCACCTCAACTATCGTTCAAACCCTCAATCTTAACTGTGAGAACCAACACAACGTGTATTCCTTCTTTCAAGGCCGCAAAGAACGATGAATTCAGATTTCTGAGAGTAAAGACCAGAGCTACAGTGGATGAGAAAGACGAGATTGCTCCTACTCCACTTCTTGTCCAAGAAGAAGACCAACCCAACAGAGAAATAGAGGAGAGTGTGAAAGTGCTTAAAGAAGCAGCAAAAACGAGAAAGGTTG…	1117
GLX2YC301-GNXWWY103_c721	AAATGGATGCNGAAATGTTTCCCGACTGCTGCGCTTCAATGCTCGTCGCAAGCTTCGTGCTGCAGCAATAGCTAGTGTTTTAAGCAGCACAATTTTCTTGAGATCAAAGAAGCTGAAGAATTTATTAGGTTCCCATGATCTTTCGGAGCAGGAAAATTGAGAATCTCAGATTACATTTCAAGCAAATATGTGCAAAAGGGGACAACGCAACTCTATCCGAATTTGAGGAGGTGCTGAAAGCAATGAATATGTCATCTCTAATTCCTCTAGCACCACGGATTTTCGACTTATTCGACAACAATCGTGATGGAACGGTAGACATGAGAGAGATACTCTGTGGATTTTCCAGCCTCAGGAATTCTCAAGGAGATGATNCTCTTCGTCTCTGTTTCCAGATGT…	635
GLX2YC301-GNXWWY103_c722	GAGCGAAGAGAAAGATACCTTGCTAAACAGCAGGATGAAGGAGTAGACTCAGTATANANTGGTTTACCATGATTACATGAACTTGTGTAATTCATGTTGAGTATATANCCCCCNAAATATGTCGGTATAAGATGTATTATGTATCTTACAAGAAATCATGTAGGAAATTATAACATTTGTTGTNAAAAGTGTGAGTTGTANTTTTTGTACTTTGCGATGTTATAAAACTTGGCTAGTTTCATATGGTAGATATGGGAATTTCTATTTGTNNANCTTTNNNNNNNNNNNNNNNNNNN	296
GLX2YC301-GNXWWY103_c723	ACTTCCGTTTTTCCCGCCAAATCGAAACATGTGTCAAACAACGAAAAGTCCNGTGCACGCTTTAGGGAAGATGCTCCGACTCGGAAAGCATCACGAAGTGCGATGTAGGCGGCGCGGGTCAAGCGGGTCACAGATGTGCCCGAGTCAATGATAACCCCACCGTTACCTGCCGGATCCAGTTTGAACAAAGAAGCGGTGATGCCAGGGACACGTGCACCACCGACACTGATCGCAAGAAGCTCAACGTAGTAGAATGTATCAAGCTTAGGGTTAGCGAGTAAAGGAGTGAACCGGGCGGTTCGTGAAACGGCTCCGTTGCCGAAAACCATCGAGGACGGTTTAGCTGAAGTTGAGCGATCAACTAAACAGTAAGAAAATTTCCGGTTGAACCGANGACCG…	702
GLX2YC301-GNXWWY103_c724	TCCATTTTTTGGATTTGCAGTGGCTATGTTTCTGTTTTACTCGTTCGTCCCTATCTTACTTAAGATTAGTGGTTCAACTATGCTGAACCTATCTTTGCTGACATCTGACATGTGGGNTGNNGTGATTCGTATCTTTGCTTATCATGAGAAGGTTGRTTGGATGTACTTTGTTGCCTTTGCTGGTGTTGCAATTGGGCTTATTATTTACTCTGGCGGTGACAAAGACGAGGATCAACCCCAAGCTGAGGTGGTTGACGAAGAGGCTGAGCAAAGCAAACATTTTAATGAAAAGGCAGCTTCTGGAAACTGCAGTAAAAGATCTACGGCTGAGAGCTCTAAGATGATAGATTCTAGCAAGCATAAATCTGCAACTGGTATTGGAGAGAGACTGATCTCGGA…	572
GLX2YC301-GNXWWY103_c725	CGAAACCAAAGAAGAATAATGAACTTTAATGACGCTGTTACATCGTCCGAGTACAAAGAAGCTCACGTTCATTACAGGCATCATCATTGCAACATATCCACCAGGAAANNAATACATATCAAACTGGATTAATAAAGAAAAGTNGAGAACTTGTTNACAAAAGCCACAGNAAATCTGACGCTAATAGCAGATCCATGCAATTCCAGTATTCCACTTCAGTTTGACTAGCGGCATGGTTCCCAAGAGATTAATCTTTCCTCAGTTCCATGTATTCACGACAAATACCATCTGCATTTAGGATTACAATTTCGAGCTTGTCTCCAGTGTATATATCTCTCTCAGTTGCTGATGCAAAACAAGTTTTGACTAAATCAACTGCTTCGGCTTCTGAAAGAGGAG…	983
GLX2YC301-GNXWWY103_c726	ATTGGGCTGCCGTAGAAATCGATTCTATGGTGTCCCTTTCAACTTCTACTTCCCGGAGAAGAAGTGACAGTTCCAGGGNTTTCAGATGTGGACAGCGGGGATTCTCGCGCCCCTAGAAGGAGACGATTGAACTAAATAAGTATGTCTAATTTTTCACTCATCCTTGAATCACATGGGAATACTGCATTCAAAGCCCTGTGCAAGTGCTAACTTGCATTTTACTGCTTTCAATATGCTAGGTAATCACCGTTTCGCCACAGTAATTGAATGTCATAAGGTGATACATAATTTTTAAAGCTTTGTTGTTTAGTTTTGTAGTTTTGAATACTATTATCCTTTTAATCAATGTATGTGTTTTTCAAGTTGTATGGCAAAATCAAACTTGTATTAGAGCGAGTA…	511
GLX2YC301-GNXWWY103_c727	AGTGGTATCAACGCAGAGTACATNGCTCAGTGCTTTAGCACACATCAATTTGCCTGTTTGATAGGATATGGGGCAAGTGCTATATGTCCATACTTGGCACTGGAGACTTGCCGACAATGGCGCCTGAGTAGTAAAACTGTGAATCTGWTGCGGAATGGAAAAATGCCTACTGTTACAATTGAACAGGCTCAAATGAACTTTTGCAAGGCAGTTAAATCTGGTCTTCTCAAAATTCTTTCCAAGATGGGCATTTCACTGCTTTCAAGTTACTGTGGTGCACAGATATTTGAGATATATGGATTAGGGGAGGAGATTGTCAATCTTGCATTTTCTGGGAGTGTATCNAATATTGGCGGATTAACTTTTGATGAGTTGGCAAGGGAGACTTTGTCTTTCTGG…	828
GLX2YC301-GNXWWY103_c728	GAATCCTCTTGTTCCCTCCTTGTAAGCCTTTGTAGCGTGTCAACATATATNNNNCATTNNATCTTGNCATAAATTTCTTGNCAGACNGGGCGGATTTCTTTGCTGAGTGTTGCTGAAAACATCATYACTTGCTTGTCATGAGGRGTCATCTTRAAGATCTCCTGCACATCTCTTCTCATGTCRAGYGATTCCAGCATCTTGTCACATTCATCAAGGATAAAATGCCTAACATTCTTCAAAGAGAGGTCYTTATCYCYRGCAAGAGCCARTATCCTCCCAGGCGTCCCAACAACAATTTGRGGGCATTCATTTTTCAGCAAGTCYTTGTGAATTTTGATRTTAACACCRCCATAAAAGACAGCRACCTTGATGTCAGGCAGGTAAGTAYTGAACCTCTCG…	584
GLX2YC301-GNXWWY103_c729	ATGGGCAACTGCTGCTGTGGGCAAGCAGTATGAGCAGGGTACACGGAGTGATGGAGATGCCGACTCTGGTGGTGAGCCTCACGGTAGTGGTGGCGGAGGCCGGGAACATATTTCTTCTGGGGCCAATTCAGAAGGTGAGAGAGTATCAGCCCGATCAGCTGGTAATGATAGCTCAAAATCTGATGTCAGACTTGATGATGTTGCCGAGTGTGAGATTCCATGGGAGGAAATCACCTTGGGTGAGCGTGTCGGACTTGGATCATATGGAGAGGTATATCGGTNGGGATTGGCANTGGAACTGGNAGTTGCTGTNGAAGNAGGTTCCTAGACCAAGAC	336
GLX2YC301-GNXWWY103_c730	AAGCAGTGGTATCAACGCAGAGTACATTGGGGGCTCTACTCATGGGGAGAGTTGGATTCTACTTCCCGAAAGCCATAATACATATAATTGCTCTTATTAAATATTCAGTATTTTAAGGATGTTGCTAACTGATCCTGAGAAAAAGATATCTTTTATTCGGTGCATTAGAGATGGGGATTTGGTTATTGTCTACGAGAGGCATGACTCTATGAAAGCCGTGAAAGTATGTGAGAGTTCTGCACTTCAGAACCGTTTTGGTGTGTTTAAACATTCAGACTGGATTGGGAAGCCTTTTGGGTCCAAGGTGTTCAGCAACAAGGGTGGATTTGTTTACTTGTTAGCCCCAACTCCAGAGTTATGGACTCTGGTTTTGAGCCATAGAACTCAGATACTTTATAT…	409
GLX2YC301-GNXWWY103_c731	ATATGGGGAGGGTTTTTCGTTCTTCTCTGTTCCCAGCCGACAGGAAGAAGAAGGGCCTCTTCACACGCCGACTCTTTTAAGAATTCTACGTCGTTTCGTTCCTACAGACTTACCGCGACTCTGAGCCGCGCCTCCTGCGACAGCCACCATAGTAGCTGAACGTTAGCTCTTTCTTGTGCACATTTTAATGGAGCTGTTGTAGGGTCGGCGCTTCTGGGGATCATGGGAATGGAGTTACCAAAAGATGAATCTCATGATATGGAGGATGTCAATATTAGTGACTTAGAATTGGTCTACCATGTAAGGGAAGCGCTTACAGCAGTCCACTCGGGTGATAGTGACAATTATAACCAACTTGTTGCGGTTATGCACCTTNNNGGGACGTCTTAACCCTGATGA…	613
GLX2YC301-GNXWWY103_c732	CTNNGNATATACGTTCCTCTTTATTCATTCATGCTTAATATGTAAAAGTaAAACATCCCAGATAAGTACAGAATAACAAAGTCAAAACCCaAATAAGCCTACNAAATTAAAAACNAAAAAGGNAAATCAAAAATCAAAACCTCCGGCATCACAATCCGCCGCATCAGACACTATATCCCCTATCAAAAGCCCACCAAGCATTCCTCCAAGCAACCCGGCTCCTAATCCCAATCCCAATCCCCCGCTCTTCTTAGTCGGCTTTTGCACTGGTGGATACCCGTATCCCTGCCCTGGATACCCGTATCCCGGTGGCGGTGGTGGCGGATAACTGTAACCTGGAYGCGGCGGAGGTGGTGGGTATCCTCCGTAAGGAGCTGCTCCTGATTGCGGTGGAGGTGG…	1276
GLX2YC301-GNXWWY103_c733	ATGGGGGGGAAGAAACAGAATCAAAGCAGTCGATGCCGGCGCCGTATCGACTTTGATCGATATGCTTCTCGATTCATCAGAGAAGAGGATTTNTNNNNNGATGCTAACGGTTCTCGATCTTCTATGTCAATGCGCAGAAGGAAGAGCCGAGCTGTTAAAACATGGGGCAGGTTTGGCCATAGTATCAAAGAAAATACTGAGGGTTTCGCTGGTTGCAAGTGAAAGAGCCGTGAGGATTTTGCTGTCGATTTCAAAATTCTCTGCAACAACTAGTGTTCTTCAAGAAATGTTGCAGCTGGGTGTTGTGGCAAAATTGTGCTTGGTGATTCAAGTGGACAGTTGCAACAAGACCCAAGACAAGGCCAGAGAAATTCTTAAATCGCATGCTCGGGCATGGAA…	470
GLX2YC301-GNXWWY103_c734	TATGGGGCAGGATGTGAAGATGAAGCCAGCGGATGGGGCAAAAGCCAAAGCATTTGGGCACAGTTCTCCGATGGTGATGGTACAAATGATCGGAGTGTGAGGCAACAAACCTGGGAAAATGGAGGAGAAAGAAGTGGAAGCATGTGGGTGCAACTTGATGGTGGCGACAATGTTGGTAGTCCTAGGGAAGAAGACTAATTACAGCAAACAGAATCAATTTAGTTTCTCTAGTCCAGTGCCATTGATTGCCTTAAATGGAAAAAGGAAAATGTGGGAGAAAGAAGGCAAGAGAAAGAAACAGAAAANGGAGATAGAAAATATTGCCTCCATTGAGCATCCACATTGAGAATGTTGTGGTGTTGTAGTATGTTGAATTAATAACTGATGCTTTGGTGGCAA…	483
GLX2YC301-GNXWWY103_c735	GACTGANGATAAAGCNAANAAAGCCCTCGCAATNGCTTAAAGGAGTATTAGACTACTCANNATTTAAAAATNGTNGATATGGTCATAGAGGCAGTCATTGAAANTGTACCTCTCNAACAAAAAATATTCAGTGAACTAGAGAAAGCCTGTCCTTCTCACTGCATTTTGGCAACAAACACTTCTACTATTGACCTCAACATAATTGGAGANAAGACCAGCTCTCAGGATCGAATCATAGGGGCACATTTTTTCAGTCCTGCTCATGTCATGCCTCTTCTGGAGATTGTACGGACAGAGAAAACTTCAGCACAAGCAATTCTTGATCTCATGACAGTTGGGAAAATTATAAAGAAAGTTCCTGTTGTGGTGGGTAACTGCACCGGCTTTGCTGTCAATCGG…	1316
GLX2YC301-GNXWWY103_c736	AGATTTGCTCTGTGTTGCATTGTCCGCAACTGGTGTTTCTGTGGGAATTGGCGGATCACCTTCTTCGCCTGCTNGGCCACCAGGGTGCTCAGAATGGGGATGAGGCTCTTCTTCTACCTTCTGCTTCTTCTTTAATCGTTCTTCTATAGAACTCAATGCACGTGACTTATCAACTTTAGAAAGATAGAAATCCCGCTCTCTCTTAGCAGCAGAAATTTCTAAAGCTAGTTTCTGCTCCCGAATAGCATTCTTGTAAGCAATTTCTGCTGTAAGATCGTCCCATTTGAANTTGCTTAGGTACTTAATATTCCNAAAGATCGTAATNAAAATGAAGNACCTTTTCCTTCCACCAATTTGTTCACCATTTAGCATATTGGCAACCCTCTTTGCAACACTTTT…	427
GLX2YC301-GNXWWY103_c737	GCNAACNAGNAGNTANTGNACNTCACGTCGCCGTGGTACTATACCAAGCTCAAAAGGGGTTCTGCTACGATCTTGATACTTAATGGGCTTCATGGAAGGGGGAAGGTGGAGGGGCCTGCTCATGTATGAGGATTACATCACTATCTTCAACCATATGCATTTAAATGTATTATGTTGCTTCCTTGTGGTTGACACTCGTTATCATCAGTTGACGTGCTGCTTCAGTTAAACAGAGCAACTTCTGGTCTNTTTTGGACATTCTGGTTAGCAGCACTCAACATGTACAAATATTAAGGGCAGACAACTACTACTATATATAGCTTGTGTTCTTTGAACCTTGAAGAATCAGAACAGTTTTNNTGTCAACAATAAATTATTTCAACANNTTACNNTAAACCC…	449
GLX2YC301-GNXWWY103_c738	AAGCAGTGGTATCAACGCAGAGTANTNNGGGGGGATTAAAATCGAGTTAGGTTTTCAATATTTACTCGTCTTGGACGTGAAAATCCGACAGAAGCTATGGTTCTCGAGGCGACTATGATATGCATTGACAATTCGGAATGGATGCGAAACGGCGATTACTCACCCTCTCGATTACGAGCTCAAGCCGATGCCGTTAGTCTTATTAGTGGAGCCAAAACACAAGCGAATCCGGAGAATACGGTGGGGATATTGACGATGGGTGGAAAAGGGGTTCGTGTGCTGACTACTCCCACTACTGATCNTGGAAAAATATTAGCTTGCATACATGAACTTGAAATGGGGGGTGAGATGAACATAGCTGCCGGACTCCAAGTTGCTCAGTTGGCTCTTAAGCATCGN…	460
GLX2YC301-GNXWWY103_c739	CATGCTTGGATGCTTTTAGTTTCGATAATGCTGGATTCATCAGCCAATCAGCTGGATTTTTGAGGCATGCAATGGTATTGAGNAAGTTGCGGAGCTCATAAGAGACAAGCAAGTGGATGAAAATCTCAGATTGAGATGTGGAGAATTCTTGCTGCTACTTATTGGACATGTAAATGGGAGGCAAATGGCTCCCATGGCAACCGTACATGAAGATATTAGGCGACTTTTGGGTGAAAAATCGGCTTCACTGATTTGGGCAGCAAGTCAATTTGGCTCTACCCTTATCCCAGAGGAGAGACTTACCGCACTGCACATTCAAGCTCGCAGGGTTTTGGAATCTCTGGACTTGTATTGAATCAAATACTGGAATATATAATCT	379
GLX2YC301-GNXWWY103_c740	ACATGGGGATGACCCAATTCAGTAAAATAATTNNNNNGCACAAGCTAGTGAGTCGCGATCTCTTTGTTGCCGTAAATTATAATCATCCGGTTGTTATTTATTTATTGGACGATTCAAAACAATTTTNGATCTTTGATCAATCACCGTTCAGCCTATTTACTTTGGGCTCGTTGGCAATGGACAAAAGAAAACCTCCTAGCATTTTTGCCAATGATGGATCGTTTATGGAGAGGTTTAAACAGCTTCAACAAGACAANGAGAAGGAAAAGGACAGGGAGAGGGGTGCCACGTCAGTGGAGGGGTCTAAACCCATAAAAATTGTAACAGGAACTTCCTCTCCTNAAAATATCTATAAACAAACCAACGGTGAATACACGAGTGAGCACCCCTGCTGCTTCG…	939
GLX2YC301-GNXWWY103_c741	ATGGGGAAGTTGTAGAGGACCAGATCGAAGAGAGGAAAATTCCATGGCCCCTACCNTTTTTTCCTCCACTTTTCTTAGCTTTATTCTCTCTGCTTATCTTCTTCTCTGCTCTTCGAAGGAGAGCTTTGCTTTTGAAGGAAGAGAATCTGCAGAAAACCAACAGCATGTTCACACAGTTCAACTCAGTTCTCTTCTTCCACAGGCTGTTTGCAATCCCGCTACCACANNGCCAATGAGAAGAAGCCATCTTTGAAAGTAATCCACAAGCATGGACCATGNTTTCAGCCTATTATTAGTGGAGACAAAGCGAGGTCTCCATCACACTCGGAGATCCTCCGCCAAGACCAATCTCGAGTTAACTCGATCCATTCTAAAATCTCTAGGNAATCAGTCCGCGGG…	788
GLX2YC301-GNXWWY103_c742	GAAAAGACAAGAAATATCATACATAAATCTGGCCTATAGCATGCTTATGTTGTCACAATACCCATCGTCTCAGCTACCCAAGCGCTGATGAAGACTTGGAAGATAAATAGAATATTCAAAAGGAAAATCTGCTTCCNAATAACANTTTCCCTAGNATAGTGAGGAAAATATTACCATCCATGTTAGAAAATGGTCNAAAAAAGTTGATGAGATGAGCAAGATACAATTTCTTTCACTCAAACAAGGTTCAAAACCACTGCAATCATATAGTAAATTGCAAGTGTTAATGTGCGCCATACTCAGGCGAGCTATTCTCACCCGATAATAATCCATTAATTCTACTGGTACAAACAATTGGATTTGCGGAGGAGGAAAAAAAAAGAGGATCTCGTTGCCATC…	1809
GLX2YC301-GNXWWY103_c743	AACCACGCTGTTGAGCACGACAAAACATCAGGAATGNGTTTGCAAAAATATGAATTGAACCCCATTAAAATATGCCACATTGCATGACCCTGGGGATTAATAAACCATCCAGAAATCTTCTGACAGAACAAGCGATCAAACAGCCAGCAAAGACTTGCTAGGATTATGGTAGCTAAATATAACTTTGCAAGCCTCTTAGCTTTCACATCAGCAGTGTGGATGTAGTACTTGTACATCCGTGGGATGCAAAGAAGACACNAATATCACGTAGTGTACCTTGAAGCCAATTTGAAAACGTAATAGTGCATGGGCAATTGCAAATGCAGCTCCATAAAGAAACAAGAATGTGGGCATTGTACTCTTGTAGTGCCAATCTGGTGAGTAGAGAATGTAGATATA…	800
GLX2YC301-GNXWWY103_c744	CATCTCGAACTGCATCTGTCTGGCTTGAAACTGGAGAAGCAGTGGCAAATATGTATTCTGAGCTGCGGGAAGAAGCTCGTGACCATGCACGTCTACGTAATGCATATTTTGAACAGGCACGTCAAGCATATCTCATAGGAAATAAGGCTTNANNNNNGGAGCTGAGTGTGAAAGGACNNCTNCATAATATGCAAATGAAGGCNGCNCATGGGAAAGCTCAAGATTCTATNTATCNCCNGAGGAACCCNGTTGAGTTGCANGGCAATGGGAGAGGACAGGATCGGATGATAGACCTGCAYGGGCTACATGTKGGYGAAGCAGTTCAGGTGCTRAAGCATGAGTTGAGTGTTCTGAGGAGCACAGCCCGGGCAGCRGAYCAACGTCTTCAGGTTTATATAT…	711
GLX2YC301-GNXWWY103_c745	ATNGGGAATGTTTAGGTGCATGGAAGCCTGCACGGCGGACAAACAGTTGAGCAATTGGGCGGAGCTTCCGGCCGATCTGACGTCGACAATCCTATCGAAGATCGGCGCCATTGACGTCCTGACGAGCGCGCAGCTCGTGTGCGCTTCATGGCTCAGGATCTGCAGGGATCCCGCCATGTGGCGTAACATCGACATGCACAACCATGGAGATCTCTGGGACATGGAACATAACTTGGATAGGATGTGCCGCCACGCCGTTGACCGGAGCGAGGGTCAATTGCTTTCTATCAATATCGAGTACTTCGGTACCGATGAGCTTCTCAAGTACATCGCTGGGCGGTCAAGTAGTCTCAGAAGCCTGAGACTTGTGTCATGTTGTAACGTTTCAGACCAAGGATT…	1219
GLX2YC301-GNXWWY103_c746	ATGGGGAACTACTCTCTGTGTCCCATTGGCCATTGCCGCCTACCACGCAGACGCAGTCCTTCGCAAGTAGGGGTTACTTTTCTAATATGACTACTGTTTAGATNNNNAACCCACACTTAGCACTAAGCAATAAGAACCAAGGTAAAGTCAAACAAWRGSSATAGCAGAAGTGATGGTGATCAACTGATTGATTTTTTTCtTAAGCAAAATCCAGTTAGCAGCAAATACCCTTTCACTCTTACCTGAATTCCCTTTCAAGCCCATTCGGACGAATGGCTCGATCTGCTCTTGATGAAGTTTCAGATTCTGGTTCTTTTATGAGAACTGCTTCAACtTTTCCGTAACTTTATTTCGCGAGATCCAAATGCCCAGTTTCCGGCAGAATCCGGGAGGTATCAT…	647
GLX2YC301-GNXWWY103_c747	CTCCAGAGTATGTACATGAATTTCAGAACTGCTTTGACAGAGCTCCGCCAATTCCTTTTGAAGAAATAAAAAGGACCATACGTGAGGAATTAGGGAGGCCAATAGAAAGTGTCTATGAATATGTTGACCCAACACCAATTGCCTCGGCCTCTATAGCACAGGTTCATGGTGCAAGGCTCCGAAGTTCCCAAGAGGATGTAGTTATTAAGGTCTTGAAACCTGGAATAGAGGATATTTTAGTGGCAGATCTGNAACTTTGTWTWSATTGTCGCTCGCATATTAGAGTTCTTGAATCCTGAATTTAGCCGCACATCACTGGTTGGTATTGTCAAAGACATACGGGAGTCGATGCTTGAAGAAGTTGACTTTCAGAAGGAGGCTACAAATATTGAGTCCTTT…	685
GLX2YC301-GNXWWY103_c748	CCAAAAGAAAAACTGCCAAAACAGCCCAGCTTGACAACGCCCTCGACATCAGGCACTGTCCAGCCTATTGCAAGTCACGAGAGTGGTCCGGTCAATAGATACTAGATGATACCTCAAGTTTCCGTAGACATTTGAAATTATATCTTATAACATACCATATCGAGTATAAAGTTGAAGTTGTAGCTTCGACAAAAGTGTGTTAGGGAAAAGCAGTTCATTATAGAAATGAGGACCAAAAACAAGAAGGAATATTATGTGGATGGCTGCATCAATTTCTTCTTTTCTGTGTGGGGATCTCCTAATTTTGAATTTGTAATTTCCTTCTTTTCAANTTTGCTGAGACTGCTCAAATATTAATTTCTTTTGTTGGCTGATTGCGTTGAATTAATAAAAGGATTC…	472
GLX2YC301-GNXWWY103_c749	ATGGGCTACTCCAGAGAGGTAGAAATTTCACAATGGGACCTGGAGGACCTGGCGGACCGGGACCTGGACCTGGGGGACCTGGGGGTTGGGGCCCTGGACCTGGCGGACCTTGGGGTCCTGGCCCCGGAGGNCCCTGGTTTCTTTCCCGGTGGCTTTTTTGGTGGCTTTGCAGATGGTGTATGTAGCATGATCTCCTCGTGCTTGTACTGCCTGTGTTGCTGTTGGTTGATTCAAGATTGCTTCGGTGGACGCGGCGGATATGGTCCTCCTGGCGGCCCTCCTCCACCCTTCTGATTTGTCGTTATTGTCTTGTCTCTGTAATAGTAATGGGANTTGATGGGATTCCAGCACTA	353
GLX2YC301-GNXWWY103_c750	ATTGGGGACGGAGCAATTTCTTCTTCCTCCAGTCTCTCGTCGTGGTATTAAATTAGTACAAAACCCGCAACAACAAAGTAGCAGATCACCAGTTAAGGGAAAGAGAGGTAAAGGAATTGGGTATTTGGTTCTAGATCCGTTGTAGCCATGGCGGGTCTGAAACGACGAGTCGTCTGGATCTCTCTATTTGCTCTTCTCTTTGTTCGTTCTCATTGCTTCTACCTCCCCGGTGTCGCTCCTCAAGATTTCCAGAAGGGGGATGACCTGAAGGTGAAAGTGAAYAAAYTGACCTCAACAAAAACACAGCTTCCTTATTCCTACTATTCCCTCCCATATTGTCAACCAGAGCATATAGTTGACAGTGCAGAGAATCTTGGRGAAGTTCTTCGTGGTGATCGA…	601
GLX2YC301-GNXWWY103_c751	ATGGGGGCATTTGTCAAAAATGGAGTCACTTCTGCACACCACCTCTGCAACTTTTCTAGCGCCTAAATTCCCGAAACTGACAACTAATAATCGAAACTCGTTCTTGAAATTTGCAAGAAAGTCAGTAATAGTTGGCGCGAAGAAGAACAACAAGAAGAATAACAAGAAGGAAGACAATCACAGCTTCTTTCCAAAAGCTGAAGAAGTGGCTCTGTTTTTCCCAGAAGCCGTGCTCCTTAAAGATAAGAAAGTTCGGGAAGATGGTAGAGCTCTTCCTGAGTTTGCTGATGACGAAGAAGAAAAACTCTATGAATTTCTNAACCTTCAGTTGGAAAGTGAATTGAATATGGAACAACGGCGCCACTACGAAGTTGTTATTTGATTCATGAGAAGCATGAA…	498
GLX2YC301-GNXWWY103_c752	AAGCAGTGGTATCAACGCAGAGTANTGGGGNAGAGACAGAACGTGATGCTTTTCTGTTTGTTTTCCTTCTACGTTCTTCGAAGTTCGAGTGGAAATTCGAGGGAGGGAAAATGACTTTGATTACGCTGTTTGTATCGGCAACGAAACTTGCCGGAATCTTAGTGACGGTTACAGTAGCGGCTAACGCCGTCTCTTTTCAGCGTTACCGGAAAAAGAATCTTCAGCCGTTTCGATCTCCTATTGACGAGTCTTCCGAGGTTTTTGGCGTCCTTCAATGTCGACGCTGAAGGGGAAAATGACTTTTTCTTTGGGTTGGCTACGGCACCAGCACATGTTGAAGACAGGCTTAATGATGCTTGGCTCCAGTTTGCGGAAGAAGAGCCTGGTGAGACATTGGAG…	515
GLX2YC301-GNXWWY103_c753	AGCTTTTTATCTCTGATTCTCCACATGCTTTCAACAACCTGGTGAAGTTAGCGTCTCCCATATCATGTTTCACAAAATCTGGCAGNTGGNTTCTTGTGAACTTGACATCACCAGGAAGATTAGGCACCAGAAACGGTTCTGAATCTGATGAGACTTTCTTGTGTGGCTCGTACAGTGCCAGGCATATTGCTGCACaACAAAGAANAGAAACTAACGCCATGAAACACCAACCTGGGAATCCCAAATTTGGCTGCAGCATCAGTGGCCCAAGGAAAGAACATGTCAGCCNACCAAACAATCTGGTTTACATTCTTGCAAGAGCAGCTNCAAGAGAATCCTGGAGCATGGTCGTGGCCTTGAAAACTTGACAGTCAATTCCAAGATCTTTTCACCCTTATT…	761
GLX2YC301-GNXWWY103_c754	AATTTTCAGACAAGACACTTTTCAAACTCTCGTCACATTCGTTGAAAATTGAGTCAGCCGGTGTCATGCATGATCCTATAACAACAACTTCATCAGATTCCCGCTCTTCCCAAGCGTTCCACAAGTGAAAGCAGAACGTGTCTGGTGATTCAATCCAGATAATATCCTTTGAATCACTAGCATTTTTTGCAAGAATCCCGAACCGAGACTTCTTGTTCTTGTCGTAAATCACCGGAGAGCCACCAGTTATCATTTCCTGAAGCTTGAAAACAACTTGTTGGTCCGGGATTACCACAAAATTCTCAGTGATGGCGAAATCATGCATCATAGNTGGTACTGGCAGANGAATCTCCACGTCTNGCGATTTGCTCCATCATGA	379
GLX2YC301-GNXWWY103_c755	AGTCATGCCTGTCAGATCCTCATCATTCCCCTGACAATGCTTATGGATCACCCATGAGTGGATCTCTGCAGTTGATGATGGCAATGAACTGAGGAATAAACTGAGGGAATTGGAAATATCTTTGTTGGGGCCTGAATCAGATATCATTGACAGCTGCAACTGTTGCTTTAAGAGTGGYRYGCRCCAAGAAACRGCATCAGTAAGTTGGAACTGGGATCAGTTGATGGAAATGATCCCtTAGATTGGATTTGAAACAGGTAYTGATTTTCTGTGCTCAAGCRATRTCYGATGGTGATATATCAACTGCAGCAGGTTTAATGCAYGTGTTGGAGCAGATGGTRTCAGTCTCTGGTGAMCCAATGCAACGGCTKGGTGCGTATATGTTGGAAGGTCTTCGAG…	1041
GLX2YC301-GNXWWY103_c756	TTGTTCTGTCATAGCCACCTCTTCTTGGGCTATCGTATCTTTCATCCCTCTCACTATCATCCTTTAATGCATACTCAACAGAAATAACTCTATCCAATAATTTGCTTCTATTTGTAGCATCGAGAGCCTTCGTCGCATCTTCTTGAGTTTCAAACTGCACAAAGGCAAAATTTCGCCGAATCCGAACGTGGAGGACGTTTCCATAAGGTTCAAAGTGTCTTTTTATATCTCGTTCCCTTGTTCGAATTGGATCAAAGTTAATAACAAACAAGGTTTTAGTGGGCCTCTGATATGCCACTGAATTAGACCCATCACGATGCCTACCACGTTCACCCCTGGCCCACTCCACTGACAGTCTGCGCCTGTTGTAACCAAATGGTGTATTGTCAAGCCCTCGGA…	635
GLX2YC301-GNXWWY103_c757	ACTTCGCAATAACGTCGGGTATTTAACTCCCATAGAGATGAACTTAAACCTTTCGCTTAGGAAATT	66
GLX2YC301-GNXWWY103_c758	ATGGAGTCATAAGACAGCTGTAAGTTAAAGCTGGGGCTAAAAGAGCANGGNGGGACTATTGGGTCCAAGATGTTGAGTATCCACAGCAGGAGGTACCGTTCAATTGGTCTTGGTGAGCGCGAACAACTTGATTTCRTGGTCTCCGAATCAGTTATCCGATGGGCATCATGCACTCATCTTCCAACTGCCCCCTCCTTGAGGTCTTCTCTCGTGTGTTGAAAACATGCATACTATACAACTCTATATATTGAATTGGATTATTACATAAAGAGATTTATAGCTGAAGTGACATAAACCATTGAAATTTTCAGAGCTAATGGATTGTATTAGGTTTGTGTTGTGCACTGCACATGTTGCTGAGTTTCTGGTGCTTTGCAATGATTTGTAGAATAAGTGATG…	561
GLX2YC301-GNXWWY103_c759	CCCNNNANANNANANNNNNACCTCGTGTCCGCAWTRRSSATCCATCTTCTCCAAGATACTCtTTTTCTGCAAGATACACAGAAAGNAAANGGAAGATGGGTTTGCAGAGATCATCTTCGTCGTCAAAAACCATGGCCATGTTCTTGTTACTGTTGTTTACCTTATCATCAGCCTTAGACATGTCGATCGTATCTTACGATAAAACCCATGAGTCAAAATCTGGCTGGAGGACTGATGATGAGGTTATGGCGATATACGAGGCCTGGCTTGTTAAGCATGGCAAAGTATACAACGCTTTAGGTGAAAAAGAAAAGAGGTTTGAGATTTTTAAGGATAATCTCAGGTTTATTGATGAACATAACTCGGAGAACCGGACCTACAAGGTCGGGTTGAACCGGt…	1072
GLX2YC301-GNXWWY103_c760	CTTAAAATTCTTTAGTTTGTTGATTTTATCTACTCTTCGGAGAAAAGAATGATTGCGAACACTTAAAATAGAGTCTTAGGCATGACTAGTCAAGTTCAAGGGTCCAATTCATCTTGTCCTCTATAAGACCCATCTGCAGTTGGGTAAGCACAGAATATAGTAGTTGTGAGACCGCACCAAAACCACCCTCTCCATATGACACCCTTTCACCAAGATAAGTGATGCTGCCCACAGGAGATACAACCACAGCTGTACCCGTACAAAAAACTTCATCTGCATTGAGTAATTCCTCCACCGCCACATTCCGTTCCTCAACCTGGAACCCTTGGCTACGAGCAACATCAATTATACTTTTTCTTGTAATGCCGGGTAGGATCGTCCCTTTAATTGCAGGAGTGG…	553
GLX2YC301-GNXWWY103_c761	GCAAGGAAAAGATGCTATTACCATAATAAACTGCAAAATCCAATTTAATTTCTAAGAAGAGATGTCAACAATGCCAAACCAGCAATCACAATCTTAATATTTAGGAAATAGTTCAACTGCAGAGGCTTATCTGGGCTTCCACATACTGCTTTGTATTCTGCCCGTATCTTCTGCTTCATAGCATCTGACAGCTCTCTCTGCAATTCAAACAGGTAACACTCATTGAACTTTATTCTTTCTCCTTCATGTAGACTTCCAAGTTTTAGATGTGAGCACACGGTTTGNAAAAAAGCTTCATCTTGTATTATTAATAGATACGGCACAAGNAAACAAGGTACTTGTTCTTTAATCCTTTCCAGAAGAATACTAGGCTGCTNAAAAACTTNCTNCNNNNCANNN…	481
GLX2YC301-GNXWWY103_c762	TANTGGGGNCTTNCTGAAATTGCGTAAAAAGGTTTGTCATTTTTCGAAAAAAGAAGAAGAGANGAAGAAAANNGGAACCGGTGATGGAAAATGAAGAGTACAACTGGAAAGAAGTGATACTGCCGTCTCTGATACCGGTTGTTCCACCACCAGAGCTGGAAAGAGAAACNGGGGAACGAAGGAGAGGCAGAGACATACTAATAGCCGTTGATCATGGACCCAAGAGCAAGCACGCCTTTGATTGGGCGCTCATCCATCTCTGCAGGCTCGCTGATACCATCCATCTTGTCCATGCAGNTTTCCAGCGTGAGTAATCAACTTGTTTAATGAGATGAGNNNGGGGCTGATGGAGAAGCTTGCTGTGGAGGCTTTTGAAGTTGCTATGGT	387
GLX2YC301-GNXWWY103_c763	ATGGGGAAGCTTGTAGTGAAGGATACTTTAGTTAGAAAACATTCTAGTCTAGTGATCTTTGCTTAACCATGAGTTTCCTTCTTCCATACCTGAGCACTATCATAGTTGGAGTCTTTGCCATATTTGTCTTTTTGTATTACTTGCCGAAAAGGTCCAATTCCAAATCTGCCACGGGCGGAAAACCACCGGAAGCTGCTGGTAAATGGCCGGTGATCGGTCACCTCCCTTTCTTAGCAGGACCCCAACTTCCTCACTTCACGTTGGGCGACTTGGCCGATAAATATGGACCAGTTTTCTCCATCCGGATTGGCGTGCACCCAGCCTTGGTGGTCAGCGGCTGGGAGGTGGCTAAGGAATTGTTCACCAAGTATGATGTGGATATATCTTCTCGTCCCAAAC…	616
GLX2YC301-GNXWWY103_c764	TGCAGTTTCATGCCCATTTCTGATAGACATCAAGTCACTGATATCACCATCCAGATAAGCTTTCATAAAAGCAATGATAATTCCTCCAATGGACTTCCTCATAGGTTCCCTGGACTTGCCATTCTTACAAAGACAATATGAAGCTTTCCCTCTGATCCCCTTAGTATCGTCATCCAACATATCAAGATGACCATAATCCTTAACTACAAAATAACAAGCCGGTTTTTGACATTCATTGAAGAAATCTTCATGGTTAACTCCTTTCGGAGCACNCCNATGGGAACAGAGGATTCCTTTTAANTTTCACCTAAGCCCGAACCAATCACCATCACTGGCATATGAAGATCAAATGAATGAGGAACATAAGTTAGTACAGGTGGAGGAGTTTGTTTCCCTTTG…	994
GLX2YC301-GNXWWY103_c765	ATGGGGTGCCATTACTGGTTTATGAATTTGTTTCCAGAGGAAATCTATCTCATCTAATCCATGATAAGAGTTCCCAGATTCTCAGAACCTGGAAAAATCGTCTCAGGATCGCGGCAGAAACTGCTCTTGCACTNGACNNTTTTCATNNTTTAGCAAGNCCGCCAATCATTCACGGAGACGTTAAGTCTGCTAACATCCTCTTGGATGAAAATTACACAGCAAAAGTGGCTGATTTTGGGGCATCGGTGCTGATTTCGCCAGATCAAACGGCTATGGTCACNAAAAATACNAAGGCACTTTTGGTTACTTAGATCCAGAATATCTCATGTCCGGTANTTTTGACAGAAAAAAGTGATGTCTATAGCTACGGGGTTGTCCTTGTTGAGTTGTTAACAGGAA…	1047
GLX2YC301-GNXWWY103_c766	GTTGCTTGGTGGATTGGGGTTTTTCGCATCACTGGGAGTTTTAGCTGTGTGGAATGATAAAGCATCTAAGATTCCTTTTACACCAAAAGTTTATCCCTATGACAACTTGCGGGTGGAGCTTGGTGGAGAACCATAGGTTATGGTGCGAGTAATCATATGTTTATTGTTATTTCCCATGACTCTCTTCTTTTGTTCATCTGTTTTTCATTTTGGAATTCACAGCTGTTAGAAATAATGGACAATGACACTGTCTGTCCATCGGTTGCTGAAGTTAACATCTTAAGACAAATAGATTGATGTTTTGNTTGAAGCTCGTTGAAGGGNAATTTGAANNGAAATNNNNNNNNNNNNNNNNNNNNNNNNNNNNNNNNNNNNNNNNNNNNNNNNNNNNNNNNNNNN	399
GLX2YC301-GNXWWY103_c767	GGTCATGCCATTGAAACTGGATTTGGATATGGGCAGTGGCTTCATGGAGAAGCTGTTGCAGCTGGCATGGTCATGGCTGTTGACATGTCTTACCGGCTAGGTTGGATTGATGATTCAATTGTGAAACAAGTGCATGACATCCTACAACAGGCTAAGCTACCTACTGCACCACCGGACACCATGACTGTAGAAATGTTCAAGTCTGTCATGGCAGTTGATAAGAAGGTAGCCGATGGACTACTAAGGCTTATCCTTCTGAAAGGTCCTTTAGGCAACTGCATCTTTACAGGCGACTATGATAGAAAAGCCCTGGAAGATACCCTCCATGCATTTTGCAAGTCATGATTTCCAGCCTGTTTTTGAGCCCTTGTTCCCAGTTATGCTCGATTCTAGTACCAT…	523
GLX2YC301-GNXWWY103_c768	AGTGGTAGTCAACGCAGAGTACGATGGGNAGAGGTGNAAGAAGAGAGTTTTCGGAGAGAGAGACAGAGAGAAGAGGTGGCGAAGCCCAAACCCTAGGCAAAAGTTTCTCTCTCGAAAGCTTTCTCATTCATAAACCGAAACCAAGATCGAATTTTAGCACACAAGTTTTCATCAAACCAGCTTACGAAGATGCATAAGTTGAGCAGAAGTAACCGGGATAAACTCCAGCAATTTATCACGATAACTGGAGCAAGTGAAAAAGCTGCTCTTCAGGCATTGAAGGCTAGTGATTGGCATCTTGAAGGAGCGTTTGATGTATTCTACAGCCAATCACATGTAAAATCATTTACTGATACTAGACATTTGGAgGAGCTTTACAACAGATATAAAGATCCATAT…	802
GLX2YC301-GNXWWY103_c769	CAGTGGTATCAACGCANGNGNANATGGGACAAGGAGAAATGGAGAATATGGAGGAGAAAGGCAGCAGCAACAGCAGCAGCCATGTCAAAATNAAAAAGGGTGGCATGGTCACTATGCCTTTCATATTTGCAAATGAAGTGTGCGAGAAGCTGGCTGTTGTGGGGTTTAATACYAACATGATTAGCTACTTAACAACTGAGTTGCATATGCCTTTAACCAAAGCAGCTAATACTCTCACCAACTTCGGGGGAACTGGAAGCTTKACTCCGTTGATCGGAGCTTTCATTGCTGATTCGTACGCCGGACGTTTCTGGACTATTACGGTTGCTTCCATCATCTATCAAATTGGGATGATTTGCTTAACCCTTTCAGCAATTCTTCCAAAACTAAGGCCACCAC…	1989
GLX2YC301-GNXWWY103_c770	AAAACAAGATTACCTTCATCTAGAAGAACTGCTTCTACAGAAGTTGTAATGGTAGAGTTCAAACTTGTGGACCAAGTCGACATTTTGGACTCGTTGAAAAGAACTAAATTACCATCTGAAATTCTCAGCACTGAGGAAAATCTATCAGAAACTGGTTTGTCTCTATTAGCCACCCAAAGTATGGTTTGTTCAGACAATCTTTTGTACCACATGCCTATGTAGTAGTTTGAAGAATTACCTGGCTTGAAGAAGCCCAGTTCGAAGACCCCACCTGCAGAGACAATAGTTTGATCACCGGACAGAGATTTGTTTGCAGAAATGGTGTCAGGAGCTGCCAACGAGAAATGAGATATAAGAGAGAAGCACAT	368
GLX2YC301-GNXWWY103_c771	ATGGGTACTGGGATGAGTTTATNNNGGGGTGGAGCTTGGTTGTACTATGCAACTGGGAATTCCTCCTATCTTCAGCTTGCTACTACTCAAGGTCTTTCTAGACATGCTGGTATTTTCTGGGGAATTCTAGACAACAGCGTACTTACCTGGGACAACAAGCTTGCTGGTGCTGCACTGCTTTTGAGCCGATTGAGGTTGTTCTTGAGCCCTGGGTACCCATATGAAGAAATGTTGAGGACCTTTCACAATCATACCAGTATAACCATGTGCTCTTATCTTCCAACTTTTACAAGCTGGAACAGAACCAGAGGAGGCTTGATCCAGTTAAACCATGGAGCACCACAGCCTCTCCAATATGTCGCCAATGCTGCATTCTTGGCAACCTTATTCAGTGATTAT…	481
GLX2YC301-GNXWWY103_c772	AGGTTTAATTAAAACCTACAAGTTTAAGTACATATAANNTTGCACTCTGTTCTGTAATATaCTTAAAACAAAAGATTACAACCTGTTCTCTCATGTTCAAAcCCCATTTCATTATTACATATATATTATGAAGGCAGCAACATATCGAAGTCATTTTAAGTTATGTAATNAAAAGCGNAAAGCAAGGATGCGAATTTATGGGCATGCTCACGTCATCAAGAGGGAGCTTCCTTCCTTGATGAGAACAAAGACAGCGCCAGCATCTCCCCGTGAAATCCGAAGATCTTCATCGAGGTATGTGGTTAGCAACCATGATTGAGCATTGCTGTTTGtAGATAGGGATTTTCAATGGCGGTTGGTTAGAGATGGTCTTAGCAAAAGATGAAGCTGTGTCTTGGA…	1295
GLX2YC301-GNXWWY103_c773	AATACGCTTAATCTTAAAATCCTTGCTTGGTCAATTTATCCCAACACTGAGTTGAGGATTCTCCTTGTAAGATTTTCTCCGAGTTCACCTCATCTGGTATTAACCAGTCTTTTGCTGAAGCAGAATAATTACAAGAATCATAGCAACCATCAACCTGAATCCCAAATTGTTTTCCACTGTTTTACATATGCCATCATTTCyTTTCTAGCTCTTGCATAGCCCGGGCATCATCAWGWACTGAAATATCTTCCTGCCTCATGCCTAAAACTCTTAGGTCATCTGAAGATCTGGAATGTGGCACAGAATGGTTAATAGCATAGCCTTCTTCAGAATGGCACATAGCAGCATTGATGTTGCATAAAGAACACGATTTTACAATCAAAGGTGGAGTATGGGACA…	518
GLX2YC301-GNXWWY103_c774	GAATGGCTCTCCATCTACAGTAATCTCAATCTCGTCTCCACATATCTGANCAANGNTTTGNCCCGCTCAATTCTTTCACAGACTTTATTCTTGCACTTTCATCAGNCATTAATTAGCACAAACTCATTCCTGTTATGAGACCCGGCAATGAGTCTACCGCCANTGTCCATAACTCGCCACCGACACAAAAANANAGACCCGACCAGCTCTCCNAAATCAAACTCAGAACTCGTTCTCACACGGAGTCCACCCGCTCACAAGATCCAGTTATATTTTNGCCCAGAACAAGTCTCTGCCTCAACTCCCATCACAAGGAACCCAAACACCAGATATAGTAAGAGCAGAAACCNAAAACNNNATAGAAGACG	368
GLX2YC301-GNXWWY103_c775	TATGGGGACTGCTATTTTTGTTTTTAAAATTTTTAACTTAATTTAAAGCCGCCGCGGACGTTGCTTTTCGGGGTCTCTTTCAACAAAGGCAAGGCATGATTCACGCTGCANNNNNACTCCTTAACTCTTCAAAAGNTTTCTCCTAGCTTCGCATCTCCRTKKSAAAGACGACTCTGTCGCTGGACCGCCGCTCCTTCCTCTGCTCACTNCCCCCGGAAGCACTTGCAAAATTACAGATTTTCGCTCGCTCCTCTGCACTGTGCTGTAAGTGGCGATTCGGCGCAGCGGCGAGAAATGGCTTCCGACGAAGGGAAAAATTTTAGAGACCCTCGAATTGCTGGAATTTCCTCTTCTATTCGTGTCATCCGAGACTTcCCTAAACCAGGGATTTTGTTTCAA…	1237
GLX2YC301-GNXWWY103_c776	ACTTTTTTTTGTTAATTGTACTTTACTAGCCATTTGTTGAAAAGTTTTAGTCTTATGCACAAGTACAACAACAATCATTCCATGGTTTCATAAAGGTTACACGAATAAAAGCTTTGCGACATCAAGAATGTGGAGGCTTGCGCCATTACTTGCATAAGATCACAAGTGCAACAGTGTGTCATCTAGATCATGACAATATTAAACGGAGGATATCACCAGAATACTTGAATGATTTTTCTAGTTTCTTCCAGACAATGATTCTTCTCTTCTCTAGTCCAGCTCTCAGCAACTTTGTTAAGTTTATCTCTAACATTCTGCAACAATTGGGAAAGGTCACCATCCCATTTATAGAATTCCAAGTCCTTCTTATCAAGTATCWTCTCAGCAACCTTTTTCCCA…	1152
GLX2YC301-GNXWWY103_c777	TATTGGGTCTAGTTTGTCNCATGGTAACAAGAATCCGTGCACATATATTTTGTAATTTTTCTTTTRTKRSKAGGCAGCTAGTGGAGCTGGTTATCAGCTTTACTTTACTTTTCTCCTGGATCAGTTCATTCCTTGCACTTACACAGCCATGGCAGCTGCTTCCAAGGTGAGGTTGAAGCTTCTCATTAACACAATGGATCGCAAAGTACTGTTTGCAGAAGCTGGCAAAGATTTCGTAGATTTTCTCTTCTACTTCTTCTCTTTGCCCGTTGGCGCTGTTGTTAAGCTTGTTAAGAATGAAAACATGGCGGGTTCACTTGGTGAACTCTATCAAAGTATTGAGGCTCTCAGTGAAACCTACATCCATCCAAATCAAAGCAAGAGTTCAGTTCTAAATCC…	641
GLX2YC301-GNXWWY103_c778	CTCGGNATTTATTTTANTAAGATTTTTACNATACAGNAACACAAAGNACCATATAGTATGGCAACAGAGGGCATTGCCAATCAGTAGNTCTTTACTCTTAGCAGATGCTAGCCGGTTTTGAAACCTTCAAAGGGTCAACCTTTTGAYGTGGCGAAGAAGaAGTGAAAGAAGAGACAAATAGCTGAGATATCATCCATTGCAATTCCTCGTTTCTTGTATTTCCATGCACGAACTGCACATTCCACCAGCTTTTTGCTGATTTCTCCCTATCTTCTGTTGAAGAAACAATCGCCACTGCTTCCTGGTTGGAAATCACATCCCATACCCCATCTGTTGCCAGAATGACAAATTGGTCTCCGCTGGTTATACTTCTTTGCGAAACATGAGGCACAGAAATTA…	2053
GLX2YC301-GNXWWY103_c779	GAACGTGGCTTCTCGTCGCCAGCCATTATCTACCTAATATTTTTTCNTNTANAACCTTCTCTAGCTTTTCCAGCGTCACCTTCTTCTTCCTTTTCACCGCTTTCCACATCTCTCTGGCCGTTCTGATCGCCGTGTTCTCCGCGACCAGAAAGTTTCCAATAAGAACAAGCCAATATCAAGAGAGCAAACGCAATCAAACCCAGCATCGCCGCCAGGCCCCCNAAAAAGATACGGCACTGGAGAGTGCCNACGGTGAGCGCTGTTGATTCACAACTGCTGTTGCTGTTGCCGCTGCTGCAGTTGTCATTGTTGTTGGTGTTGCCGGCGTTGGTGCGTTGAAGCTGGCAAGAGTTCTCATCTTTTTCTTCCCTTCAAATTTGTCTGTGAAAAGAGAAGATT…	451
GLX2YC301-GNXWWY103_c780	TATGGGGGGATCAATTTTGGGAGCCCTTAAGGCCATTGTGAATGTTATTGGCATGACAAAGATGACTCCACCTATCAAGGATTTGCTTCCCAGATTGACTCCAATTCTGAAAAATAGGCATGAGAAAGTCCAGGAGGACTGTATTGATCTTGTCGGTCGGATTGCTGATCGTGGAGCTGAGTTTGTGCCTGCTAGAGAGTGGATGAGGATTTGCTTTGAGCTTCTTGAGATGCTTAAAGCTCACAAAAAGGGTATTCGGCGAGCTACTGTGAACACTTTCGGATATATTGCTAAAGCCATTGGACCACAGGATGTGCTGGCGACCCTTTTGAACAATCTCAAGGTGCAGGAACGTCAAAACCGTGTTTGTACAACTGTGGCTATAGCAATTGTTGCAGA…	579
GLX2YC301-GNXWWY103_c781	CTATNGGGGAAAACAATAATCTTTCACCCATGGTCCAATCGGAACCAGAAAATCTGATCCTTGTGACCCGGGACCCGAACGGGATCGCATACGTCACAATTAACCGTCCGAAATCTTTGAACTCGTTGACCAGGGCAATGATGACGGACATGGCCCAAGCATTTAAATCTTTGGATGAGGACGATTCTGTCCGGGTCATTGTATTGTCGGGTTCGGGTCGATCGTTCTGTTCGGGCGTGGATCTGACTGCGGCGGAGGACGTGTTCAAGGGAGATGTTAAGGATATTGAATCCGATACGGTCGCGCAAATGGAGCGGTGCAGAAAGCCAATCATTGGAGCAATATCCGGGTTCGCAGTAACCGCCGGCTTTGAGATTGCGCTGGCTTGTGATATTCTGG…	785
GLX2YC301-GNXWWY103_c782	ATTGGGGTCATCTATTGCAAGGCCTTGCCCTTTCCAAAATCTGGATATAATTAACATAGTCAGATGCCCAGAGCTTAAGAAGCTTCCATGGGCTAACAGTGCAAAGCAGCGTAAAATTGTGATTAGAGGAAACGAAGAATGGTGGGAGAAACTACAATGGGAGGATGAAGCCACTCAAAATGCCTTCCTTCCCTTTTTCAGTGCGATGTATTGAAGTGCAGTAACGCAGATGAAGATTTTGGAGCAGATCAGAACGAGTTAGACGGAATATGATATCTTCTTTGTCATTTCTCTGAGTCGGTATGTCTCTGTATCATTATTTTTGCTGTAATTTAATGAGAATCATTGTTTCTCTATATTAATTGTTATTACATAG	376
GLX2YC301-GNXWWY103_c783	GAAGTTTTCAACAAAGCAATGTATAACCATACAACTCTGGTTATCAAGNAACNANTCCNTTGAGGTTTACAAAGGTTTTGAGCACATGNAGCAGCTGGTCGATGTTGGCGGCGGTCTTGGCGTTACCCTTAAAGCTGTCACTTCCAAATATCCTCATATTAAGGGAATCAATTTCGACTTGCCTCATGTTATACAACATGCCCCCAACTATCCCGGTGTTGAGCATGTGGGGGGAGATATGTTCGAAAGTGTTCCAAATGGTGATGCCATTTTTATGAAGTGGATACTGCACGATTGGAGTGATGAACATTGCCTGAGGCTGTTGAAAAATTGCTACAAAAGCATTCCGGAAGATGGAAAGGTAATCGTTGTGGAGGCAATACTTCCAGAACTGCCTGA…	707
GLX2YC301-GNXWWY103_c784	TATGGGATGGTCAATGGAAGTGTTGGAATTGAGAAGGTGCTGTATATCCAGTTTCAACTTCAAGTACGTTTACGTTGCTGCTACTTGGAAATATGAGGTTCTGATGATGCCGTTATTATATATTGATCCCACAAAGATGGTAAGAGGTTGCTCGAAGCTTGCAGCTTCTGTTGCGAAGGGTCTCCTCTCATTGCATGCCGTAGTTGTTGACATAAAGGAACCTAAACCTNGCGACCACTGGAAATCCATGAATATCTCTAGGTTTTTCTATCAACTAGATTGT	283
GLX2YC301-GNXWWY103_c785	GAGAGCTAACAAGGCAACTTCTGCATGGGGTCTAGAAGTTAGAGTCCCATTCCTAGATAAAGATTTCATTAACACAGCCATGGCNANTAGATCCTGAGTGGAAGATGATTAAACCTCAAGAAGGACGTATTGAAAAGTGGATCCTTAGGAGGGCCTTTGATGATGAGGAGTGCCCTTATCTGCCAAAGCATGTTCTCTACAGGCAGAAGGAACAATTTAGTGACGGTGTTGGCTATAGCTGGATTGATGGCCTCAAAGCACATGCCGAACAACATGTGACTGATAAGATGATGCAAAATGCTCACAACATCTTCCCACACAACACACCTTTAACAAAAGAAGCATACTACTACAGAATGATTTTCGAGAGGTTCTTCCCTCAGAATTCAGCCAGGCTAA…	914
GLX2YC301-GNXWWY103_c786	GGGATTTTCACCAAGAAGAAGAGGACCAACAGGTCGGCCAAATTGAAGCAGTGCAAGCTTGNATGTTCGCCGCGAACAATGGCNTTCTCAAGGCGCGGTGAAGAGCAANGGATACAAGGAGGAACAAAACGATGCGCGAAAGGAGAGGGACCGGTCGTTGGAGAATTCGAGGAAAGGAGACGTGGATAACAACGATGGATCGATGCACCACGAGAGCGATTCGGAGTCGCCATCAAACAGCTCCACTGACAGCCTCTTATGTAGCGATGGTGGAACTAATTCAGGCAACAATTCCATTGGAAGTAGCAGCAGCAGCAGCGTTAGCGGTAGCAGCAGTGGTGGCTGTTGCTCCGGTAGCATCACCGAAGGGGAAGAGGATGATGGCTGNTTGGACGATTG…	458
GLX2YC301-GNXWWY103_c787	CTTACTCTGCATGGAAATGGCAAAATCTCCACAACCCAATTCACCAGAATCTGTCGAGAATTTCATTACAAGCCCAGAGAGCCCCCAGCAGGGAAATCCCTGCTTTCTGGATGATAACAACTTTTCTGGATCGTTATGGCCTCTTTGGACATGATCAAAATGCATCAAATTAATATCAGACATTATGTATACTATATATATATAAATAATTATAAAGATAATTAAGAATCCTAGAACAANTTGNAAATTCTCCTNAACTCNAAAGCTATNAACGAGCAGCNAAAGAGAAGGAGCANTTTCAGGGNAAAGTAGCCAGCTAGCTAGATTATTAATAAACTTTTTTGTTTTAACTCAGTAGGGTNTGAAACAAATTGGAGGAGAAACATATAGC	391
GLX2YC301-GNXWWY103_c788	CTAKGGGaaSTACACACCGCTGCAAAAGAGTATTATTTTAGAGAATCAACAATGGCAAGATTCATAGCATGCTTCAGCTTTTTCTATCTGGTTTTGGCCATGACTCAAGCTCAAACCCCTCCTGTCCTCGACACTGCCGGGCAAGCTCTTCAGCGCGGCCTGGAATACTACATACTGCCGGAAAACAACTCAACCGGTGGGGGTATAACCCTCATTGACCGTAACAACTCCTGCCCGTTGTACGTTGGCCAGCAGGAACRAGCTTCAGGATCATCATCGGAAACCTTATTTCCTGTCACATTTTCACCATTCATTGGCGAAGAAAACATTGTCAGGGAGTCTAATGATTTCACTGTTACATTCTCAGCATTTACGACTTGTATTCAGTCGACTGCTTGG…	561
GLX2YC301-GNXWWY103_c789	ANAACNAAAANAAATAACCAAACTATATATTAACACAGACAGACGTACAGATATGATGAATTNAGNAAACATCGCCATGATTTCTACTGAAGATATCAGGACAAATCTACAACAGAAGACACATACATGACATGGAAAACAAAAACAAGTGACAACAATACTGACAGACGCGGATGCCACACTCACAACAGAAACCCGAGGACAAAGAAAACTACAGAACAAGGCAAACTTCAAAAACGTAACAGACTCAGGATGGTCTGACCCTAAAAAACAAGAAATGTAAACAAT	288
GLX2YC301-GNXWWY103_c790	ATGGGGGCCACTCTTACCATTCTTTGTTTTTTCATTAATTCCAAAGAGAGAGAGGTCGGTCATTTAGTAGCTATAGCTAAGCTTTGACTGCATGCCCACTGTTAACTTTTGCTCAGAGCCCAAAATTATGCAGAGCAACGGCAGATAGTGAGGCAGCAGCAATTGATGATTCTTTCNTCTTCGGCTACTGCTGCTGCAACTGCATGCTGCTGTTGNTTCTGCTACTCTTGAAAAGAAGGCGGTGGTTTATTTAGTCTTTGTCTATTGTAGTAAATTTTGAAAGATTAAAAAGAGATAGAAAGTAGANANAGAGAGAGAGAGAGAGAGAGAGAGAGTTATTGCCTTGTGNAGTTTCTGGNCCAAGGGNNGGNAAACACTAGAGACCATTTTCTCTCGAAC…	883
GLX2YC301-GNXWWY103_c791	ATGGGGTTGACGAGATGGTGACACTCTCTGGAGCACACTCGATCGGAGTATCACATTGCTCTTCATTCTCCAACCGCCTCTACTCTTTCAATATAACTCATCCACAAGATCCTTCCATGGATCCTAGATTTGCCGCTTTCTTGAAAACCAAGTGTCCACCGCCAAACGAAGTCACAAGAGACCCAACAGCGGCACTAGAATTTGTGACGCCTAATCGCCTGGACAACAAGTACTATATCGAGTTGAAGAATCGTCGGGGTTTGTTGACTTCGGATCAGACGTTGATGGACAGCACCTTAACCTCAAACATGGTAATGAACCATGCATGGAATGGGGCAATGTGGGCTGCCAAGTATGCCAAGGCAATGGTGCGTATGGGATCTCTCGATGTGCTCACTG…	635
GLX2YC301-GNXWWY103_c792	AGGAAGCGCCTCCATGGCAACTGCGTTACATAATAGCAAAGTTACAAGAAGTTGGTGTTGTTTCTGAATCACGGGAAGAATTGCAGCTGCTTGTTTCTTCTCGGTGGAAGTGCCGCTACGTTGGAGAATTTCAAGGTCAACAAGTCCAAGAGACATGAGACCTAAGGTGAGACCAGACATGAGACCGGCAAACAGCACCAATACACATGAAAGTCCGGCGTAGATGAAAAACCACACAGAACCAAACGGTATGCTCTCCGCCAAGCTGTTTGATTGACCAAGCATGGACAAAATCCTCGTCGCCATCACCGCACTAACTAACTGCATCTTGGATCTCTGTCGCCGATGATTTTCTCNTTTTTACCGNTCTGCTTTATTAAAATAAAAAAGAAAATTTCT…	448
GLX2YC301-GNXWWY103_c793	ATGGGAAGAAGGATAAGGATTATTATTACAAGAAGACTTACTACAAACGTGATGCTTCACCCGACGCTTATGAGAGTCATAAAGATAAAGATGACTACTCCTACAGTTATGGCTACAGTTACTANGNNNCTTACTATAATCCTAACGTCCCTAGTTATTATTACGGCAGTTACGGTTACGGTGGTNAGGGTTATTAAGCGGCATGAGACGAGGANTTTTTAAAAAAAANNTCTTTAAAATATATTTATTCTAAAAGATATTTGGTTCTCTTTTCCCTATTCTCTCTTTATAAATTGTAGAAAGTTAGTTCTTTATGATTAGTTTTCCNCTTCCCAAAAATTTTTATTACTAATTTTTTATTTAATTTTATTATTAATTTTACTAATTTTTTTAATTTCT…	438
GLX2YC301-GNXWWY103_c794	ATTGGGGCCGTCGGNNNNAAGACTCTGTCGGGCAGGGCACCGTCGGAACATCGTTTATGTAGCGCATACGTAAGCCCTGAAWGKKKGACACTGCTTCAASTTATGGAGACTCAAAATCCGTACGAAGTCGACCTTGGTAATCTCTTGGCttTCAACGCTTCTCACCACTTCCCATCCTTGCCTTCTTCRAGGGAGGAACTGGTAAAGGAATGTCTTCAGGAGGGCACAAAGTTGGTTCAAGCAATTGCAGATCGCCTCTTTAACTTGCCTTCGACTGAAGATGTAGATGGACCAATTGTTCAGTTGCCTCCACCTACAACAAAATTGNCCTAGATCGAAGCATCTACCGAAACCTAAACCTCCTACAAAATGGGAATTGTTTGCCCAGAAGAGAGGAAT…	449
GLX2YC301-GNXWWY103_c795	ATGGGGAGCACACAGTCGTCGCATCCCTCATCGTCTTTTTGTACTAAAGTTTAAAAAACCACCATTAATNNNGGAGCTTCACTCTGCATCAACAGCAACGCGTAATTAATCCGAAATCCAAGTTGTAAAGCCTTTGGGGTGCCTACGTGCATCGCCCCATAGCCCATCACCGACCACGTGGAAACCCAGAACCATCCGAGCACAAGTAGATAAAGCCAGCAACAAAAAGAATARCRGAAGTGAAAACACAGATATACATTCAATACTTGCTGGGTTTTAATCTCTTATTAGTTACTACAGTCTATTGAAACGCATTGAGCAAAGGCCCTTGCCAAATCGCAAACCGTGRTTTCTATCATCAGATAGTTTGTCTTTGTTTCCTTCATTTAGATATCATTT…	585
GLX2YC301-GNXWWY103_c796	ATGGGGACTTTCAGCTTCCACAAAGAAATACGTTGCCTATTATTAATACATACGTACGGCTCTCGNTNNGNGGTATATGAAAAGAGCGAATGCAGAGAGTTTAATTCAATGGATGAAGGCTTCTAAGGGCGATTCATCCTGAGGTAGCTGAGTTCTGTGAATCACGAGACTCTCACAAAAACAAAAGCCAGAACCCATCCCAAGACTCGCAAGAAAAACTNGTTTTTNATCCCAAAAAGTGCAAAGACTTAATGGATACAGCAGCTGAAAGTACGAGTGCCACGATGGGAAAGAAGAAAAGTGAGAACCAACAGGTGCTGGACGGTTCGAATATAATGAAGTTGGTNGAATGAAGAGGTGTTAGCAGCTTTGTGGATCATAAGTTCCGGGAACTTGATA…	452
GLX2YC301-GNXWWY103_c797	ATCAACTTCTTGACTGAATTCATCTCTGGTTTTGCTTCTCTATATTAACAAGTCWCCACAAATTATTACAGCCaAATAATACATAYATAGGATTGTCCTAAGAGGAAATRSCCAACACAAAGTaATCGAAACTGATAGTGGAAGATGGATTCATGGCGAtTcCCCWTGCCTTGTTCAATAATTAAGGAACAGTATTCAAGCCTTGGCTTGTACAGGAGCTGCGGCTTTGCTGGCCGTAATTTGTTCATAGAGATCTCTTATTTTCtAAACCGACTATGGTTTGGAAGAGACCTGTTCCGTTGTTGCTGCCGGGGAAATCGGCATGCTTCAACATTTGTTGGGTAACTTCTCCATAGAACTTGGTAGATATGTTGCTTAGATGGCtTTTCGACGTAAATT…	1487
GLX2YC301-GNXWWY103_c798	AGCCTGAGAAACGGACTACCACATCCATAAGTCGCATTATTGCCATCCTGATGTAAAAACGCCAGGGCAGTGATGGGATCCGGCTTTTGTGAAAATTTTTTTATTCCAGCATCCATAAAAGTTGATCACGATAACTGCAAATACATGAGCGACCCTTTATTCAATTCTTCAGTCGTGCCTTCTCTAACAAATTTGGTTATGTCTAGATGATGAATGATTAGATGATCTAATCAGGGTGGTTATAGAAAGGTTTAGGTGCTTGCTCTCAAGTAGATGTTAGTTTTTCTTGTGCTTTGGTATATATATCATGTGGTGCGTCTGCTTGATGCATGATTTTGTTGGGGCTCTGTGATTCACCATATCCTCCTCGGTTGTGGAAGTGTTTATGAGAACTCCTGG…	596
GLX2YC301-GNXWWY103_c799	ATGGGGAATNGNNAAGACTACGACTTAATTAGAAATACAAGGAACTAAGGATAGGTCGAGATCCGGCGAGTTTCGTCGGTTTTCGTCCCTTCTCTTCTCCGAACGACGACGTTTTACCAAAACAAAATGAAGGGATCAGGTCCTCTAGTCGTTTCTGTTATTGCCGCCTCCACCGTTGCTCTCACGTCCTCTTCTTCTGCGAGAGATGACGCCATGAACCAGGGGNTTTTCATCGTCTGGAAAAAANGGGNCGTCCAATAACTGTAAATCGTCAGATAAGGAGAANATTCGCGCCAAGATTTGACGGACTGAGGTTCATAGAAACTTTGGTACTGCCCACAGATAATTAGGAAACTCACACTCCATGTAATCTGTCCTCTATTCNTGTTAGCTAAGAAN…	519
GLX2YC301-GNXWWY103_c800	CATCTACATGCAGTGCTGCCACATTATCACANCTTTTGCAGGCAACTGGGCTCAATGGTGGCTTGACATTGATAATGCCACAAGCAAATCTACCACCACCATTGGTGCCTTTGTGTAAACTTTTTACCNACAATCTTGCTTGAAATGTTCTGTGCCGGTTTGGGATGATCAACTTCTGCAGCTCTTGCACAATATGAACTCCTTATAGCCTTCTCTTCAGANTTTTTTTGACTTCTTGGAGGGAAAAGTATTATGCAAGGGAGGTGTTTTGGGACAATTCTGCCTTGTATCAATCACTTCCATCATTTTTCCACTCAAGATTTTCCCCAGCCCCAGTTTTGATCCTTCAAGGCCCCATTTTTCCTCCAAGGATTTCCATTTCATATCAAAGAGACTGTT…	824
GLX2YC301-GNXWWY103_c801	TGTAGGGTAGTTCACTTAATCTCCGATCCTTGGTGTCTCCAATGACAGGGCTGTCCACAACTCTTGATTTAATAATGCCAGTCAGTCTATCACACTCTTCCCTGGAGAGAGTCACCTCCATGAGAAGCTGTTCTATTAGATACTTGGTTTCATTCTTCTCTGCGATCAGTTGGGGTTCACTCCTGATATGCTGGACAATATCTAATGTCCCATTCTTTTTCATAGTGTCAATTCCCTCAGAAGAGATACCGTTATCATCATTTTCATCATCAATATCATCCTCTGAAGCTGAACCGGAACCTGAAGAAGATGACGACGAAGACGAAGAAGAGGACTCATTAGTGAAGACCGAAGAGAGAATTTACCAGCACGCTAGCAATCATGCGAGTGGGCGAAAAA…	641
GLX2YC301-GNXWWY103_c802	CAGGGCTCCGCTCTTTCCCCTTGGGTAACGTTTCCAGCTTTTTGTTATCTAACAAGAGAATGGCAGATTGGGGAAAGTACCGACAGATGTGATCGCCAATATTCTTAGCCACATTACCAAGGTCTATGTCATCAAACCTCTCATTTGCATGAAAATANCCCCACAATGCTGAGACCTTGAGCACTATAATGTTCTTCTATCAAGATGAGGGAGATCTCGAGGTTGGGGAGGAGGCCGAGGTGGGAGTGAAAGAGAGGAACGGAGTCAGCGATCTCTACGAGGGCGTCGTTCTGAGGCGAGAATCGTCCCAGCAAGACTCCGTTGACCGCCGCCGTATTGTGCTTTCGCGCGTGCAATACGAGTTTTATGTATGCCTCTTGTGACAACTGATATCTCAAC…	489
GLX2YC301-GNXWWY103_c803	ATGGGGCACTATGATCGTCTTAGTCTATCCTCTGATGGAAAGATGTTGGCTGCTACCCATGGTTCAACATTGCAGTGGCTAAGTGTTAAAACTGGAAAGGTTTTCGATACGGCTGAGAAAGCCCATGAGGGTGAGATCACTTGCATTGCTTGGTCGCCGAAGACAATTCCAATGGGGAAATGTACAAGCCTTTGTTTTAGCAACGGCCAGTGTTGACAAGAAAGTGAAGTTGTGGGTGGCGCCATCACTTGAATCATCATAAGGAAATCCTTTTAGTCTCACTGATATCAAGCTNTGGNNGGNAGGAGCTTCTGATCTGAGAGTGGTTTRTATATGCtTGTGTTTAGATGCACTAGAAGTTTTGAGCACTAAATCCTTTGAGGTTCAATACACAAGTTG…	719
GLX2YC301-GNXWWY103_c804	AAGCAGTGGTATCAACGCAGAGTACATGGGAAGTTCCCACTCGGTCAGCCTCTTGGTCGCCGCTTTCTCTCCAAATCTCGTACGCACACTCTCTTCCTCTTCAGCTCGTTTGATACTTTTCAGTTCGGATAAGAAGAAAGATAAAATAATTAAAAATNNNNGTACAGTATTAGGCGGGAAAATGTCGGGCAAGGGAGCGAAAGGCTTGATAACGGGCAAAACCACGGTTAACAACAAGGATAAGGACAAGAAGAGGCCCGTCTCTCGTTCCTCTCGCGCCGGTCTCCAGTTCCCAGTGGGAAGGGTACATCGGCTACTAAAGGAAAGAGTTGCTGCAAATGGAAGGGTTGGAGCAACAGCTGCTGTTTATACAGCAGCCATTTTGGAGTATCTGACTGC…	736
GLX2YC301-GNXWWY103_c805	AAATTTTATTCAAAGTAAACTTCCCAAGCTTTCAAGAATATATGATACCGAAACAATAATACAGGAATGAACAACAATTATAAGTTTTTACACCTAATGAGGAAGTNNAAAAGTTNCAGNAACAGCTTCGAGTGATGAAATAANGGGCAAAAGAACCATGAAGCAGCAACTCTGTTTACtACGATTCGCTCCAACTCTCTTGCGTAACTGAGTGTCTGGTTGATGAGCTGCaAAGATGGTATCTCCTTGCAAGGTGCAGATTCTTTTGCCTTCTGGAAAAATACGAATCCATCCTTTATCTCCCACTCAGGGTGCTCCTCCTTGACATATTCGAACAATTCTTGGTCATTAGTGAACAGCAACATTTGACGGGCATCCTTAATCGAAAGATAATCATAT…	1051
GLX2YC301-GNXWWY103_c806	ATGGGGGGAAGTAATGTCACTGGCGGTGTAAATACCATNTTNNNNNGTTCCTGCAWSKGSAACTCTGCAAGCACGCTGTCTGCTTTTTGCAACACAGATTTTGGGCATTGCCGAAATGGCAACAACATCAGCAGTCCTTGCTCCAGCAACACTCACCGCTGCACTGGTGAGTAAAACCCAGAAGAAAATCAACAAGGTGGTCTATCTAAATGGATTGAATTCGTATGGGGGTCTTAAAGCCCAAAACAGGGTGATCTCTCTAGGCCAACCAGTGAGCTCTGAGCAGTGTTTTGCAAATTTTGCGAGTTCATTGAAGGCCACCTTTTCACACAGCAAAGGAAGAGGAGGCGGTGCACTCTCTGCTACATGCGATGATGCGTCCGAGATANTACAAAATTG…	410
GLX2YC301-GNXWWY103_c807	CGCGTGCAGTCATTTCGATCAATCAGGGAAGAAGAGGTATCAAATTTCATTAGATCCATTTCTTCAAGCGCAGGGTTGCCAATCAACTTAACTGAGATGGTAGTTTCCTTAACAAGTGACATCACTACACGTGCGGCCTTCGGTGGGAGATGCAAAGATCGAGATGCATTTGTACAAGTTTCCCAGCAAGCCTTAAAGCTAGGGGGAGGTTGAGTCTTGCCGACGTGTACCCTTCAATTAAATGTTTGAGGTGCTCAGTGGAGTGAGATCTGAGCTACAGAGGGTGCACAAGATTAGATAAAATTCTTGGCAATATTATCGATGACCATAGAGCTATGAAGACAACAAGAAAGACCAGTGACGGTGAATCAGATGATCTGGTTCATGTTCTTTTAAACC…	800
GLX2YC301-GNXWWY103_c808	CCGGTGCAGTTTCCGATTCTGAAGAGATCTTCCCGACGATGATGACGATGAACTGGACATGGGTGAGCTAAATGAGCTCGAAGCAAGTTTGTCAAGAACATCTATTCAAATTCGTGAGGCAGGTGTTGAGGCTTCATCTTAGAGGGAGAGAGAGTGTGTAAGGTTGCTGGCAAACAACGGGTAGTTCTAAGGAGATATTAAGAGATTATGCATTCAGCATTTGATCAATCATCATCAATGGAAATAATCGGCGTTTTTCTTTAACTCGGGGACAACTTTGTTCCATGTGTGCTTGTTTTGTGCTTGAAGTGTGTCTCTTTTATTTCATTTTGATGGTTTGATTACAATGTTGAGAAGAATAGTTGAATTCTATCTCTAATGGCATCAACATGT	393
GLX2YC301-GNXWWY103_c809	GAAGCAGTGGTATCAACGCAGAGTACATGGGGAGAGAATCTTACTCCAGAGAAATTAGAGCGTGAGATTTCAGTCCAATATACGCGTAAGANTGGNNNGACTTAACTGAGGGTTGGAGTTGTGTATATTTCTTTCTTGAGCCTTCTGTCAGGTTTTCATTTCAATTCTTGCCAGTTCCTCTCTAGTTCTGGTTCTGATCTCAGCTGTTTAGGGCAATCACTTCGACAATGTCAGATCTTGAGGCCCCATTGCGCCCGAAGAGGAAAAAGGGATTGGTGGACATTTTGGTCCATTTTCGATGGATAGTTGTTATTTTTGTTGTCCTTCCTATCTCTTTCACCCTTTACTTTCTCACATATCTTGGAGATGTCAAATCTGACATGAAATCCTTCAAGAAAC…	490
GLX2YC301-GNXWWY103_c810	ATNTGGGNGAACTCACTTCATTCTTCAACAACTTCTACTGCAATGGCCACCCTTTTCCTTTCTACACATTCTTCACCAAGAATCTGTTCACCATTCTCTCGTGTTTCAAGCAGACTCAGGAGCAAGACCAAGAGCAGAATATTTACACGCACTGTAGTTTCATGTTTTAGAAAATTTGACCAAGAATGTAATGAACAATATGTTTTACGTTTCGTGAAACACCCATTTGGNAAAAAGGGTGGAAAGACTTTGCAGCTTTCAGTTTCCAAGTCGAGAAAATATTTGAAGTCTTCACTTAAAGAAGAGCAAGAAAGTCAAGATCCTACTTCCAGTTCTCCATCTTCAGTTGCAGTAGTAGAAGAAAAGCCAAGTGATACTGGCGNAAGTTAATAAANNAAG…	431
GLX2YC301-GNXWWY103_c811	CAGTGGTATCAACGCAGAGTACATGGGAAAGCTATTATGGGGAAACTACAAAGAAAAGTTAGTGAGCTATATAAACAAACATGGCAGCAACTTCTGTTTCCATGGCTTCTACAAAATTCTCAACTCTGGGATGGATTGGAGGAGGGAAAAGCCAAACCCAGATGAAATCTAAGGTAAGGGTATTCTCCATTTCAGCTCAGCAACAACAAGAAACTGAAGTTAAAGAAGCAGAGAAAGTGAAAGAAGAAGAGGTGAAGCAAAAGCAGCAGACACCATTGAGACCAGTTGAAGCACAAAGGAACGTGAAGAGTNAGAACATGAGCAGAGAATATGGAGGGCNAATGGCTNGAGTTGTNACTACTCGACATGTCAGGATTTATGCTGCTTATATTGATCCTN…	903
GLX2YC301-GNXWWY103_c812	CTAGAATCAGTCCAAACTCTATCTGGCGATTTAATCCTCAATCCTTTCATAGTCTGAGAAGAGTAATATTTCCTAAATGAGTCCTCTTGAGACATATCACCCAAACTTTCTTTGGAAGGACACTGCCTCAAAAGGCTATGTCCATTTGGTTGAGGAGACTCTCGCCGTAGCAAATTTGCACTGGCTGGAGGCTGAATGGGTTTTGACAGCTTTTCGTGTAGGATCCTCTTCCTCTGTGCTCCAGCGTGCCTTTTCTGCATTAGTTTTAATCGAAGATCTTTTCGAGCAATCCCAGAATCATCAGATCCATTGTCACCACGACTCCATTTAATGCCATCTACTCGTTGCCGTTTGTTTGCCGACAGAAAGCCATCAGAACCTGTAAATCGNTTTGCTTCC…	591
GLX2YC301-GNXWWY103_c813	CTCGAATTTCATTTCANCTTCATCGAATCCCATCTCTGATTCAGGATCTCAGTCACNTTTTAGATGCAAAACCCATTACTTTCTACCTCAGTTTTGTTAGATCTTATTCGATTTCCACACCCAAAAATCGTGACTTTTTATGTTTATCAGAGAAAATCCCCCAGCCATCTCAGATTCTTGTTCACGGGCTTGCCCAAAAACCCTTTTCAAAAACCTGAATTTATGCATCAACGANAAAACCCCATGAATTTCAATCtTTGTTTTACCAGATCATACTCAAGTTTTAGCAAAACACCGAAGAATCTTTTCCATGATTTGCTATCAACGAAAAAGCCCAGATTTTTTTCGAGCTCTGATTCGGAGAAACCACAACAACAAAACAATAGTGAGTACCCAAGT…	829
GLX2YC301-GNXWWY103_c814	AGGTTCATTTGTGGAGTAGATGTCTCCTGTCNCCTTTGNAAACCATCCATCCATTTGCAtTGATCAACTGTTGCGTCAATTGCAGCGTCTCGGATTGCCTTGGAAACRATACTCTCAGCATCAGCAACAGGATTAGCAGAGTCCAATCTCAGCTTCTTGGCAACATCAGCAAGCGAGATGCGAGAATAAGAGATGCTGATGTTTCGCAGGCCAGTCCTTATGACATTGTGCCGCAACCTAACAATCAAATTATTGGTTCTGTCCAATAGGAAAGTGCTTGAGAACTTCTCAGCAACAGACTTGAAGAGCTCCAAATCCCCAACGCGGACAGCNATTCGTAAAGCTACAAAAATATAGG	358
GLX2YC301-GNXWWY103_c815	TACTATGGGGGCTCTCTGCGGCTGACTCAGGATATGGGGAAGAAGCGGAAGCACAGTGAAACCAACGCCGTTGAACCGGCGAAGACAGATGATAGTATTAACGAAGAGCGACCTAAGCGGACGCTCTTGGGCTGGAAAGATAAAACTGAAGTGAAAGAAGCTGATACTCGGGGTGTTTTTAGAAACAAAGAAAAGGTTTTGGTGACTTGTTCACGCCGTATCAATTTCAGGTATAGACACTTGATGTTGAATGTGGTGTCGGTTTTACCTCATTGCAAGAAGGACAACAAGGTTGAGTCTAGAAGCAGYAAAGGTGCGACTTTGAATGAGCTAGTTGAGCTSAAGAGCTGTTCTTCCTGCTTGTTTTTGAGTGCAGAAAACATAAAGACCTTTATCTGT…	1148
GLX2YC301-GNXWWY103_c816	AGAAACAACTAAAAATAAATAAAAAATACTTACCCAGAGGTAGCACTACGTCCTGAAGAATAACTGCCATAAGTTCCATAAGCACTGCTACTACCACCAACCTGAGAACTACCATAACTTCCATAACTATCACCAGGGACCAAATCAGTTGAACCATAGCCACTGGAATAAGGATGCCCACGCCCATGCCTTTTATTATCTCTACTTTCGTAACTTAAACTGTCTGAACCATTTTCNGACACTGGAAGGTATGGCAAAACTGGCACAAATGTAGAAACTGCACCCTCCCTATCAAAAAGATTTGCTCTTAACCGCGTTGTTACTTGTACAAGAGCATCCTTGGCAAGATCAAGGTCCCCAGAAATCTGCACCATCTCATCGTCTTCAGATGCTAATTTT…	443
GLX2YC301-GNXWWY103_c817	GCGGGTTGAATATCCAAACCACCAAAGGCTTAGATAGGTAATTAATGNAANTTGCATACGCTGCCATACCATTTGCCTTGTAAACAGGTCGATTCCCAGTAGGGGATATTGGACCCTCAACCCTTTTGCCAGGCAGAAGAAGCTGAAGAGCAGCCTCGAATGCTGCATAACATGCGATTATCTTCCAAGCAACTGTAGTAGGTTTTGGCCATATATTTATAAAACCCTGCAGCCCATGTTGCCTGAAGTAATTCCAAGTTTGGATAACAGACCCATCGGCATGTACCATTGTATACCATAGCAGAATGACGAAAGGAGGGCAGAGAGTGAGAAGTGAAATCNATAGAAAAATAAGNAAGGAACNNTGAATGCANCGTNTTTGATTCAGTGNCTGCCATT…	461
GLX2YC301-GNXWWY103_c818	TTGGGCTCAGCTGATGAGTTAAATTTGCCTCGAAACATGTTACAATCTGAAGCTCGGCGAGGACACTGCAAAGCTGCTACATCCACCACTTCTTGTTCTGATGTCACAAGTGCCTCCAACAGTGAAGACGTCTTCCAGCAGCTAGAGTTTGGATTCTCCGGCTACCCTTCTCACATTGGCAGAAGCATGCAAGGTTGCTCAGCTGATATCAACGGCGATGGCAAATTGCACCGTCATGCTGTCCTCCGTTGAGAGGTGAGTTCAAGTGTCACGATGCTGGACTCATCTCAGCTGTCTGAATTCGGCATTGAGATGAAGAATCAGGCTGCTAAACNTTTTCCAACGGGAAGTCATCCTTGGCTCTGTTAGTCACCTTTACATTTAGTGTTCTTGTTTGCT…	565
GLX2YC301-GNXWWY103_c819	GATGCGTGTACACGCGTATGCACTCTGTGCAGTAATAAGTCATTTNGTANNATTTTTCCNAAGTTACCTAAATGACTGTTATTAAGGTTCTATACTAGTACAATTACATTATACAGCTATGTGATTATATACATTTCGAGGAACAGATCATTTCNAAAGGAAATaCTGAGATGACATCCATATTCCGACTGAGACAATACCAATAGTAGCAAAAGCCTGAGCCAATTCGTACACAAAACTTTGCCGCTGAAGTGGCAAATTTAGCCAGTCTGTCCGCCCTAAATCGGCAATGRCAATGCTGACATTATCTTGTGAATGCCGGTCCAAAGCTGCTCGCGCAAGTGCTTCACAAGCTTGCTGGACATCTCCATGTTGTCGAAGCTGATTTCTGACGAATTT…	1401
GLX2YC301-GNXWWY103_c820	ATGGGGGACCTCCTCTCTCTCCCTTCCCAGCTTTTGTAGCTTTTTTCTCTCATGTTGTTTTCTAACTTCAATATTTCCAGCCTGCAGTGTATGTAGCTGAAAGCGCAATAAGCTCAGGAACTGCAGGGTCGTCTTCTGATGGAGCCGAAGGCACAGCAGCAATTGCTGCTGGTCTTGCCCTTGTCTCCGTGGCTGCAGCGTCATTAATACTTCTCCAAGTTGGTAAGAACCCGCCSGCTCAGATCCRGACAGTTGATTACAATGGGCCATCACTTAGTTACTACATCAACAAATTTAAGCCAACAGAACTTGTCCAAGCTTCAGTAACAACTGCAGCTGAATCTTcCCCATCCATACAGGCAGAAAACTCTTCCCAGGAAGCTTCGCAGATTGAGGTTC…	609
GLX2YC301-GNXWWY103_c821	ATGGGATGGGGAGAGGGTTTTTAACTTCCGCGTGTATAGGGGAAGATTTCTTCCTTCGTTCTTGCAGGTTCAACAAGGTTCTCAAGGATGGCAGATGAAAACGTTAATACAGAAATTTCAGTGGAAGAAAATGGAGCTTCAGAACCACTGAATGACAATGAAGAGCCGTCTGATGTTTCTTCAGCAATGCAAAAAGATGAAGATGAGGGGAANAGATGCTTCATCNAAAGAAGAAAAAGAAGAAAAGTNAAAGCAANGAAAAAGAAGGAACTACCTCAAGCAGACTGATCCANNNNNNNNNN	302
GLX2YC301-GNXWWY103_c822	TGTGTAGATTATGCAATAAATTTTGATGCTTTAGAGAAACTGGTGGCAAGGTCTCCTTCACTGAAGAAACTTAAATTGAGTCGTCATGTTTCAATTGGGCAGTTGTATCGCCTGATTGTTAGAGCTCCACAGCTTACACATCTTGGGACAGGATCGTTCAGCCCATCAGATGTGGCTCAAAGTGATGTAGAACCAGATTATGTGTCTGCTTTTGCTGCTTGCAAATCCTTAGTTTGTCTCTCTGGTTTCAGGGAAATTGACCCAGATTACTTGCCTGCAATTAATCGAGTTTGTGATAATCTAACCTCTCTCAATTTAAGCTATGCCACTATCACTGCTGAACAGCTCNAAACCNATCNATAAGCAACTGACCACAAGCTTCAAANTTTCTAGGGTCCT…	444
GLX2YC301-GNXWWY103_c823	ATGCTAGAAAAAGCGCAGATCATACATCATATAACAACACAATCTACAAGCTTGTAACACTAACATCTGACAAGTTATCAATAGCCTACCATGCTAATCTACAACTTTGACAATTTTCTTGGTCTTATTAAATTGTTGTGAAAAAACACATGCAGCATATATTACATTATTATACTTCTAAACTTCAGAAGGAAATGTAAGTCGTGTTTCCAACTCATTTTAGTGAAGTGGAATGACAATGATATAAAAATTTTAGNACACTTGAAAATCTATTATATCTNAAGAAAAATTNAATCACAATGGCTATATATATATACTCTTTTAAACTTTGATCCTCTTACTCTCTCTCTCTCTCTC	357
GLX2YC301-GNXWWY103_c824	CGACGGGATAAGGTNGTGATNGGGTGGCATCCATGCTGGTGAGGGATTACCAAGGCTGGAAGTGCGCAAAAAAGCCCGAAGGAGCTGATGCACTTGGTAAAGCTCCTTGTAAGGATGCCATGGAAGGAAATGTTTGGGCTTGAACTGGGGGTGAATCACCGTGGAGGTCAAAAGGGTTTGCTGACAACTTTGACTGAACAAAATTAGGCATGGGCACTGCAGAAGTATATTGCACAGCAAACCCCATTCCATGANGTGGACCAGTTTGCCACCCTGGAGCAGATGCAGGAAAGGATGAATAAGTTGCTGACAAATAGATCCT	322
GLX2YC301-GNXWWY103_c825	TAGATGGGGATCAACTGGACAGTTCGGAAATCTTTTCAGTCTGTAATGGAGACTCCACGCGAAAACCTAACTATATTTCTCTTATTACTCTCCCTGCCATGTTTCTATGCAATTTCTCAATCCTTCACTCCCATCGATAACTACCTCATAGACTGCGGTTCCGCCGTCGATGCTACCGTTGACAATCGCCTCTTCATTTCCGACTCGTCACTCGAGAACTCACATCTGTTGACCTTCTCAACTCGGTCGAAGTCGATCCAACTCAGTAGCCAAAACCCTGGGTTACCTGAAATTTACCGCTCCGCTCGGGGTTTCGACGGACCATCGAAGTATATTTTCAAGATCAGAGACCGGGGAACCCACATGGTACGCCTACATTTTTATCAATTAAATTCTTCG…	1679
GLX2YC301-GNXWWY103_c826	TAGTACGATCATCACTGGCTGACGCCAACATATGAGGGTTTGNNCTGGGTTCCAGCTCACACAGTTAACAGCTCCAGAATGGCCTGGTAATGCCTCAATGAGGTCGCATGAGGCTCTATGCCATATATAAACCTGTGAATCCTCACTCCCGCTGGCAATAAAAGCTTGTTCAAGCCCACCAAAACAAGACCTAATAACAAACCGGGTACGTTTGTGACCTTTATACTTGGCAACAAGCTTGACATCACCCTCTATATTCCAAAGATGGATTTCTTGGTTCAGAAGATTAACCAACAAAAATCTGTTATCTCCAGATAATGAGAATGATGTTATGGTTTGATCCTCTTCAATAAACCTCTCAATTTTTGCTACCCTGTCAAGTAATAATATTGCAGATTC…	733
GLX2YC301-GNXWWY103_c827	GGTGTAAGGTCCATAACTGCAAAAACGAGTCACTTTATCATCACTAGCCCACACCATGAAATCGTCCACGTCTGAAAAACCCATCGGCCTAAGAGAGATATCAGAGAATTCGCCGTCACCTTCTTTTACTTTTGATATAGAAGAATTATCCTCCATGTGGGGTTTGCTGAAACAACTAAAGGATCAAAAATTCTAAAGCTTTCAGCTTTGGAAGAAAATAATATAACATCAAAACGGAGTGGGAAAAGTTGCAGAGTGATTGACTTTATATACTAACATATGACAAGAAGGAACTGCTTGGAGCTAAAGATGAAATCCNAAAAACTAAATNAAATAAATNAAAAGNATCAAGTTTGATTGGTGAGCAAGAAATTTGATGGCTTCTCTGTCTTTTTTATT…	409
GLX2YC301-GNXWWY103_c828	GTAAAGAGTTTTTCTCTTTCTTCAACTGATCTCTTCCATTCTCCGTCAGGATTTGTTCAGTTGTCTCTTGCATATGCTGNAGCTTCACCTGAAGTAATGGCGATTTCAGTAATTCCTAAACGTTTGGCTGCAGATGAAACCAGGCAAGAATGTGAAATATCGGAGTCACTTGACAAGATCGAGTTCCCTGATCCAAAGATTGTGAATGAAAACCATCTGATGGTTTCAGAGTACTTTGGGATCCCATGTACAAATATGGACTCTGAAACCTCTGATAGTTTGGACACTTCTGATGCCCAAAATCAAGTTAGTTCAGAAATTGGTGTACGTGTTGTGGAAAGCTTCTCAACTGGCACAGTCGAATCTTTTCAGGTTCCAAAGCTTGATTCTCCTCCAAGC…	1104
GLX2YC301-GNXWWY103_c829	TTTTTTTTGGGGTAGGGTTTGNTNNGNAYGGKGGAGTTGCCTTATACCTCTCCTCTTTATATTCCATCCCCCTCTCTTAGATcCTTGAACTCGCAGCACGTCAATTTCTGTCGCTGAATTAATCGCTTTAATCAAAGCAATGGCGCAGCTTACGAGATCGACCGGCAAGGTAACCTGGTTCGACCACGCCAAGGGCTACGGCTTCATTAAGCCTGACGACGGGGGCGCGGATCTGTTTGTTCATCAGAAATCCATCAAAGCTGACGGTTATCGTACTCTCTACGAGAATCAGTCCGTTGAGTTTGATGTTCAGCTGGAATTGGAAGGCAAATACCAAGCTCTTGATGTCACTGCTCCTGGTGGAGCTCCNATTCACNNNCCCAAGAACANCGNTTANAA…	489
GLX2YC301-GNXWWY103_c830	AGCACTTCAGCATCTAAATCCACAAGTGCTTCTCAAAGATCACTTCAGCAGCAAAATTATCAAATTCCTGCTTCAGCTTTATATGAAACTGCCGAAGAGCCTACAGCNTTTTTCTGCTTCAACAGGAAGATCTGGAAGTGGTGAATCTGGTGGACCAACTGGTTCGGATCCTATAGCTATGATGGAATTTTATATGAAGAAGGCTGCACAGGAAGAGAGGAAGAAACAGCCTAAACAGTCTAAGGATGAGATGCCTCCTCCTGCTTCTCTTCAAGCTTCTTCTAGGAGAGGTCATCACATGGGTGATTACATTCCACATGATGAGCTTGAGAAGTTCTTGGCTTCCTGCAATGATGCGGCTGCTCAGAAAACCGCAAAGGAGGCAGCAGAAAGGGCGNA…	513
GLX2YC301-GNXWWY103_c831	CGAGGAGGAAGAGGAAGATGAGAGTGATAGTTCTGACTAGATGCAGATTCGGAGATTGAAGGATTATAGCTGAAGATATGGGAGAAGGTTAGTATAAAGGGAGATCATCATGGAAAAGAAAATAGGATTATTCAGATGAAGACGGGTCAGATTCAGATTCGGATTCAGGAAAGAAGAAGAAGNGNAGGGNAGGTCTAAGAAGAGGAGGATCAGGAAGAGGAGACATAGTGATTCAGAGAATGAGTATGCAGGTCRAAGGAAGAGGAGGGATGGGGATGAGTCCTCAAATGATGAGAATGATCGTCGACGTCATAGGAAGAAGAATAAGAAGGAAAAGAGGAGGAGAAGTCGTAGACATTCTGATGGTTCCAATTGGGATGCATCTGACGATTCTAGTGG…	638
GLX2YC301-GNXWWY103_c832	TATTGGGGATATGCGAAANACNTNANTTGNGNNTAAACCAANCCCTCGTCGCGAACGAGTACaTSGRSGCTCTCTTCGGCTCTGTTCGTCGATCAAAAATGGCGGCTTCTTCCATCACCTTCTCTTCAAATTCTACGTTCACTACCTCACCAAATCCCAAAGCCAAACCCGTGTTCAATCATTTACtAAACTCGCTCAAATTCTCCACCACCACTTGTACTCCACGCGCTACCATCGCCTTTTCACGCACCGCTTCCGTAATTCCACGGGTCACCCCCGTAGATTCACCTGCCACTAATGAATCAACTACGACCTTTCACGGTCTCTGCTATGTGGTCGGTGACAACATCGATACCGACCAAATAATTCCCGCAGAGTACCTCACTTTAGTCCCATCCA…	594
GLX2YC301-GNXWWY103_c833	TATTGGGTAACGTACNTNNNNAACCANACCACTGAAGCAATCAATCTGCTGCTCATTAGAGAGCATCTACGGTTTCACTCCAACGTTAAATCCCAGTTATACATACCTGTACATCTGCATATACGAATATAATCGCACAAGCTACATGGGTTGCTCCGGTTCTCTTCCTGATAGGAACTCTGTGCGGTCAAATGGACTTAACAATGCAGACAATGGCGGGTCACCTGATGCNAAAAACCTTCGTGTTAAGCTAGTTCTATTAGGTGATTCAGGCGTCGGGAAAAGTTGTATTGTTCTTCGCTTTGTTCGTGGCCAGTTTGACCAACATCCAAGGTTACTGTTGGGGCTTCATTCTTGTCACAGACAATAGCTTTGCAAGATTCTACAACAGTTAAATTT…	531
GLX2YC301-GNXWWY103_c834	ACCACACACAGAAAATCCATGTCAGCCCCTTTTTCCGAGTTCCAAATGGAGGATTCATTACAACAGTATCAACAATTTGCCCTCTCMATTCTAGRTTCCTGATGTCAGACTGAACAAAATCTATGTCCAACTCGAGATCCTCTGCATTYTCWGATGCCAAMTCAAGAGATTCAGRATCAATATCAATAGCAATAACCTGTTCTGCACCCAAGAGRGCAGCWGCAGCCCCTAATGTACCACACCCGCAACCAAAATCTGCCACTACCTTACTGCTCACATCACCGAATGAATTCTCTGCAGTGANAAAGCATGCGAGAAGCGATGTGAGGGCCGGTCGGGTACTGCTCCAGTTCCACCTTTGGGTTTGANAACTGTTGAAGGTCGCCCCCCATA	393
GLX2YC301-GNXWWY103_c835	AAGCAGTGGTATCAACGCAGAGTACATGGGAAAACATCGCCTCTCGTCCCATTTCTTCCCTCTCCCTTTAAAACCATTTTCTCTTTCTGTTTTCATGGGAGAAACTGTTTCTCTTTTTTCTCTAATTAATCGGTAGCCACCCTCTCGTCAAATCCCTCATCATCAATTCGATTGGCAAATCCATGGCTGAGGAAACCCAGAAGCCAGAAGCTGCAGCTGCAACTGCCGCACCAGCGGAGCAAGTTGTGGTGGAGAAACCAGTCACTGAGAAAGAAGTTCTCCCGGCTCCTGTTCCTGAACCTGAAGCACCCGAAAAGCCGACCGAGGAATCTACTGGTGTTGAAGAAGTTACCGAGGCTaGAAAAACCTAAGCCTCCTGAGGAAGAGAAGATTGCTCAA…	596
GLX2YC301-GNXWWY103_c836	GCAGCTCAGCAAGCTTGTTCAATCCGCCATGAAGGCTGTTNCAAAACTTACATTAAATGCTTGATATCNTACACCATAGGAAAATACATATNGATCAANTCAAAGAATCNTGCNTGTGTNTCNGGCAAATTCNGGCAAGTNAACAACTTAAGCAAGTACCCAAAATCATACCCACTATGAAANGTAACCCAATGAACACCATCATTCAACACAATNCCTGACGACATCANAAAGCTCGCCAAAGCGGTTCACATCAATACCTTTTTTCATTGTTCTTCTTAAAATCAATCCCNACATTGGTGGAGCATCTCAATCGAATCACTTGCAAATATATCTTCAGTTAAGTTAAACTCGCGGAAATTGAATTGCCAAATGCAATACTGATCAGTCCCACAAGTG…	908
GLX2YC301-GNXWWY103_c837	CTATTATTGGGAAACCTCTGTGAAGAAGCAATATGAATTGAGTCAGGCACTCCAGCGATGGTTGCAGAAACCGGCACCAATGGTGTACTAATTCTATTGCCGAAGAAATTCATAGGATATAGCTGAATAGCTAGCGATACATTACAGGTTTTATCAGTACAAGTTTCTCTTCCCTTTATAGAGGGGGTTGTTAGTTTACTANCCTTGAAAGAAAAAACTTGCGGGAATTTTGGCCTTNCAAATATTCGTAATTTTAATGTTCAATTACACTGGAAGATAAATGNATTCTG	290
GLX2YC301-GNXWWY103_c838	TAGGAGAATTACAAATTCCAAGATCAAAGAGACCTGTAAATCACAACAAAACAAGGAAGGATAGCCCTTGGATTGTAAACGAACAACTCCTCGAGGTTGGAGTATACCCCAGCGGAGCCGGCTACAGAATCGTATGAACCAGCAGACACGCTATCCTCCTCCGGCGGCGCATCATCCGTCAAGGGCCTAACTCTCCCCGCAATCACGCGACAGACCAACATGGCTCTACGCTCGTCCGTACAATTCTTCAATGAATCGTGGGCCCTACCGCTGCTGGCCGTAGtTGCGAACCCCTTTGCACTCCTTGCCCTGGAACCCGTTCCTGATGATGGTGCAGACGCTGCAGCCGGGAACTGAGCCGCACAAGCTGGATGAGCCGCGGGAGCCGAGGTTGCACGA…	501
GLX2YC301-GNXWWY103_c839	ATGGCTTTTTGTAAGGATTATAATGCTAGAACTGCTGACAAAGCCGATTATATTATTCCTGTCGAAATCACTGTTTACGATGATAGGAGCTTCACTTTTATTCTGAAGACTCCACCTGCTTCAGTTTTGCTCCTTAAGGCTGCTGGAGTGGAGAAAGGTTCCAAAGATCCAAAGCAAGAGAAAGTTGGGAAGGTCACCATTGATCAATTGCGTGCGATTGCAGCTGAAAAGCTTCTGGATTTGAATTGCACGACAATTGAATCAGCGATGAGAATCATAGCAGGTACCGCAGCTAATATGGGAATCGATGTTGACCCTCCCATTCTTGAACCCAAAAGGAAAGAACTTGTGTAGTTTGATTAATTCTCTGTTTTGCCAATTCATGCTGCAGTTTTGTCT…	512
GLX2YC301-GNXWWY103_c840	TCATTGGGTTTTGTAGTAACGGGNATNNGAACTCTATGAGAGAGAATCTCCCGCAGTTCCTCAGTAGCTCAGTGGTAGAGCGGTCGGCTGTTAACTGACTGGTCGTAGGTTCGAATCCTACTTGGGGAGATTTGATTCATTCCGAATTAAAGAATTCAGAATGTCAGAATGAAAGGGTTCGCTTTGACCGTTAAAAGTAGGTAACCCGTTCCCTGTGTCTTTGNTTCTATTGCATTCTATCTCATCGTATCACATTCTGTTCTGCGATATTTGAGAATCACCGTCAATACCTCGGCGTAGGTCCGGGATAATCCTTTGTTCCATAGTCCTGGGGCTATTTACAATTAGCCAATTAAGAATTCTCAGATGTACTAGTACTAGCAAGTGCATCAAAGATGC…	622
GLX2YC301-GNXWWY103_c841	ATGGGGATGCCCCTCCAGATCAACAATAATTCATTCAACCATTTCCTTTGAATCGATGAGCAGCATAAAGAAACTACGAATTTTCTTCGGCATCCTCAAAGATAAAGGCTCCTTAATCAAAACGAGGATATCGTCCAAACGCCGGACCTCCTCTATCCGCCGTGCGATTCTCCGTGCCACCACTCACGGCTCATCTTCACCTCCGTCTGCTAAGCGCCTCGACGACGTCCTTTCCTCCGGCAACGGGTACCGTCAAAGGGCATGCGCGTGCATTCAAGCTGTCATGGACCGCCTGCATGGCACACGCAACGCTTTTGTCTCTTTAAAGTGTCTGTACACGATCCATCATATAATTACTAGGGGTTCGTTTACTTTAAAAGAACAGCTTTCAATTTATCC…	1015
GLX2YC301-GNXWWY103_c842	GCAAGCCAAGGAGGGGTCCTTCTTTGGATTGGAAGCTGCACTAGAAGGCTTAGAACCTGGGTATCCTGGAGGTCCTCTGCTAAATCCTCTTGGACTGGCTAAAGATATAAGAAATGCTCGCGACTTGAAGCTTAAAGAGATCAAGAATGGACGGCTTGCAATGGTGGCTATGCTTGGGATCTTTGTTCAAGGTTCTGTGACTCATGTTGGTCCAATTGATAACCTAGTGGAGCATCTTTCAAATCCATGGCACAAAACTATTATCCAGACACTTGCTAATTCTGGTTCATAAATGTTCAGAGAAGTTAATAGGGGATCTTCTCTGTTAAAATGGTGAAATGCAAATTAAATTACAAACCCAATGGCTATTTTTCTCTTTAGNNNNNNNNNNNNNNNNNN…	438
GLX2YC301-GNXWWY103_c843	ATAGCCTGAGCCTTATCAGTTGATATGTCATCATAAACGCACACAGAACCATTATAAAAGATGGTCAACTGAGCAGGTGCACCATTNGGCTTGGGAGTATTCCTAAGCTCAGTGGTTCCAATAACTGGACTGACAGCAGGAGGAACAGAAACAGGGTTTATGACTGAAACTGCTCCAAGAGGAAATGGGCTTATGGGATTACCGGTGACAGTCTGACCANGGGGAGGTGAGGTGGGAGTGCAGCACAGGAGAACTCATAGATACAGTAATTGTTTGATTTGGTGTGCTTGATAGAGGGAATGCCTTAACTTCCTGCATCCGATGGGCTTGGTTTGCATCAAAGTGTTGTTGCAGAGCATAGGTTGACATTGCATAGTGGTTTCCCANCGGCTTATCAAT…	853
GLX2YC301-GNXWWY103_c844	ATTGGGAGAGTACATNGGGGATTTTATTCGCCACTAAATTTGATGAAAAGGCTNACCATAAACAtCTTTGTWVKCAGTcKGWRTCaaCgCAGMGTaCAgYGACAGATTAAATGGCCgGAGTTCTAAACATCCCGCAACCTCCGCTTTTCCGCCCAATCTCCGGCTACCGCAGAACACCCAGAACTTCATTTTCCATTAGAGCTACTTCAGAAACTCCTTCTGCAACAAGCaACCAAAGAAAAACCAGAACCGATATCGTTTTCCGCCCCTcCGAATTTCAAGCCACCGGAGCCAAAGCCGTTCAGCCTTAGACCAGACAACGCTTGGGACATCGTAGGGGCCTCTCTTTCTCTGTTGTTTCGGTTAGGAACTGGTGTTTTTGtTTCTGGCTATAGTGCA…	1294
GLX2YC301-GNXWWY103_c845	TTTGATGCTGAAAGGTAAACTAGTAGCCAACTAGTAGCCAGGTGGTTCCAATCTCATCTTAGGACATTTTCTGTTACATTTTGAGCGTGTGTCTGTATATGTATATGTATGTATGTGTGTACATATGTATGTCATTGTATCAGTCAAAAAAGTCAATTCCAACGACACAGAGTGAAGACATGAAGGAAGTGTTTCTAGTGAAACTCTAGTTTGTAAGTCAAGGTAACGATGGTGAATGCATATTTTGTATTTGATTTTCTCCCAATTATAGATTTTAATGATTTGATTNGANNATTTNNNNNNNNNNNNNNNNNNNNNNNNNNNNNNNNNNNN	333
GLX2YC301-GNXWWY103_c846	ATGGGGAAAAGCCGAAGTCCTCAAATTTCCCACGCACACGATCCTGTAATCATATCATGGAAGAAGAAGCAATAATCATCGCTGCACTTTCCACTCTCTCCTCTACTAAACTCTCAGATCTCACCCACTCCATTTTTTTCACTCACCCAAGATCGTCGCCGCCGTCTCTCCTCCCTCCTCTCCTCCCCACTCCTTTTCTCTCTGACCCTCCACCGCCTCCGCTCCCTTTCCCTCCCCAACAAAACCTTACTCATCGCTCGCCACCTTCTGTTTTCTCTTGAACTCTTAAATCAGAACTTTGGACAAGCACATCCTCACTTTTCAACCAACATATTGAAACAACGTGATCTTGACGCTGTTTTACTTCTCCTCTCACTCTGTGNACTCCACCAACANGAA…	663
GLX2YC301-GNXWWY103_c847	CGTCGANTNATNGNAGGGNNAATCCAAANTTAANTTCCACNAATACATGATACGTGCCCTTGAAGATGATTTCAGGCGAGTTGTTGGTATAAGCTGGTATCTTTGGATATTTGTGGTCATATTCTTGTTGCTGAATATTAATGGTTGGAATACATACTTCTGGATAGCATTTCTTCCTTTCATTCTTCTGCTTGCTGTGGGAACCAAGCTGGAGCATGTCATCATTGAATTGGCTCATGAGGTTGCTGAGAAACATGCGGCCATTGAAGGGGAATTAGTAGTTCAACCATCAGATGACCACTTTTGGNTTAAACGGCCCAACATTGTCCTATTCTTGATCCANTTTATCCTATTCCAGNAACTCTTTTNGAGATTGCNATTTTTCTTTGGATATGGGTC…	413
GLX2YC301-GNXWWY103_c848	CTGTAATGTTGATGGGTCTGATAATAAGGTGCCATCTTTATGCATGCATGTGATCCTTCTGAACAAATTAANNTNNCTTAGAAGCTTCAGAACTTTATTATACACAGACACCAACAGGAGGAGTACACAACAAAGTGTACTCACTCATTCAGCTCCACCACAGGGCAGCAGTCTTACCAGAGACTTGCAAAAGACAATTTAAGAAGAACCCTATACCAAAGATATACGAAAACACCAAAAGTACACACATTATGCCCAATGGATGCTTGTGCCGTAACAAGAAATTAAGTTGTCGTGAATTCCAGCGCCAACCATATATGCTGTGATGATATATATAGCAATGAATAATTGAATGCTTCTTTTGCAAATGATCTAAGATATCCTTCACCGAAGGGCATT…	1861
GLX2YC301-GNXWWY103_c849	ATGGGNATGGGGACCCTCTTCAGACCGCGTCTTTCTTTCTCTACCGCCGCATCAAGGAAATATTAGTTGGTGTTTTCTGAACTTCAGTCAAGATGGTGAAGTTCACAGCTGAGGAGCTCCGTAATATTATGGACAAGAAGCACAACATCCGAAATATGTCTGTTATTGCTCATGTTGATCATGGAAAGTCAACCCTTACTGACTCTCTTGTGGCTGCTGCTGGTATCATTGCACAAGAAGTTGCTGGGGATGTGCGTATGACGGATACTCGCCAGGATGAGGCTGAGCGTGGTATTACAATCAAGTCCACTGGTATTTCTCTCTACTATGAGATGACTGATGAGTCTTTGAAGAATTTTAAGGGGGAGCGTAAAGGGNATGAATACTTGATCAACCTTA…	1384
GLX2YC301-GNXWWY103_c850	ATTGATGCTTACTGGGAATATGGATAGGGAGATCAAGAGGCTAGGAAAGAGGCCTGTTTTGCAGGTCTTTTGTAACATATTGTAAGCTTGCCTGTTNGTNTNAGGATACATACTTCCATACTTTTCTAGGATGCTTCCCGTTCTAATCGAACTCATCGTTGGTGTTTAATTTGGACTTTATTTCTCGTTTGATATGTTTACATATGTTTGCTTGAAATCAAACATGACTCATGAGTTGAACAAATTGGTGAGGGTTTTCCAGCATCTTATGTGTTGGATGATGTTCACTTTATAGTTTAAATTCTTCAGTTTTCATAGAATTTTCTGCCCTTCTCAGCAAAAGAATGAAAATTTCATGTTAAATTTATAATTTTTTCAAATAAATTGATGTCTACTGAT…	433
GLX2YC301-GNXWWY103_c851	CTGAACATTCGCCTCAGACTCAGACAAGGGAACAGAAACNACCTGAAATTCTGACTCGTCCAGAAAATTCTTGTGATGACCATGACCGCCTTTCCGATCGTTATAGAYGGTTACATCAAGAGTCTTGTTGGGAAGATCTCTGAGCTGATTTATGTTGAGAACTAACTTTTCATTCCAATAAGGATTAAGGTCTTTAGGCTTGGTTTGAGTCCTTTGTTTCTGATCGTCGAACTCTACTTCAACAAAGGGACTTGCAGATCCTTGACCATCTTTAGGCATAAGATCACTAGCATCAAGAACTTCTACTACCAGTTTTGCCATGGCAGGATGGGAATAATTAATCGTACGACCAAGAGAAGAGAATTATGCCTTCYTTTGTTATTGATCTAAAACGAAAGG…	492
GLX2YC301-GNXWWY103_c852	ATGGGGGAAAAATTAGGATTATTGAGAAAAATTCTAGAAACTCCTCTTTCTCTCTGATCTATAATTAANCANTNGNATCNNNGCACAATWTCCKSKKGGgAACGTGTTTCCTCTTTCTCCGCGTACGTTATCTTGTTTGAATTCAATGGCGACGAAACGCATCTTGAAGGAGCTCAAAGATCTACAGAAAGATCCTCCTACGTCCTGTAGTGCTGGTCCTGTCGCTGAGGACATGTTTCATTGGCAAGCGACGATAATGGGACCWACYGATAGCCCATATGCGGGWGGGGTGTTTCTTGTTTCCATTCATTTTCCTCCKGATTACCCTTTYAAACCCCCCAAGGTTGCATTTAGGACTAAAGTCTTCCACCCAAATATCAATAGCAATGGAAGCATATG…	966
GLX2YC301-GNXWWY103_c853	ATGGGGGTGTACGGGTGCTCGAGTTCTCGTNATGGGGAGTCGTGTAGAGTTATGGAACGTAAGACGTTGCTTCTGGTTCTMTTCTATTTCCTTTTCGTCGCCGCTGATTCAGCTGAGACGTTCTCCGACGATCAGCTGATCAGGCAGGTAACTGAAGGCGGCGATGAGATCATCAACCAAGGTAGCTCTGAGCTCTTGGGTGCAGAGCATCAtTTCTCGCTCTTCAAGAAGAACTTCGGCAAATCTTACGCTTCGCAAGAGGAGCACAACTACAGGTTCAAGGTGTTCAAGGCGAACCTGAGACGCGCGGCGCGTCACCAGAAACTCGATCCGAGCGCCAGTCACGGTGTGACTCAGTTTTCCGATTTGACTCCGGCTGAGTTCCGGAGGACTTATCTC…	1369
GLX2YC301-GNXWWY103_c854	CTTATTGGGTNAATAAACCATAGCTCAACAGAGTCTTCGTCTCTCTCTAGCTGCCATGGCTAATATGAGTCCACCTCGGCCGCCATCAACAGCCAGCAGAGTCAGCTCGGAAACAGTGGAAAGAGCGGTAAACGCACTCTTAAAAATGGAGAAACTCCAAGAGTAAGACAGAAAAGCCTCAGCTTTTAGAGCAAGATGATTTTCTGTATCTAATACTAACTCTNCAAGNAAAATACCTCNAAAGTTCTCGCACTAACCCACACNAAAATCTTGCTGCCACACTCACTTGTCGGCGGAGAAGAAGATNAACGCACCGGAGCTCTGCCTCNATAATCGACGACCGTNCCAAGTCAAAACCTCAAAC	364
GLX2YC301-GNXWWY103_c855	ATGGGAAAACGATCCGAGCGAATCACAAAAGAAAACAGCGTGAAAGGGGCATCNCTTCTTCGAGTTGTGTATCGGAAATCTCCGGCGAAGCTTCGAGCACGCCACCGAGTTTCGCCTGCAAGATTACGTCTAAGAATAAAAAGAGAGAAAAGATGGCAGATTCCAAGGCCGAGGGTATTTTCGTAATATGGTGTAAAAGGTTGGGGTTAAGTGGTAATTCGGTTGTTTCGTTGGCGTGTGGAGCGTTGGAGTCGTGTTCGAAGAAGTCGACGGTCTTACCCTTCGGGGTTTGCTTGGCGGCTTCGTTTTGGCATGGGTTGAGAAAGTGCGGGGATAGATCGATAATCACGTGGCAGAATCTGAGAAGGCTCGAGGCTATATCTGGAGTGCCGGCTAAAC…	583
GLX2YC301-GNXWWY103_c856	ATGGGGAATTCAGACACGAATGAGTATACAGACCAATTAGCTATTGGCTGGGGAAAAGGAGTTATCAGCTGGAAGAAAAGTTCATTGACATGTTGTGAAAGATTCACTGAGTAATCATCGATAAGTAATTATTGATGGTAAAAAGCGAGAGTAAAAAAAGCGAGTTTATCGTTACAAAGAAAGTAGATAAGGGCGCACGGGGGATGCCTTGGCTCTCAGAGACGAAGAAGGACGTGTTAAGCTGCGAAAAGCTGTGGGGANTTGCAANAAAAGCTGTGATCCGCAGATATCCGAATGGGGCAACCCGCTTAGTTGAAGACTAAAGACAAAAAACCGNNNNNNNNNNNNNNNNN	353
GLX2YC301-GNXWWY103_c857	CCATGCAATGCTAAAGTGTTATGCTGGGATATTCTCTAAGATTTTTATTTGCATATTAGGTTGAAATAGACTCTCTGCATAGTTCGCATTGAGTTTCAACTTAGTTTCTCCCCTATGAATATCAACAATAAGGATGTTGAATACTTATCACTACTGTGGCAGAAATCTTCTGTCTTGTGCTGTTAAATTTGGCGCTGACTTAAGATTTGGCATAAATTTGGATGCCAAGAAAAGAGTTNNAATNACTTTTTNNNNNNNNNNNNNNNNNNNNNNNNNNNNNNNNNN	285
GLX2YC301-GNXWWY103_c858	TTTATGGGtTAACACACCTCTCCAGATGGATACAAGTACTATTATAACAGTTTAACCGGTGAAAGCAAGTGGGAGAAACCTGAAGAGTTGGCATTGTTCAAACaACAGCAGCTGTAACAAAACCCTCCAGCTCAACAGCCTCCAGTCCAGTTGCAACTCCAAGGTTTGCCTGCACAGCAGGTTCCTCAAACTCAACAGGTGCAGCTTCAAATGCAGCTCCGTCAGCCGCAACTGCAGCAGTTACAACAACCTTTTTCTTCATCAGAACTTGGTTATACCCAATTACCTGTGGCAGCGGGTTCAGTTATGATCCGACACACTTCCTACGGGGATTTGAAGACGAAAGTGGAATCATAGTTGGTACCAGGGCGAAAATATGTTGTGTGGATAATGGT	395
GLX2YC301-GNXWWY103_c859	ACATGGGTTTCCCAGGATTGTTAGAAGTGAGGATGAAGATGTGGAACTTGAAGGCTTTCACCAACTCATTGATGATGCGGAAGAAGAAAACCCTTTGATTTCAGTTAATGGAAAGAGTAGGGTTTCCGGAAATAAAAATGGGGCTTTGGTAAAAAGGCAAGTCTTGACTCAACCAAGAGTGAAAAAGAGTGTGACCTTTGACGAAAATGGGAATGTGTACAGGATTTTTGGCAATTCAAATGGGTCAATTTCAAGTGGGGATGGTACTCTGACTGAGGAGAATGTATCGGGTGAGGATAATGGACAAGTTGAAGACACTAATGGTTTNACCTCAGGAGACCAAGGATGAAGATGAAAATGGAGAATCATGGCAGAGCAGCGATNGGGGAAAGAAACTNC…	436
GLX2YC301-GNXWWY103_c860	ATGGGGGCCGAGAGACTTGANNANGNNCTCTCGAGTCTTTATCCAACTCCATCGTCCCCTCCCMTRGKGGATAAACAAAACAAAGAAAAAGCACGGAAATAGTTGATATCAGAGGGGGTGCCTTTTGTTTGAGATAGAGAGATGGCGCTTCACTGCTTATCTTCTTCTTTCTTGACCATTCAATCAAAATTCAAGACCCTTTCACTAAACAACAACTCTTCTTCTTCTTACTCAAACTTGGCCACTTTTAAGCTCTTAGTTTCTCCAATAACCTCTCCCACGATGTCTTCTCCAGAGGCTCTCTGACAATGAGCCCTATCCAGAGAACNAATGCGTCATTCAGTTGTTTNGCGAGGCAGCTNCGAAGAAAAAGCCGANTCAGCTGCTNAGAGAGCTCGC…	417
GLX2YC301-GNXWWY103_c861	CATNGGGACTATAAAGAAACCACGGTTTCTCCCCCCANCCCTCTTCTTTCAATATCAATATACCCACAAGTCCCCCACCCAGTACAATTCCCATATCTCGAATTTGCCCCCTTTTTCTTGTTCTTGTTCTTGATATTCTCTTCTTTCCCCTTTTTCTTTGGTGGGTTTATGAGAACTTTGCATGCTTTGCTTGGATTGTTACTCAACTGGGGTTTGAAAATTNGAGCGGAGTTTTGTGCTACAGGGCNTTGGTTTTTTTTGNTAGTTTGAGAGNTTTTCAGTTGTTGTGAAGAAGATGGAGAAGATTAATTTTGTGAGGAGTGGTGTGCTGAGATTGCCTCCTGGATTTCGRtTTCATCCTACTGATGAAGAGCTTGTTGTTCAGTACTTGAAGCGCAA…	1229
GLX2YC301-GNXWWY103_c862	TATTGAAGAAATTGGGAGTCCTGAAAAAGTGATTGCTTCTCTTGGCCCTTTTGTCACTGGAAACTCATATGATCCAGACGAGCTCTTACAAGCCTCTATAGNAAAAGTTGGGAACCAGACGTACTACAACTATGTGCTGGAGACACCATTTGCTCTGACAGGTGCGCACAATCTTGCAAAGGCAACCGCAAAAGGAAACACTGTTGTTTTGTTCGTGGCTAGTGCAAATGACAAACAGTGGCCGACATCTCAGAAAGTTTTGAAAGCCATGCTTGATTCTTTTCAAGTGTAGTAAATTTTTCAAGCAAAAGGATGGTTCCATTCAATTCTTTACATTTTTGCTTATAAATATCACTTAACCTTCAGCTTGTAATATTTGTTGATTCTATCTACTGGGAG…	478
GLX2YC301-GNXWWY103_c863	CATGGGATCCCCCTTTGCCTCCTTTWTSGKKMTkgKSAGAAACAATTCCAGCTATCAACACAGCGATTCCCCAAAAGAAAATACGAAGGAATATTCAAAAGTAGAGGAGAGTCGCTGTTATGGGTGAGCAGAAAGGAGCTAAAAATGACGGCGAGAAGAAGGCTGCGGCTGATGCCGGTGCCAAGAAAGACGACGGACCGGTAACTGTCGTTTTGAAGCTTGACTTGCATTGCGAAGGCTGTGCTAAAAAAGTCAAGCGTGCCATGAAAAATTACGAAGGCGTTGAGAATGTGAAGACTGACTGCGGATCAAATAAGGTCACGGTGATCGGAAAAGTTGACCCTGTGaAAATAAAGGAGAGATTGGAAGAGAAGACGAAGAAGAAGGTTGATCTCATCT…	1362
GLX2YC301-GNXWWY103_c864	TTCCCAAACCCACCTCCCAATTTTGCTAATGGCGCAGCTGGTTCATTGCTGCCTCAGATATTTGGGCAGGCATTGTATAANNNATCAAAGTTCTCTGGCTTACAATTGTCTCAAGATATGGACCCTTCTCAATTGGGTAATCACTCGCAACAAGGGCAGCATAAGTCGTTGGCCGACAGTGTTAGTGCAGCCACAGCTGCCATTGCAACAGATCCCAATTTCACTGCCGCTCTAGCGGCAGCAATCACATCTATTATCAATGTTGGTGGTGCTCAACCAAACAACAATATTAGCAACAGTGACAATTCCAATCTCGCAGCAACTACAAATAGCAATGTCAAGTCTTCCGNACGAAAGNAAATGAAGTTGGACGTCCCAACAATCAATAAATTTTCATTT…	440
GLX2YC301-GNXWWY103_c865	AGNTAAATTACTGTATACATTCATACAGAAAGAAAATCTGTACCTTCAATTTATTTTTCCGAAATCAGGTTAATTGCAGAAGGCCTGTAATCGGCCTACGACTCNAAAACTCTMTgGKAGAAGAGGAAAAACACATTGGTTTAAGAGTTTGCAAGTTGTAGCAAAAATTTTTCATGTATTGAATGTTTGGaAAAAGTCTCTaaCTTGATGNAAAAGGAAAAAAAANNNNNNNNNNNNNNNNNNNNNNNNN	250
GLX2YC301-GNXWWY103_c866	GGCTGAGCACCGAAATGAGCATCCGTAACAGTATTTATAAAGGAGTTCTTATGCAAAACATTGTCATAATCTCCTGAAACAGATGGCAATGGATGGTTCTGCCTGCCTCGTTGAGATGAAAGATTTAAACTAGGCAGCTGACCTGCGAAACCATATCCAGAAGATAATTGTTCACTCCCATGCATGAATGAGCAACTGGTAGATAAAGATGGATTCCTAGTATTTGAAACATCAGCAGGTGAACTATAATGGTAGGATGAGGCAGCTTTCTCATGTGAGTTGGTTCTAACAGTTGGTTGCTCTGGAAGAAACTGATACTCATGGAGAGT	329
GLX2YC301-GNXWWY103_c867	GAGCCAGAATTTGGCACCTTCAGATGATGGTGAGGTCTTAAATTTTAACTTCAGGGTGTTATTGGTACAGGTGGAGATACTTAATGTTGAGAAGACATGAGCTGAGCTTCATTTTTGCATAGAAAACTCATTTTCCTTTCCCCTCTCCCTGCCCATTGCCCATTCATTCATCAAATGTGAATGATTACAATGGTGCCAGCATTTTGTGCATAAATGGGTTGTTATTAGGACCGTTAGGCGTGAAGAGTCTACAGTGATTAATGTTCAATCCTTTACAATCTATCTTCATATGAAAATATTAATTTTAACCTTTTTTTNNNNNNNNNNNNNNNNNNNNNNNNNNN	344
GLX2YC301-GNXWWY103_c868	TTCCNTTTGTNAAATCATGAACCCTCCTGGCTTCAGAGTACACATGAGCTGCTCTCTGATATAACTTGTAATGCTTGGCAACGTTTAGTACATCCAGAGATGATGGACTATTCTCAAAGATGGTGGATAGCTTTTCCTCAGTGATGTCCTCAATATCTTCCGCCGAGTATGGTTCCTCGTGCAAAAATTCCTGAACAGTGAGGACAGGATCAGAAGAACCACTATTACCAGCAAATGCTACACACAACCCTTCAACATCGGAAAAGAG	268
GLX2YC301-GNXWWY103_c869	GGTACAGCGAGAGGTCTAGCCTATATGCATGAGCTTGCAAATNCTCCTATTATACATAGGGATGTGAAATCAACNAACATACTTTTGGATGAACGATTAACTGCAAAAGTTGCCGATTTTGGTCTCTCNAAAATCTATGGGTGATAGTGACAAGGGTCATATCTCTACTCAAGTTAAGGGCACAATGGGTTACTTGGATCCTGAATATTACATGACACAACAATTGACGGAAAAGAGTGATGTTTANTAGCTTTGGAGTACTGATGCTGGAGTTAGTTAGCGGACGAAGACCCATAGAGCGAGGAAAATATATAGTGAGAGAGATAAGAACGGCAATGGATAAGAAAAGAGAACTATACAACCTTTATGAATTAATTGATCCGACCATTGGTTTGAGTA…	901
GLX2YC301-GNXWWY103_c870	TCCTGTCTGGAGCAAATATAAGCATTTTAACTAGCCATGAGCGGACTCAATTGACGAAGCTTTGGGCAGGGGGAAAGATGGACATTATTGATGCAATCAATGAAGCAGCGGCACAACTGGAGCTCGGTGGCGTTACAGTTACCTAATTACCTCTAACTGGCGCTCTTTCTCTCTCTCTCTCGCCCCCACTATGTGTGACTGTGAATTAGTCACTCTTTAGGTTAATCTACTACTGATTCAAACCATCTATGAAAATCCCCGTGATACTGTCATACTGAGGAACTAGAACTGTAGAGAGTTTGCTTCTCAATACTTGAAAAGACACAACAAAACCATAGATTTTTNNTCTTGTCATCTTCCACCAGATGAATCTGAATATAATTACTTAGNNNNNNNNNN…	417
GLX2YC301-GNXWWY103_c871	ATATCTTCTCTGATTTTGTATTTACCACCTATGTTCTGGGCTGCAATTGCTTCAATTCAAAATCAATAGCGAACCTCCAACCGTATATCGACCGATGCACGTGTAATAATTAATTTGAAACTTTTAATGGAGTCAGTACTGTGTCTTGTTGGTTAATCACACTTGGGTGTCAATAATGTACGAGAGTCTTTCATTTTCCTGGTGTAATATATCTTTTCAATAAGGTGACTATCGTGTGTTGCTCATTTTGAGGTGTTAATATCTTTAATTGCATAGATTTTGTCTTGTCTTTAAAGAGATTTGGTATGTATTTTGTTCTATTGTATATATTGATAGCCATCTGGCACTTTGATAAGAAATTTCTTCAATATTCCCATNNNNNNNNNNNNNNNNNNNNNN…	413
GLX2YC301-GNXWWY103_c872	TTTGTANNTTCCACAGGCTTGGCTCATATTCCATTAGCTGTCTACTGGACAATAAGGAGTGTCGTGGCTTGTGCAACTCAGATTGCTACTCTCACAAGCATGGGCCAAGANNTTTATATCNACCACTGAGGCATGGGNACTATCCACCTTGGCTCATAAACTAAANNATACATGAACATCTGAAGAAGCTCATAGCTACATGCTACCGTCACATGGAGGNAAAGAAGAGTGTCGAAGCCTATCAGATGCTT	251
GLX2YC301-GNXWWY103_c873	ATNGGGATgKSAGTCCAGCGTTTCCGCTAAAACGTGTTCGTTTTAGCTCTCCTTCTCTCTCTCGCACTCTCATGGCGACTACTCTGCAACTTTTCCGTATCTGCGCTCGCACGGACCTAGGTTCTCGCGATAATCGGGCCGGAGCTTTGGCTTTTAGGGGCCGGAAGCCTGTCGTGATTAGATGTGCaAGTAAAGAGTCTGCTGATTTTGACGCCAAACAGTTTCGGCATAAGTTGACGAGAAGTGAGAATTATAATCGGAAAGGATTTGGTCATAAAGAAGAGACTATGGAGCTCATGAATCAAGAGTACACAAGTGATATCATAAAGACATTGAAGGAGAATGGTAACTCGTATACTTGGGGAAACGTCACAGTGAAGCTGGCAGAAGCATATGGTT…	1642
GLX2YC301-GNXWWY103_c874	ATGGGGATTATCGCCATCGAAAACCAAACGGACACACCACACTGCTGCTCTGCTCAGTCTNCGTAGATTTGCTCCGGTTGTCTTAAAAACCCTAATTTTTCCCACTCCCTTACC	114
GLX2YC301-GNXWWY103_c875	ACTTGACATAGTTACGAATAAGGTTACCGAAGAGGAGTGTCAAGGTGTNCCCCACCATTTGCTAGGCGTTATTGAACCTAATGAAAATTTTACATCAACTGATTTCAGAAACCATGCATCAGTAGCCATTGAAACCATCCTCAGCCGGGACCGACTTCCGATCATCGCCGGCGGATCCAATTCGTACATTGAAGCTCTAGTAAACGATGATGCTGAATTTCNATTAAGGTACGACTGTTGCTTTATCTGGGTGGATGCATCATTGCGTGTAATAAATTCCTTTGTGTCCGAAAGAGTTGATCGGATGGTGGACTTNGGCCTGGTGGATGAGGTGAGGAGAATGTTCGATNCCCAGGCTGATTACAGTAGAGGAATCAGACGGGCAATTGGTGTCCCTGA…	709
GLX2YC301-GNXWWY103_c876	TTATNTGGGTATTCTGGTGTCCTAGGCGTAGAGGAACCACACCAATCCATCCCGAACTTGGTGGTTNAACTCTACTGCGGTGACGATACTGTAGGGANGTCCTGACGNAAAAANTAAANTCTGCGTTGATANNNNN	136
GLX2YC301-GNXWWY103_c877	CACATCAGAAGTGAGATGCAGGTGGCTAGCAGAACTTCTTGATGGAACATTCATACTACCTAGCATAAAAGAGATGGAAAAGGGCATGNNAAAATNGGGATGAATACATGAAGCGATACTCGGGCCAGTACTACCGGAGATCATGCATTGGTGCTCTTCACATTTGGTACAATGATCAACTGTGCAACGATATGGGATGGAACCCAAAGAGAAAGAAAGGAATGTTTGCTGAATTGTTTGAGCCTTATGGACCATTGGATTATGTTCCTCCTNNCCAAAAACATTAACCAATGCAGTACTTCCAATTTNTGTTTTTCCCCATTCTGTTTCTCCCTTCCCCTGTTTCTGCTGGAGTTGTTTTGTTTCTGTTTCCTTTCAAAATNATTCTGCTTCCATCAT…	469
GLX2YC301-GNXWWY103_c878	CTTTATGGGGAAATTCAAGAGAAAGCTGCTGCAGAAGCTAAAGAGGAAGCAGAAAAGGGAGGTTTGGATATTCTCGCTAAGGTGCATGAACTCAAACAGATGCTGACACCTGCAAAGGAAGCAAATGACATCCATGCGGGAGAAATTTATGGAGAGAAAGCAATTCTAGCTACTGAAGCAAGGGAGCTTCAAAATCGCCTACTCAGCTTGTCAGAAGAAAGAGATAAATCaACTTGCAACTCTGGAAGAGATGCACGAAGCCCTTAAAATCCGACTTGCTGCAGCAGAGGAGATGAAGAAAGCAGCTGAACAGGAAAAGCTTaGAAAAGGAGAATCAGCCAGGAATTATCTTGCTGAACAAGAGGCCATCATGGAGAAGGTTGCCCAAGAGTCAAAGAT…	434
GLX2YC301-GNXWWY103_c879	CAGTTGATGCATGGTGGAGTGATGGCTGGTGGAAGGGTTGTAATTGGAGTTGACAGCTCTAGTACTGACAATCTGCAAGTTTATCTTCCTNGGTGAAAGCCTATTCTTGAATGTATACAAAAAGGATCTCAGAATTTCCAGAGATTGGATGGGGGATCAGTGGGTTGATATTGAGGCAAAACCGGACATTCACTCTGTCATATCTGCCACTGTTAATCCCGAAAATAAAATTTCCTTGTCCTCAACTATTGCCAAGGATGTCAAGACTGATGGGTTGATGTCTATACTGAAGTTCCTATCATAACAAAACTCGATACTGTCGAAGAGGGAAAACCAGACTTGGCTGCTTTAGCCAGTTCTGATAGTCTTCCAGAAGATGTGGACTGGCTAAGTGAGAAG…	458
GLX2YC301-GNXWWY103_c880	AAGCAGTGGTATCAACGCAGAGTACATGGGGCAATCCAAAACATAACCCATCATCTCTCTCCCTCTCCCTCCGTTTTCTCTCTCTCCTTTTCTCTTATTTATGCAATCGGGGATTCCATGGAGCTTGGTTTAAGCTTAGGAAATGCTTCAAAGCCATTTGGTTTCATGGAGAAATCTCACGAAGTTAGCAGTAACAAGGGAGGGATAGGGTTTTGCATGGGCTTATCAATCGGTCCAAGTGTTAGATCAGAAGAAGATTTTGTTATGGAGGACAACGAGAGGATGATCATCACGCCGAAGNAAAACAAACGACAACAACGGCATCAGCACCAAATACAGAAGCTNACAAAGAAATCAAGTCAAGCTGTGGATTGTGATAAAAATTCTTCAGTGGACGTA…	756
GLX2YC301-GNXWWY103_c881	TATTGGGGATAACCACTTTCTTCACTTTTAACCCTTGTGTTCGTCTGCTATATAATAAACACTCTCTGTTATTCARTGKGGACCATGGGAGGCATGAAGGTGCATCAGTTGGCACGTGGATTCTGGGAGCACGAACCCTCTCTCACGCTTGGCTGCAAGCGTTTACGCCCTCTTGCTCCCAAGCTACCTAACACAGACACTCACAGCACTGTCTCTGCTTTCGATCTCAAGAGCTTCATTAGACCAGAAAGTGGTCCTAGAAAACTTGGATCTTCTGACGAGAAGAGNAATTCCCCTNCAGGTGGAAACGCGACCCGGGGGGGACAAGGTGGAACCCAACACAGGAACAGATA	353
GLX2YC301-GNXWWY103_c882	ATGGGCAAACGGGGATGGATTTTCTTCCAGTGAAGGTGGACTTGGTGGTTCGTCTTCTGCAGGGGTAGTACCTCAGGATGCAGATTATTCCTTTGCTCCCACCCTCAGTGATGAGTTNGAGGTCCTGATTGTGGCCCGAGTTCCCAGAGCCGAATACTGGAAGTTTTATTATTAAACAAGCGATTTTTCTCTCTTTTGAAGAGTGGTGAACTCTTCAAGGTTAGAAGGGAAATTGGGTTTAGAGAACCATCCGTGTTTATNTTGGCAAGTNGGGATAGTTGTTGGTGGTTATTTGATAGACATTTTAAGTGTCGTAGAAAGCTTCCAGAGCTACCATCAGATGAGTGTTTTAAGNGGGGANATAAGGAATCACTTTGT	378
GLX2YC301-GNXWWY103_c883	ATGGGGCAGCTGATGAATCTCATTTGTTTAATTGGTAATTTGCGTCTGAAACATTTCAGTGATGCCATATCACCTTGGAGAACTGATGCCCACTTTCTGTTTTCATTGAATTAATTATTTGGATTTGTGGTGGTTTTATTGTTCTTTTTTTGAGTCAAAAGNAATGTTATACTCGGCTCAAAGAATTGGACTGATGTCTAGTCTTGTTTTGCTGTAATTGCATTGGTATTGGTAAAGGAAGCATGCATCCCTCAGCTTGGTAGTTTGCCTGCTATGCTTGGGTGCAGTGGAGAATGAATAGGGCAAGTGATGACTATTACAAGAACTAATGGGTAATTTGCATCTGAATTATTTTGTTTGATGCTTTCACCTTGGAGACCTGATGCCTTCATTCTTGTT…	466
GLX2YC301-GNXWWY103_c884	CCTCTAATCCATGGCGAAAGTTCTGATTCATCTCCACCGTTCATCGGAACACCACTCCCATCATCATCATCATCACTCTCTCGCCATGGTCTCCACCCTCTCCCTCGCCGTAGACTCTCCTCCACCAGAATTAAACTCAGCTTCCAAGAAATTCCTCCAATTCACTCCCTTGACTCTTCTGTTGACTTCAATTCAATTTTTAGCCGAGCCGAGAGCTTGGTCTACACGCTGGCAGACGCTGCCGTTTCACTTGAGTCCGCCGCGGGGGGAGCTGCTTCCACGTCAGTTAATGCTGCTTCGCAGAAAAACGGCGGCTGGTTTGGATNNNATCTCTGAAGCTATGGAGTTTGTTCTCAAGATATTGAAGGATGGGCTTTCTGCCGTGCATGTGCCATATGC…	1361
GLX2YC301-GNXWWY103_c885	AGCCACCTCAGTAGNATGGGTACATGGGTTTGAGTGCAATTTATTCTCGGTGGACATAGGTGCTGATCGGATAGTATGTGGTGGGGAGGAAGGCATTGTGAGGATTTGGAATTTCTCACAGGCATTGGAAATTGCACAGAGGGCCCGTGCTTTGAAAGGAATACGATTAGAGAATAGGATGAGGCGGCGTAGGCTTCAGATAGAGATGAGTGCTAAAGGTGTTCGGACTGATCAGTGTTCAGTTGCAGCCAAGAAGAACCCAATGAATGGTGATAGGACTGGTGTTTGGCACAACAAACGTGGGATGAGCAGTAAGCTGAAGGCTTAGCAAGTTCAGCATATCACCAAGCTATTNCAATTGGTANTTAGTGCAGGTTATACATTGAATGTTCAGTATGC…	471
GLX2YC301-GNXWWY103_c886	GTAGCGTGGAGACTCGGCCTGTGTTGTGCAATAGCACATAGTCCTCAGTTGTTGACTTTCTCGGCNTAAAGCCACCGAGTTCTCAGCGGAATTTGAACCTCTTCTGCACCACAGAGGTCAGCTCTATAATTCTCCTCCCTTTCTCGCCTCGACTCCAGAGTAGCGTCCTCTGCTAGCTCTCTCGTCAATACCTCGTTAAGCTCGACGAAAAAATTTTGCTGTTGTTATCAGTTGGTTGAGTTGTAGAGACAAAGATCTGNNNNNCNTNCNCANNTNCTNTGCNTTNCTTCTCTGATGGAGATGAGAGCATCACAATACCTGTCCAACTCTTCCTTGCTTTCACTTTCAGTCGGTTCAATCATGAGCGTGCCTGGAACAGGCCATGACATTGTTGGTGCA…	2944
GLX2YC301-GNXWWY103_c887	TTCCAATAGTTAGGAGAATGGCAGGAATGCCAGCCAAACCCAGNTGATAGTCTCCAACCCCATCCTGCTTTTATGTGTGAGGTCCCATAATTGACCAGATTGGCGAAAAGAATGCCGATGGTGACATTTAGCTGGAATAGTATGTTAAGTCCGCCACGTATCTTTGTTGGGGCTATTTCCGATAGGAACAGAGGAACAGCCTGATTAGCAAAACCAACACCACAGCCAAGCAAGATCCTTCCAATAATAAGCATGGCAAGGTCTTGAGCAGTAACATTAAGCACAACACCGACTATGAAGAAAACACCGGCAATCAACATGGTTAGCCTCCTGCCTAGCCTTCTAGTGGTGTACGATGCAAAGAAGGTGGCTGTTAAGCCAGCCAGGTACAAGGATGAA…	763
GLX2YC301-GNXWWY103_c888	ATGGGGCCCTTCTCCGCAGGATGAACAGGTATGGACTTTTGGATGAGAGCCAAAATAAACTCGATTATGTCTTGGCYCTGACTGTTGAGARCTTCCTTGAGCGCCGCCTTCAAACCCTTGTCTTCAAGTCTGGCATGGCAAAGTCAATTCACCATGCTCGTGTSCTCATTAGGCARAGGCACATCAGGGTKGGAgGCAAGTTGTGAACATTCCATCCTTCATGGTGAGAGTGGACTCCCAGAAGCATATTGATTTCTCTCTGACAAGTCCATTTGGAGGTGGTCGTCCTGGAAGAGTGAAGCGAAGGNACCAAAAGGCCGCTGCCAAGAAGGCTGCTGGTGGAGATGGAGATGAAGAGGACGAGGANTAAACCTNTAGCTANTACCAATCCTNTNANNC…	421
GLX2YC301-GNXWWY103_c889	TTGGTTTCTTCATTTAAGGAAATATTTTGACTGGTTTGTCAACTAGGAAATATAGACTCATTTACAGAAGAATATGGTTCGGTTTTCACTTCCACAGTTTCTGGTTGTTCTTCTTTAGCGGTAATCCTCAGTATGCTGTTCAGTGTCTACACCTTCATCTAACTTCTCTTCTTTCAATCCATTGGCATTAGCTAAGCCGTTCGGGTTTTTTCATTCCCAACATCTAGTCTAGGTCGTTTAGCTTCTGAACCATCAGCCTCCGCCATGCCATCACCATTCTTGACAACATCCGCCTCTGCGTCGGAGTTTATTGTCAGCTGGCCCTCCACGTGCTCCACAGcCCTCAGGCTCCACATCGTCGAGCTTCCGCTTGAGATCCGCGGACGCAGCTACAGCCGG…	603
GLX2YC301-GNXWWY103_c890	TATNGGGGNGNGGACTGAGTANNNGATTTTCACCTAGTAGACACCAAGATCAAAGATAACATCTACAGAATGTGCACCCTAGAGAAACGCGGCGACCTTTTTGTCCTAACCTTGACCGGTTCCTCCGACCAAGACGAGCACCGGATCGGCCCATCTGTCATAGGCTCCATCCTCTCCGCTCTTTCCCAAGCCAAGGCCCAAGCCACCCCCGGTTCCGCGCTTTTGACCACCTCTAATGGCAAATTCTTCTCCAACGGCTTCGACCTCGCCTGGGCTCAGGCCGCTGGATCAAGAGCCRGCGCCCGAGAACGGCTACACTACATGGTCGAGGCCTTCAAGCCGGTTGTGGCCGCGATGATCGCTTTACCtATGCCTACCGTAGCCGCCCTCAATGGTCAC…	964
GLX2YC301-GNXWWY103_c891	CATGGGGGGACTGGTGCTAGTATCCCCCTTCCaAAACTCTTCATTTCCAAATCCAGTATCCCAATCGATATTGAATTGACNAAAGCTCTGCAGCGACACAACCAATACAAACTCCATCGCCTCTCCATTCTTGGCAGGAGCTATTATGGAAGACGTTGGGATAATGAAGGGAGACGAACTCATATTAAGGGGGCTGAAGTTCCACGGTTTCCATGGGGTGAAGCCTGAAGAAAGGAAACTTGGACAGAAGTTTTTGATAGATGTAGATGCCTGGATGGATCTTCAGCCAGCTGGTAAAACTGATTGCCTGGCTGATACTATTAGTTATACTGAAATTTACCGCATAGTTAAGGAAGTCGTGGAAGGACCGCCGCATAATCTTCTGGAGTCGGTGGCTGA…	465
GLX2YC301-GNXWWY103_c892	ATGGGGATNNNGGCGTCCGACAGTCTAGTCGAGAGAGTGCGAGAAGAGAGAAGAGTCGAGAGATGTCGATACTGTGGGAGAAAAGCGAGACATGGAGGTGGATAGTGAGAAAGACGAGGGATTCCAAGCCTTTCTTTTTGGCTTTCGCCACCATATGCGGCGTTGTTCCTGGTGTCATTGGCTACGGCGTCATGCAGGCTACTAACTCTCGCAATCCCCAGCTGGAGGCCCACCTCCGCCAGACCGCCCGCCCCGATTCTCTCATGATGGGACAAGTAAACAGAGAGAGACTGGCAGAATACCTTGGAGAGCTGCAGAGGAAAGAAGATACAAATGACCGATATGTAGCTGCACTGAAAGGAGAGACACTGACNAGGAAACCATATGTGAGAATTCAAC…	567
GLX2YC301-GNXWWY103_c893	ATGGGAGCTTTTTTTCNATAGCTCTCATCATTTTGCTCCTCTATTTCTCTCCTCCTCCATCTCGTTTCAACGAAACGAGATAACCAGCATCGTCGACTCTATAAGAAACGTTTCGGTTTCTCCTCCGTTTCTACTGTCTTTCAACCCAACCGCACTTCTCTCAGATCCGCCCCGGTTTNN	180
GLX2YC301-GNXWWY103_c894	ATCTGGTATGTGTATTGCATAGCTCCACGAGGAGAAAACTTTTTAGGTTTTACGGGATTACTTCAGTAATCGGTTACATATATCCCTTTGTCGGTAAGACTGTACATCATATTAACATAATTCTGCATAATTCTACATAATAAAATGCAATCACATATGCCTACATCAAATTAACCGAGAGCTATCCCTATGTAAAAATTTCCATGTTACCTTTCAAAACCATTAGTCAGATGATGTTCCGATGAACTCCATTTAGCGTTAACTGTCAATGAGAAATATTCATGTATGCTTAGTTAGCTAGATAAACTTCATAATCAAAACTTGATAGACCGTAATTTCAAGGGCCTTGTAAGAAAAAGATTGTTGACCATTGAAAATAACTCCCCTGTATGTACCCCA…	938
GLX2YC301-GNXWWY103_c895	ATCCCTTTCAATTGGTCTACAGTATCATTGTAGAGAATCCCCGTCTTGTTTTCCACATCCTGATTATTTTATTCCCTCTATTGATATGCAAAATAGATCTTGCCATTTCTTCTTTTTGGTCTCANTATCATATAACATATRRKAATATTAAATAAATATTTTTCTTGGGAATTCTCAGGTGTAAAGTGACCCNTTTTTCTGCTTTAAGAAAAAAGaAAAGAAAATCTTATCCCCCGACTCATTGCACATTTCAATTTGAATCGGGGATTCCACGCACAAATACAAGTGGTTTTTAACTACATATACATCTCTTACCATAATATATTACAATATGGAATANANNAAAAANANNAGATTTTCAATGCGAGATACTAAAAAACNTATCTTTCCGTGGCACCG…	457
GLX2YC301-GNXWWY103_c896	GAAACTGGCACATTGCACCTCATTGGGCTATTGAGTGATGGTGGTGTACACTCCAGGCTTGATCAACTACAGTTGTTGCTAAAAGGAGCTAGTGAGCATGGTGCCAAAAGAATTTGCGTTCATGTTCTCNNTGNNGGGCGTGATGTTTTNGATGGTTCAAGTGTNGGCTTTGTAGAAACNCTTGANAAAGATCTTGNNGAATTACGTGNNNNAGGTGTTGATGCACAGATTGCATCTGGTGGAGGTCGTATGTACGTTACTATGGATCGCTATGAGAATGACTGGAATGTTGTGAAGCGTGGATGGGATGCCCAAGTTCTTGGAGAAGCCCCCCACAAGTTTASAAGTGCAGTTRAAGCTGTCAAGAAACTGAGGGAAGAGCCCAAGGCMAATGACCAG…	785
GLX2YC301-GNXWWY103_c897	CTTTGGATTGGACTCTGTCAACTTAAGTGATAGACCCGAGGGCATCNAAGGACCATGGTCGGGCAACCAAGTTGAACTTGCCCTCCTGATCCAGCATGCTTTTTCTCAACAAAACATCAGATGCTGGCAATTGATCAGCAAAGGGTGAACTATACCCATGAGGGGAATCAGCATTTGCCCCAAAGCCCGACAGCAAATCTGTGTAAGTTGGTTCATGCCTCCCTGATGGGCCCCAGTTCTCAGATCCATATCTTCTTGAGGCCGAAACTACATCAATCTTCTCATCATCAAGTGAAGGTGGCCACATGATAGACTTTTTCAGCAGTGTCAGACTCATTAATCTCTCTCTCAGCAAAATTGCCTCTCAAGGTCGAGAATTCTTGACCTTGCAAGACCCTT…	472
GLX2YC301-GNXWWY103_c898	GCCCTTTTCGGATTCCGGTGTTACAGGAAAAGGAGTTCCATACAGCATCTCTATCTAGAGTTAGAACAGCTGAATTAAGAAAACTTTGAGAATCAGGATATGTTAAATCTTCTAATAAGGAAAATAANANGAAGCAAGTTCTAATTTTAGCTACATGAGATCAAGAATGAATCAAATAAATTGTNCTACTAGTTGGTCATGTTGTTAAGGATCTGGAGTACAATCTAATCTTTTTATATAATGTGTAAAAGTTTGTAAGATTTCCTGTATNGAANNAAAANCNAAACTTGGTTGCATACCAGGTTNNNNNNNNNNNNNNNNNNN	324
GLX2YC301-GNXWWY103_c899	CTATTCATCTTGATNGGNAGCCGCTAAGCAAGTCAAAAGCGAAACGTCGGAGTAAGGAGGGCAGTAAATTTTTGTTGGTCTGATTGGTGATTCTTTGATTTGATCATCTTTACTTGCTGTATTGTCCAGTCCGATTGCCATCACCGAATGGCGAGTGTACTATAATTGTTCTAATTTTGTTNAAAAGGTGTATTTCTTTTCTTACAAAGGNATGTGGGAGGTAGGTTTTCTTTGGCTGTTTTTAAAtTTTCTGGATATTGAACTCCCACTCCACCCCCACCCACCCCACCCNACTCACCCTTTCTTGTTGTAGTAGAATAGAATGTCTTTATTTCCTTCTATNAAAGGTGGAGGTTAGGAGNNNNNNNNNNNNNNNNNNNNNNNNNNNNNNNNNNNNNN…	542
GLX2YC301-GNXWWY103_c900	TAATGGGGAAAAGGATGGCTAGATGGTGGACGTCGATGTTATTTATGGAAACCAGTGTATCTAATTCTAATCATGTGCAGTGCGTTAGCTTTGGCGATTTTGGTGGCTATTCCTACAAACCAATCCATTAAAACCTTTCCATCCTTCTCTTTTACCCNTTTANTTTTTAAATTNAAAAGTTTGTGTTTTTCCCTGTTGTCTTTTTAGTTGTTTCGGAATGTTCATTCGTGTATTTGGCTGAAT	243
GLX2YC301-GNXWWY103_c901	CAAGAAGNNTTTTAACTACAATATATTGGTATCTATGAGTGGTCACTTATTTGATCAATTTCTGATAAATGAGGCTTTGGACATTATCGAGGCTGCAGGTGGCTCCTTCCACTTGGTGAAGTGTCAAGTGGGTCAAAGTAATGATGCTTTGTCATCTTCTGAACTTGAAGTTGGATAAATGATAGGGCAGTTC	193
GLX2YC301-GNXWWY103_c902	ATATTTTCAATTCAAAGCTTGTATTGGCATCTCCAGAAACTGCTTCAGATGCAGATTATGCTGCAATTTTGGGAGTCATTGGGCATGAGTATTTCCACAATTGGACTGGCAACAGAGTGACGTGTCGTGATTGGTTCCAGCTCAGCCTAAAGGAAGGTCTCACTGTTTTTCGTGATCAGGAATTTTCATCTGACATGGGAAGCCGTACTGTAAAGCGGATTGCTGATGTGTCAAGGCTTCGAAATTTTCAATTTCCACAGGATGCTGGTCCTATGGCTCATCCYGTTCGACYGCACTCTTACATCAAGATGGAYAACTTCTACACAGTRACGGNTTAYRAAAAGGGAGCTGAAGTTGTTAGGATGTACAAAACCCTACTTGGGAGTCAAGGGTTCCGGA…	636
GLX2YC301-GNXWWY103_c903	CTATTTTACGTGCCATCTCTCTCCTTGCACCTGTCGTGGGATCAGAAATCACCTGTTCTAAATTGTTGCCAGTGGTCATCAATTCATCAAAAGACAGAGTACCTAACATCAAGTTTAATGTGGCGAAAGTTCTGCAGTCTCTCATTCCCATTGTTGATCAATCTGTGGTAGAGAAGACAATCCGTCCCTGTTTGGTTGAGCTCAGCGAGGACCCAGATGTTGATGTCCGTTTCTTTGCCATGCAAGCCCTTCAGTCGATTGATCATGTGATGATGTCTAGCTAGGCGTGATCACAGTTTCATTGATTGTATTCATCTGNCAAATCTATACTTGTATTGAAGNACTTTCAGCCGGAGCTGTCATATTCTTTTTGCTGCTGAGATTAGTTCTATCTGTTTG…	437
GLX2YC301-GNXWWY103_c904	GGTAAAGAAATTTTACGTCCTGGAATTTCTTCTGCCACTATTACTGAGCTTACAGAATGTAATGCCACTCTTTCACAGCAGCGGAAAAAGCGGCAGATTCCTCCAACTTTGGCTCCCATTGAGGCTTTGGAGAGGTATACCCAGCTTTCTAGTCATCCCCTTCACAAAACTAGCAAACCAGGCATCGTTTCCCTTGATATCCATCACTCCAAGGATGTCATTGCAACCGGAGGGGTTGATACCAATGCTGTAATTTTTGATCGACCATCAGGACAGATTTTGTCTACTCTGAGTGGTCATTCAAAGAAGGTTACTAGCATCAAATTTGCCACACAGGGTGATCTATTCTTAACAGCCTCAGCAGATAAGACTGTTCGATTGTGGCAAGGTTCTGAAGAT…	466
GLX2YC301-GNXWWY103_c905	ATGGGGATAACGAAGTCAGTATTTTAAGTTATGTTCAGAAGGATCCGACACAGTTTTATACATTATACTAACCACGAAGA	80
GLX2YC301-GNXWWY103_c906	TGATTTTCAGATCGATTACACTCTCTCCAGTTTTCTCAATTGCTACTTCATTCTTAGGAATTGGCTTTACCCGCCTCATAAACTTTGCCTTGCCACCTTTATTTTGATCTCTATTCCCTTTCAACTCAACCAAAGGAAAAATGAGTTCTACCACCTTATTGTTTCATGCTTGACCATCTCTTGAATTTTGAAGGGTCTACCTTCCCCGTGACCTCTAGTTTAGAGTTACTGTCACGCTTCACGCTTTCTACACCATTAATTCTCTTAACAAAAAGCTCCACTCCGTCGACATAACTAGTGCCACGCACGACCAAGAAGAAAGNAACCATTTGATTGGCTTCCTCATCTGGGTTATTCTCGTTCTTGACCGAGTTCAAGGGCGAGTCATGCTTTGTGCCG…	763
GLX2YC301-GNXWWY103_c907	TTCAATTTTTCNATGAAAGAATATGACAAAGCCTTAGAAACATACCAGGAGGGGTTNAAAACATGAGCCACAAAACCAGGAGCTTCTTGATGGTGTGAAGAGATGTGTACAGCAGATTAACAAGGCTGGTCGTGGTGAATTAAGCCCAGAGGAACTGAAGGAGAGACAGGCCAAGGCAATGCAGGACCCTGAAATTCAGAACATACTTTCTGACCCTGTTATGAGACAGGTGTTGGTTGACTTCCAGGAAAATCCCAAAGCAGCTCAGGATCATATGAAAAACCCAATGGTGATGAACAAGATTCAGAAGTTGATAAATGCTGGAATTGTTCAGATCAGATAAATTTGGAGAAGGTTTACACCTGATGAATGAAATCTTTCTGTTTGCTCGCCGTAAAT…	500
GLX2YC301-GNXWWY103_c908	GGTTAAGTGTCAGGCCACATCCACATCAANNNTNNNAACAGTTCCCAGTGCTCAATTTTATCAACCGGGCAAGCTAGTATGGCAATATAAACTAAACTCGATAAACTTCAAAACAACTCAACATCATCACTTCCAAATATAAATCCTTCAGGGACATCTAAGAATGTCTCAAGaCCAAAAACATCCCAAATTCAAATGAGAATATGCTAAGATTCTTGTTCCAAAGGATTTTTTTNGGGAAAAAAAGAAGCAAAGAGAAAGAAGAAAACACCACATTTGCATAATTAGGTTGGCTGTTCAGTATCTTTCTGTCAAAGTTCTGCAACTCAAACCCTGAAGCCTCTGCTGTTCCTTCTTCCTCTGGCCCTCTCAAATTTACGTCCCTTAGATCGCACATAG…	973
GLX2YC301-GNXWWY103_c909	ATGGGAGGCAAAGGTGGCAGATTTTGGACTTGCTAAGTATTTTCCGGATACTGATACTCATGTCTCCACTCGAGTTATGGGAACTTTCGGTTACTTGGCTCCGGAGTATGCCTCCTCTGGAAAGCTTACTGAGAAGTCAGACGTCTACTCCTTCGGGGTTCTGCTTCTGGAGTTGATTACTGGATTACGACCTAGTGACGAAACTCTTTCCNTTCCAAACAATAGCATGGTTGACTGGGCNAAAACCTTTGCTCGCAGAAGCCCTGGCAGACGGTAACTTTGATGGAATTGCCGATCCGAAGATGCAGGAGTATGATTCTGCCGAAATGGCCCGAATGGCTGCTTGTGCTGCGGCCAGTGTACGTCATT	369
GLX2YC301-GNXWWY103_c910	CAGAGGCCTCCTTGCAGTGAACAAGCAAGAGGAAGAGAAAGCGATTACTGGTGTGTTGGATGGAAGTGGGGAATATACTCTTGTTTATGAGGNATAATGAAGGAGACAGGATGCTCGTTGGGGATGTGCCATGGCACATGTTTGTATCAACAGTGAAGAGGCTGCGCGTGTTGAAGAGCTCTGAAGTTTCTGCCTTAAGCCTTGGAAGCAGCAAGCAGGACAAGATACTGGCTTGATGACTCTGCATTGAGAAGAGGAAAGATTGAGGAGTTTTTATGTGAAGATTTGTCCAGTAAGAGTTTGAAGAAGCGACTTCGATTATTTGTGTGTCTCATTTTGACCTTTTGTTTTCTCTATTATGTATGGAACTTGTTGCTACTCACAGTAAATATAATATGT…	583
GLX2YC301-GNXWWY103_c911	ATTTGTCCAGAATTATGCATCAATTAATNAAGNCAGCATGAGTTGTTACAATAATAAGTACAGTGGTGCTTAAGGAAGAAGNAAAAACACAGGGATGTTGTCAAGCGCCAACTTTGTTGCATTACAGAAGAGAAACAAAGAAGGATAAGACAGCAAAAGTCCTAACCGCTGAGTTGAAGAAACCTTAATGCCATGGGATGCTTGGCTTCAGAGAGCATATCAGGTTTTAGAACTTCAACAATCTCACCATTCACAAGGAGGCAAACTACATCAGCAATCCTCTGAATTTGTTTGATGCTGTGAGAAACCATTACCGTTGTCATTCCTTGTTTCTTCTTCAGCTTCACTATCACATCCTCTATGTTTTGTGTAGATATCGNNATNCAAGGCACTAGTCGG…	480
GLX2YC301-GNXWWY103_c912	TAATCTGTTTTTAAGTTTNCTWAATTCAATATACTTGCACTTCATGATTCCAGCTGGACCTCCCCGAAAGCCATACAAGATGCTACCTTTCGCGCGATCCTGCAAGTAATCGTATATTCCACAGATCACATTGTGTCCACCTGGCGCCTGACCTCCGGACAAAACGACGCCGATTTTCAACTTCTGATCCGACGACAGCGTGTTGACACTGTTTGGCACCAATATTGAAGATGGTTGCCCAAACAGATTTGGAAATAATTTTGACCTGGGACTGCCAAGGCTACACA	287
GLX2YC301-GNXWWY103_c913	CAGTGGTATCAACGCAGAGTACATGGGAtCAYTCTGTTTTTTGGCACTTGGAACTGTCAACTTTGTTTCCATGGCGAAGCCAGTTTCGATCGAAGTATGGAACCCAAATGGGAAATACAGAGTTGTTAGCACCAAATCCATGCCTGGTACTCGCTGGATCAACCTCTTAATTGAGCAAGATTGTCGCGTTGAAATATGTACCCAGAAGAAAACTATACTGTCTGTTGAAGATATCATTGCTTTGATTGGCGATAAGTGCGATGGAGTTATCGGACAATTGACAGGGGATTGGGGAGAAACTTTGTTTGCAGCNATTNAAGTCGNAGNCNAGGNAGGAAAAGCT	343
GLX2YC301-GNXWWY103_c914	CTAATGGGGACCCAACTCATTGTCTTCTCCACTTCTTAACCATGGCTACCTTTATCACAACTAAACTCTCTCAACTATTCCTTCTCCTTTTCACTTGTCACTTCATCATCCGCACTGCTCATGCTGCTTACTCCATCGGCGTCAACTACGGCACAGTCGCCAACAACCTCCCGTCGCCTCAACAAGTTGCTAACTTCATCAAAACCCNANNCGCCATAGATCGTGTCAAAATTTTCGATGCAAACCCCGACATCCTACGCGCCTTTGCCAACTCTAAAATCCCCGTTACAGTTACCGTAGGTAATGGAGACATCCCTTCTCTCTCTAAACTTCCCGCGGCCCAAGCATGGATCGCCAATAACATACTCCCACATCACCCGCAAACCATCATCAGATACA…	1227
GLX2YC301-GNXWWY103_c915	TTAGAAGGTGGAACCTTTAGAAAATGGTGGAATGATCAGAGGATATGGATNNNNNAGGGATCTTCGTGTTACCNTTTTGGGCTCCTTGAGTTCTTTCTTCAATCCTTGGGTATTTCTGCATTTGATTTCAACGTGACCAGCAAAGTAGTTGATGATGAACAAAGCAAAAGATATGACCATGAAATTTTTGAATTTGGAGTGCCATCACCCATGTTTGTGCCACTAACAACGGCAGCAATAATCAACTTTGTTTCATTTCTCCGAGGGATCTCACAGATGATCGGCGGCGGCGACAAGGAGGGTCTATTCTTGCAGATGTTCATCTCAGGTTTTATCATGGTGAACTGCTGGCCAATTTATGAAGCCATTGTCTTCAGAAGCGATAAAGGGAAATGCCTG…	433
GLX2YC301-GNXWWY103_c916	TACCAGTAACGATCGTAGCATCAATTCCATCTCCAATTAACATTATATTCTTCTTTGATTTCTCAATCTCAACATTCTCTTTANTAAACTCCCCNTTTTCACGTATATTACAAATCTGTTTCCTCCTTGAGCTGCAGCCACAGCTTCGGAAATTGTCTTGTAATTTCCGGATCCATCTTGCGCCACCACAATATCTGCTTTCGTTGCCACCCCAGTTGACAGGAGAAGCTTCCGATCAGCCGCTGACACCCACGGCGGAAATTCATCGACGAGCAAGCGACGACGGCCACCGTCTCTTTTAAAAGCATGCGGCATAGATGTTGTAGAAGAAGTTGTTATTATTGTGGACTTAGTTATCGCCAGAGAATTGCTAAGCAGCTTGGAGAAGTTACGTAACAT…	437
GLX2YC301-GNXWWY103_c917	GNAAGTANTAAATTTCATTAATAACGAGATGTATTATGCNTATTTACNAGAAAATTCATTAACAGGGACAATAGGCTGTAAGATTATACTTGCACAATGGAAAACCGTAAGATAACAATTNAAATATTTATNGNTAAAAGTTGGGTCATGATACACACATCTGCCGCATTGGTGTCAGTAACCTTGCAAAACGAAGGGGAACGTGTGCCTTCACCAAGGTGCCCTTTTCTGTATACTCCATTCTCTCCACCATCCCGACCTGATGTATGGTACTAAGAAGCTCCCCTTTGTCAAATGGAACCAATGCTTCCACCCAGACCATAGAATCCTTTAATTTTTCCTGAACTGCACTGCAGAATTCATCTAATCCATCACCACTCAAAGCAGATACACAGACAA…	682
GLX2YC301-GNXWWY103_c918	CTGAGAACGGGAGGCTGAGAAACTTTGAAACCATAGTAAAAAGGTTTATAGAGTTGACAATGGCACANNNGGGGGAAGTGAAAGTAATTGTCACAACCGTCATTCCTCTTCCCCTAGAAGAGGAGAAAGAGTTGAAGGAAACACTGCAAGATATATTTGGACATGGAAAGAAGGTTAAGCTTGAGCAAAAGATTGATCCTAGCATTCTTGGTGGCCTTATAGTAGAGTTTTCGCAGAAGGTCTTTGACATGTCCATTAAGACTAGGGCACGACAGATGGAAAGGTTCCTGCGAGAACCTATTGACTTCGGCACCCTCTAAATGGTATCATGNCCCGGGGACCAATTGTTCAAGTTACTTTCTGTACCCACTGGGATGTTTCGAGCAGAAAAAGNAGTAC…	778
GLX2YC301-GNXWWY103_c919	GAGNAAATTCCATGTTCTTGTACCAAATGCGATTTGCTACAAATTTCATTTCAAATGTTCGGTTGTCTCATCATTTTTTACAAACAAATCCAAAGTAGGCACTGCYTAATTATTAAGGTAACTAATGGCTACAAATTCAAATGGTAAATGTTTCTGTATCAGGAAACAATTAAGCACGCTCGCCACGAATTCGCCTTGCCAACTGAATATCTTTGGGCATAATGGTGACGCGCTTGGCATGAATAGCACAAAGGTTAGTGTCCTCGAACAGACCCACAAGATAAGCCTCCGCGGCCTCCTGAAGAGCAAGAACTGCGTGACTTTGGAATCTCAAATCCGTCTTGAAGTCTTGAGCGATCTCACGAACCAGACGCTGGAAGGGTAACTTGCGGATCAATA…	686
GLX2YC301-GNXWWY103_c920	GTATTTGTTCTCGAGCAGAAAACTTACAGAACCGACAATTGACGTCTTTGTCTGTGTAGAGATCTAAGAATCCGGCTTCCACTTTCACTGTCGGATCCGGGCAAGGGATATTGTTATTTGAGATGGGTTTGAGAAAATCTATCAAGTCAGCAATCCACTCTAGCCGTGTCACTGTRCCTCTCCATGCAATCGTGATGTCCCGGCGGCCTAAACGCTTGGTCGTTTCATCGTTTGATACGGCGACGTATCCCATCCAGTTGGCGTTCTTGCTCCACATTTTAGGCCATCGAGATTTCTTAAAGAAATTTGGTAGGTTAATATTTGAGGTTGCGTAAAGGTACCTTGAGACATCGTANCCGTGGTGGGACATTTCTAGAGAGCTGAAGAATTTACGATGCA…	653
GLX2YC301-GNXWWY103_c921	CCGATTGATTAACCCCCAAACTATGATGCTTGGCCAAGAACCACGACAGACAACATCCAATCTTGGTCATCTTAATAAGCCATCCATTCAAGCGTTGATTCATGGATTGAACAGACATTATTACTCNATAGCCATCAATTACAGNAAGAATGAACTTGAGGAAAAGATGCTACTTAACCTTCACAANAAGAAATGGACTGATGGATTGACACTNCGNCGCTTTGATTCCCATTCCAAAACCAATGAACAGACTGTTCAGGAGATGTTAAATTTGGCCATCAAATATAACAAGGCAGTTCAAGAGGAGGATGAGCTGCCACCAGAAAAGCTGGCTATTGCCAACGTGGGAAGGCAGGATGCTAAGAAGCACCTCGAGGAACACATCTCCAACTTAATGTC…	656
GLX2YC301-GNXWWY103_c922	ANTGGGAAATCAAAATCAAATCCTCCTCGCGGCTGAGCTTAGCCTCACTGGTCTCTCTCTCATAGGTCAGTAGCCAATGGCGCTTAAAACCATTTCTACATTTCTCTCTCCTCTCTCTTTTCCTCATCACCTCACAAACTCTACCCCGAAATTCCTCAAACTTTACACCAAGCCCACTCTCATCTTTTGCAAGTCTACACTAACCCCAGAGACCCAATTCGAATCTGACGGAGCTGGGGCGCCGGCCCGACCCGAGGAGAGCGGTATCTTGAGGTCGAACAAGCAAGGGAAGCTGCTAAGATTGTCTTAAAAAGAGaAAGNGAAGAAGAAGAAAAAGAAAGAGAAAGTTTTTGAAGGTGAATACGGCGATTGGTTCGTGTTATGGATGTGGAGCTCCCT…	470
GLX2YC301-GNXWWY103_c923	CACTATAGCATCCTTGGTTCGAGCGCCATTATATGCTTTATGTTGGCCATCGACGNAAAATAAACCGTCGGAAAGCCCTGAACATCATACTTCTCAGCCAGATCATTCTCCTCGGTCGCATCAACTTTAGCCAAAACGACATCCTCGTTTGTATCCTTTAGTTCCGTAGCTGCCGCAGCGTATTCCGGAGCCAAGGCCTGACAATGGCCACACCAAGGCGCGTAGAATTCCACCATGACGAACTTGTGATTGTCGATGAAATCACTGAAATTCCCCTCCTTCAAAACGACAACGTCTTTACCGTCGATTTCCGGCTCCTTGTACTCGGATTCGTCGAAGNCGGAGTAGTTTTCGTGGTCGAAGTCGTCTGAGAAGTCATCGTCCAGATCCGCCTTCTCA…	496
GLX2YC301-GNXWWY103_c924	TCTGGAGGAATGAGAAACTTTGTGGAAGCAATCCACCATTTGCTCCCAAAATGAAGGGTCAAAGTCTTAAAGTACTGCCTTACGTCCATAACAGATCTGATGGGAAATTTAGCATGCCAACAAATAGGCAATGTTGGATCTGATGCGTCTTGGATGAGTCCCATACTAGCAACTTCTTTCAGAGAAGCAACCAATTCAGAATATGCTGGCTTCGTGAAGTAGGTATAAGAACTGCCAGTATCAAATAATGCCCGCCCACCTAAATTGAGCACGCTACTTCCATAATTTATCTTCACAATCTCTGCATTGTAAAATTCCATGGAATGACTGGTAAACATGGGGACCCAAGCCATACCCCAATTCgGTACGTTATCATCACCTAAGAACATATATCCANCA…	582
GLX2YC301-GNXWWY103_c925	TTGTTTCTCGGCGCCTATCATAACGTGGGCGAGGTCTATTCCTATTATTTTGCTGCCTATCAGTGAATCTATACTGTGGTCTATGGATGACTTTTCCCATCAATAAACAGATCCCCTCCATAATCTTTGTTGGGTACATCAAGATATGAATCCGGCAAAACCCAAAGAACACCAGGTAGTCCTTTAACTTTGTAAGAAAGCTCCTCAGAGATCAAGGCACCAAAGCCGAGTATATGTGGTCGTACATACCGAGTATATCTTC	262
GLX2YC301-GNXWWY103_c926	TTCGGGCTCAGTATCAACTTGCACTTTGCCTGCATCGTGGTCAAGGAGTGGAATGCAATCTACAAGCCGCTGCTAGGTGGTATTTAAAAGCTGCAGAAGGTGGGTATGTACGTGCTATGTACAACCTCTCTCTTTGCTACTCAGTTGGGGAAGGTTTTCCCCTGAGTCATAGACAAGCGAGGNAATGGATNGAAACGAGCAGCTGATTGTGGTCATAGCAAAGCTCAATTTGAACATGGACTTGGTCTATTTGCGGAAGGGGAAATGATGAAAGCTGTGGTTTACCTAGAACTTGCCACACGTGCTGGTGAAACAGCAGCAGCTCATGTCAAGAATGAAATTCTCCAACAATTGTCGGCTACTTCACGTGACCATGCTATGTTACTCGCTGATAATTGG…	706
GLX2YC301-GNXWWY103_c927	ACATTCTAGCAACTTTTGTCCATTCACATTTTAATTAATAAACAGCCAGATGCAGTGCATTAAGGTTCTAAGCAAGTNACTNAATNAAAACCTNCAACNAAACAAGCAGCTGAGNCTAAGCCACTTGTAATATTAATGATTGTCTTACAAACTACTAGCTGTGGATTGAAAANCCACNTCTTTNNTTGGTTNAAAATAACAGTAGGCAAACAGATCTTAAAGGGCTTACAGGCTAACCAGCTTAAGAGAGTTGGCCTTCTCTTGCAGGGTATCAAGCAGACTGTCAAAGCTCTTCTTGAAAGAATCTACCCCTTCGACTTCAAGTTGATTGCCAACNTAGTTCCAGTCGATTCCCAACTTCTCAAGTGCGCTGTAAATACCTTCAGCTTCAGAAACGTT…	1626
GLX2YC301-GNXWWY103_c928	CCTTGCAGAGAGTCTTAGTATTCGATTATATGTACATACAAAATTNGTCAAAAATNGCACACATTCACCATGCATCTCTTACAGAAACNACAAAAAACTTTCTGAAACAAAATCGCTGATCAAAAGATGAGACCTCCATTTCTAGTGACCATCGTCTCTCACTCGATCATTCAAGTCAATCTAGCTACAAAAATGAAAATTCCAAATCTACCCAGAAGTTGAAAACNAAAAAAGAAACTGATACCTTCCTGAGGAATTCACTGAAAAAGAAAGGAATAAGTTGGGGATTGTGCTNAAGAAAACGATTGCTTTTTTTTATGGTCTTTCGTGGAAGACATGGCGGCGATGATCGGAGATAGGGACATTGCGTGTGGATAGAGAAGAGAATAACAACTTCGA…	533
GLX2YC301-GNXWWY103_c929	AGATTCCACTTCTGCTGTGCCAATACGATGTCCACTAACATTGATAACATCATCAACTCGTCCAGTGAGCCAGTGATATCCATCCTTGTCCCTGCTGCATCCATCTCCACTGAAATAATATCCTGGGAATGGCTTAAAGTAGGTGGTTTCATATCTTTCATGATCACCATAAAGAGTTCGAAATGCACCAGGCCATGAGTTTTTTACACAAAGATACCCACTGCACTCGCCTTCAGTTTCAACACCCTTCTCATCTACTATGACAGGCTGAACCCCAAAGAATGGAAAAGTAGCAGAACCAGGTNTCTGTGGCCAGGCACCTGGTAATGGTGTAATCATGAATCCACCAGTTTCAGTTTGCCACCAAGTGTCAGAGATAGGACAYCTTGAATCTCCAAC…	745
GLX2YC301-GNXWWY103_c930	GTATGTGATGGAGGAAGGTCATCATCTGTTCCGCTGCTATCAGAAAGCTGGTAATCCATCTGCTCTTCAAATCAAATCTTCACTTAACACTGCTATCAAAAACATCGTAGCCATCGCCGTCTTTCCATCNAAANTCTCCGAAAAANNACTTTGAATCAACTCAAAAAACCACNAAAAATGTCACCAATTTCACAAGACAACTTGAGGAACTTTAACAGTTAAAAACCGAAAATTTCACTTCGATTTTCGCAATTCAAGCCAAAACCGACCGAGCCAAGTGAAATTGAGGACAAATAAATAGAAAATCAAGTTAGGGCCCGTTCTTAGATTTTCGAGTGATTTGGGGATAAAATTAGGGATTTTGATTGATCCCCCAT	377
GLX2YC301-GNXWWY103_c931	GACAGTTATAAAATCAAGCAAATGAACCGAANNNNNGNAGCTAGCACGGTGAGAACAATGATGGATCAAAATCCAAGAGCTCTTCTTCGTCCTCCTCATGTTCTCATCTTCCCCTTTCCAGCCCTAGGCCATGTCAACCCCTTGCTCAAGCTCGCCGAGCTTCTGATCGGCGTCGGCGGTCTCAAAATTACCTTTCTCAACTCCGAGTACAACCATGACCAACTCACTCGTCACTCTGATATTTCTTCGCGCTACATGCGGTTACCGGGATTTCAATTCAAGACGATAACGGATGGCCTTCCGTTGGATCATCCAAGATCTATAGATAAATCCTATGAGCTGTTACATTCAGTGAAATCAGCAACTCCACTTCACTTCAAAAATATTTTGGTTGATTGT…	660
GLX2YC301-GNXWWY103_c932	TCATGATAACAGGTATGCGCCGTAGCTCTTTATCCCTCATGATGTACTTCAACATCTTCAGGCCTTTTGTCATTGGGAGGTCAACTTCAGCAAGTATGATATCAATATCAGATGCCTCAGCATTTAATGCATCAATAACCTGTCTTGCTGACCTCACCGAAGTCACCTGATAGGAGCACTTCNAAAAGAAGCGNAAAAAACCTCCTCAGAACTACTGGCATCGNTATCACATAGCNAAAATCCTCACTTTGCTTCTATCAATAAATCCATCTCCGCTACTCTTACTATTACTGGACTCTCCATTCAAATTCTGCTCCTTACCCTCCATA	329
GLX2YC301-GNXWWY103_c933	ATGGGATTGNGATTGCTTGCTATTCCTTTCCCAATAATTCTTTCTTTCAAGATGGCAGTTTCATCTGCTTGCCTTGTAGGGAATTTTATGTCTACACACAAGACTAGAACAAATTTGAACAAGGACTTCTATGGTAGGCATCTTTTCTTTTCCTCGAGTTTTCGATCATTGGAAAAGAAGCCAAAAGCAGCTCTCATAAAGGCTTCTTTGGGCCAAAAGCTGCAGGAAGGAAGAAGAGGCTTTCTGAAATTGTTGCTTGGAAATGTGGGGGTTGGTACTGCTTTATTGGGGAGTGGGAAAGCCTATGCTGATGAACAGGGAGTTTCTTCCTCCAGGATGTCCTACTCTAGGTTCTTAGAATATCTAGATAAGGACAGGGTGAAGAAGGTTGATTTAtTT…	2327
GLX2YC301-GNXWWY103_c934	ATGGGGGCGTCAACAGGTGACCTAATGGGGCTCTGTTTCTCGGCTCCGATCATWGCTTCCTTTTCTAAAACAGAATTGTTGTGGAATGAATAGGTTAGAATTTAAATATTAAAGTAACTCGATTTTGGTTCCAATTAGGTCGGAATTGAGCCGAAGATGGGGCGTAAAAAGGTGCAGATGAAGCGAATCGAAAACAAGAGTAGTCGTCAAGTGACCTTTTCAAAGAGGCGTGGCGGACTGATGAAGAAGGCTCGTGAACTCTCCGTTCTCTGCGACGTCGACATCGCTCTCGTTATCTTCTCCAGCCGCGGCAAGCTCTACGAGTTCTGTAGCTCCGACAGTCTGACCAGCATCATCAAGCGCTATCNGAGTCATGTTGAAGAGCACACAGCTGCTTTT…	495
GLX2YC301-GNXWWY103_c935	ACAGGATATATCTTTGAACTTGAAGTTTTCATTTGATGGAGAAAAGAGTGGAGGTAGTGGAAATGACGATTCTTTTAAATCTGAAGGAAATGTTGCTGACAGGAAGAGTAAGTTAGAGAATGCTGTGTTGGCATGGTCAAAGGGTGTTTTAAAAGATACACGGAAGTCTACATCAACAGATAAGGTTGACCAGCATAGTGGTGCTGGTAAGTTTCCAGCATTGAGGAGGAGGAAACAGATCTTTGTCATTTMYGKGGATTATGATACTACTACTGGCCTTCTTGAAGCAATTAGAAAGATATTTGAGGCAGTAGAAAAGGAAAGGACTGAAGGCTCTATAGGGTTCATATTGTCAACATGTCTGACCATATCTGAGATGCACTCTTTTCTGGTCTCAGG…	625
GLX2YC301-GNXWWY103_c936	ATGGGGNATGGGGGATAAACACTAGAACAAAAATCTATTCTTTCTCTATCTCTCTGTCTGCTTGATCCTCTTCTACGTAGGATTCAAAANAAGAAAACGAAGGGAGAGGAAGAAAGTTCAAGCAAAGGCTTATTGGTTTTCTGGAATTTGATTTCATGGGGGTTTGCTTGAGTGCTCGAATCAAAGCTGAGAGCCCATTCAACACANGGGGTGAGTTCAAAGGATGTTAGCACAGATGGAAATGATATGAGCAGTACAACTAGTAAGGTCTCATCATTTTCAGTTCCTCCAACACCTAGGAGTGAGGGTGAGMTCTTGCNATCCCCTAATTTGAAGAGTTTCTGTTTTGCTGATCTCAAAATGGCCACCCGGAATTTTCGTCCAGATAGTGTATTAGGA…	468
GLX2YC301-GNXWWY103_c937	CTTAATCGTGTGCTAAATATCGATGCTCAAGCAATGACAATCACAGCTGAGAGTGGTGCGACATTGAGACAAATAATCAACACAGCTGCCAACGCTGGGCTAGCGTTCCCGCCGGCACCTTACTGGTGGGGTCTAACCATCGGCGGCCTTCTGAGCACAGGTGCACATGGAAGCTCATTATGGGGCAAAGGAAGTGCGGTCCATGAATATGTCGTGGGACTAAGAATTGTAAGTCCAGGAAAACCTGAAGAGGGATATGTTAAGGTCAGGGTGCTCAATGAGAATGATCCAGATCTTGATGCGGCTAAAGTTTCACTCGGTGTTCTCGGAGTTATTTCTCAGGTGACACTGAAGTTGCGACCGCTGTTCAAGAGATCCATCACCTTTGTGGAAAAGAAT…	896
GLX2YC301-GNXWWY103_c938	TTATTTCCGATGTAATCATNAAAAAGCTAATTTTTCAGGAATTTTAGtACCAAGCTTCTGATAAACTTTGATTTTCGGCTAGTCCAGCACTAACTCTTCGATATATTTCTTGCTGAAAGTATCCCTGATCCCATTGATAACGGGTGGGACCAAATAATTCGATGGGGGTAGTTGCTGAACCATACCACATAGTTCCAGCAACAACAAAAGCTGCAAAAARRCAGCAGCGATGCTGCTGGAAAGAACGGTTTCAATATTACCCATACGTAATCCTTTGTATAGACGTTGAGGCGGGCGGACACTAAGATGGAATAAGCCTGCTAATATGCCCAATGTCCCTGCTGCAATATGATGAGAGGCTATTCCTCCTGGAACAAAAGGATCAAAACCTTCCACACC…	470
GLX2YC301-GNXWWY103_c939	TGCTACTGGTGACATGTTGTTTGCTCCTAAGAGTGGACAAGGCTATAATGAAGATGAGGACCACCTTGCTCTCATGATGGAACTCCTTGGAAAAATGCCAAGAAANATAGCNATTGGAGGAGCACNATCAAAGGATTATTTTGATAGGCATGGCGATCTCAAGAGGATTCGAAGACTAAAGTTCTGGTCACTTGATCGATTGCTTGTCGATAAGTACAAATTCTCCGAGACTGATGCTCGTGAGCTTGCAGAATTTCTTGTTCCTCTCTTTGATTTTACACCAGAGAAGCGACCAACTGCTCAGCAGTGTCTGCAACACCCGTGGCTCAGTCACAGGAATTCTACAGAAGATGAAACNAAAAATAATTCTGATGTGGAAAAGTTGGACGTTGGAATGAG…	574
GLX2YC301-GNXWWY103_c940	CATTTTGAGATTGGGGTCCTACCTTTATCAAAATTGGCCAGCAGTTATGGGACAAGAGTTGACATTCTTGCTCAAGAATATGTTGATCAGTTGTCAGAACTTCAGGATCAAGTCCCTCCTTTCCCATCAGTGACTGCTGTATCTATAGTTGAAGAAGAGCTTGGAGGGTCTGTGGATGACATATTTGAACGYTTTGATTGTGAACCAGTAGCTGCTGCTAGTCTTGGTCAAGTCCACCGCGCAAGGATGAAGGGACAAGAGGTTGTTGTTAAAGTNCAAAGGCCTGGTCTCAAGGATCTTTTCGACATTGACCTCAAGAACCTGAGAGTAATAGCTGAATATCTTNCAAAAGGTTNNATNCCAAAATCGGATGGTGCTAAGAGAGATTGGGTTGCTATA…	1022
GLX2YC301-GNXWWY103_c941	AGTAGTTTCACTGTTAGATTCTGCTTTAGTAACAGGAGACTTCTCAGACATTGCCCCTCCTCGGTNTNTNNTNTNNAAGGCTTTCATTCAGCTGATCTTCATGGTTATTTTGAACTGAATTATCAGGCACTGAATTCTGACTTTGGCCGTTTGAGCCAGCAATGGGGTTAGATGTTGATGATACTTTATATCGTTTGGAGTCAATAATTGATGCTGATCCAGCTTTTGAATCAGCGTCAGAGTCAGATTTTGCNGTTGCTTCAACCTTTGCATCTTTTTCTTCATTTCGGGCTGCACGAGTTGAAGCTTTAGCTTTATCGACACTACTGATTTTGNAGGAANGTTCGATAAGCATAAGTGGACGGTTAGCGGCTGCTCTAGAATGAGTGAAAATCATGT…	440
GLX2YC301-GNXWWY103_c942	TAGTAGTTACTANTTGGGGNANTCCTGAAAGCCAAGACGCCGTGACTCAGAAGCGATCGAAAGGACTCACTGCACATCATTANTTTTATTTAAGCATACCCCAACTTACGCTGCNTTATTTTAAATATCCTCCCAGTCTCTGTCCCGTCACAGCACGCACTGTATCGTACCATGCTCTCCCCTCCGCTTCTCGCCTCYTCGAAAGTCCCCCAcCAATTCAAAGCATCAGCATCTATACCGCCGCGTGTCAGAATCCATCGACCTATCGCCGCCGCTGCAACAGCGGGAAGTGTAGGTAAGACTGGGACGTTTCTGAATTCATACCGGATGGTATCGTCCGCGTCGCTGTACGAGGTTCTGGGGATACCGACTGGGGCCAGTAGTCAGGAGATAAAAACG…	916
GLX2YC301-GNXWWY103_c943	TCAGTGCCCTCATGACTGGGTTTTANNTCTANTNCAAAAATTAGCAACTGGTTGGSAACCATATTGCAGCCAAGGCTGAGTGATTGCTTTGAGGATCTTTCATAAAACTAGTACCAAAAGATACGCTGGGATTACAGAAATGTTATGTTGAATGATATTACTTTCTTGAACAGAAATGTATTAGTATGTATTATTCCTACTGGTGTAAAACGTTGCTGGTATTTGAATGTAACAAAAACAGTTCACTAAGAACGCAGTTGAGTTGGATTATAACACTCTATTTAGNNNNNNNNNNNNNNNNNNNNNNNNNNN	312
GLX2YC301-GNXWWY103_c944	AAGCAGTGGTATCAACGCAGAGTAYATKRKSAGACAGACTTTTACGGAAACCAAAATGTCGACGTTCAACGACTCATTCGATTCGGTCGACACTGATCCTGTCGACGACTCTAATCACTCTCTTGACGTCAACGTTGGGGGGTTGAACTCCGCTGTTGACTCGCCGATCTTCAACAACAACGACGATAATTCATCTTACGAGGGTCGAGATGATGTGTTCGCGACTCARCMGTSGtATCWACGSWGAGTacACGRGAACGGCGGATCGGACGGTCCGATTTTGCCGCCTCCGACAGAGATGGCGCCTGAGGAGGGCTTCGCTCTCAGAGAATGGAGAAGAGAGAATGCAATTCGACTGGAGGAGAAGGAGAAGAAGGAAAAGGAGGTTTTGAACCAAAT…	1105
GLX2YC301-GNXWWY103_c945	CTATGTCTCAAAAACTCACTCTTGGTTATGCTGCTCTCGTTGGAGTGGGTGGTCTTCTGGGATATCTGAAAAGTGGCAGCCAGAAATCACTGCTGGCAGGAGGACTGTCAGCCTCGCTGCTCTATTATGTTTACACACAGCTTCCCACGAAGCCAGTTCTTGCATCTTCCATAGGGCTGGGTTTATCTGCTGCACTCTTNNGGAGTGATGGGTTCCCGNTTCAAGAAGTCCGGGAAGGTATTTCCAGCTGGTGTTGTGTCTCTTGTTTCCCTTGTGATGACAGGGGGATACCTGCATGGTATCATGCGTAGTCTTCACTGAAGTGCATATGAATGATGTGAGACAAATGATGTTAGAGAAGGAAGTTTTTAGCAAGCCTGCTTATGTGTTAACTGCAAT…	647
GLX2YC301-GNXWWY103_c946	CGTGATTGTAGATTGTTCTGTNTAAAATTCATCCATTNTACCGTTTTGTTGGGTAAGGAAATGATGACAGATCTCAAATATCCCTTTAAAGGCAACACGGTGCCGATCTGGAGTGTGCCTGTATACTCTGTTTTGTTGCCTATAATCATTTTCCTCTTCTTCTATTTCCGAAGGAGAGATGTTTATGATTTGCACCATGGCATTCTAGGGCTCTTATATGCTACGTTGATTACCGCGGTTATCACTGATGCAATCAAAATTGCAACTGGTCGGCCTCGACCCAACTTCTTCTGGCGTTGCTTTCCTGATGGAATAGAGAATTTTGGTGGTGCCTGGGGAGATGTGTTATGTCATGGTAAAGAAAGTGAAATAAGGGAAGGACATAAGAGTTTCCCAAGT…	953
GLX2YC301-GNXWWY103_c947	ACAAGTAATCTGCCATGAAGTGCAACGAGTCAATCCGGATCTTCTGGTTGTGGGAAGTCGAGGACTTGGCCCTTTTCAAAGGATTTTTGTTGGTACTGTGAGTGAATTTTGCGTGAAGCATGCAGATTGTCCTGTTATTACCATCAAACGCAAAGCTGATGAAACTCCTCAGGACCCTGTTGATGACTGAATACATCCTGTATTTCCAATTTCTTTCATGCATGCAGATTGTCCCGTTATTACCATCAAACGCAACGCAGACGAAACTCCTCAAGACCCTaGTTGATGACTaGAATACATCCTGTATTTCCAATTTCtTTCATGCCGTTGATNAAACCGTGGATGATTGAATACATCTGGTATTTCCGAATTNCTTTCATTCGGTTAGAAATAAAATTG…	481
GLX2YC301-GNXWWY103_c948	CAAATTCGTATCAATCTGCCAACTCTCACGGATGAAGATAAGGAGGTCATTAGCACATGGGGTGTTAGAAACAACATAGATTTCCTTTCTTTGTCATATACACGGGATGCAGAAGATGTTCGCCAGGCCCGTGCCTATCTTTCTAAATTGGGTGACCTTGGTCAAACCCAAATTTTTGCTAAGATCGAAAATATAGAGGGATTAACACACTTTGATGAGATTTTACAAGAAGCAGATGGCATCATCATTGCTCGTGgaAATTTGGGGGTTGATCTTGCTCCAGAGAAGGTGTTTTTATTTCAAAAGGCTGCTCTTTATAAGTGCAACATGGCTGGAAAGCCAGCAGTGGTTACTCGTGTTTGTAGACAGTATGACGGACAACCTGAGACCTACTCGTGC…	589
GLX2YC301-GNXWWY103_c949	AAAAAAGTTAATTTTTCTNCATTTCTTTCACTACCGTGATTACTGAAGCTCTGATCACAGACAATATTTACATCTTAGTCTACNTTTTAAAGCTGAACTATATATATAATATCTGTTCTGTTCCACGCAGGGATTCTACAGACCAAACCCAGCATGTTTTATTCTTCTTCTTCCCACTTTTTATCATTCAACAGGTGGTTACNAAACTACTTNNAAAACTTGCATGAAGTTCCAAGCCTCCTCTGTCCCTTGTCCTAATGGTCAACAACGTCTG	274
GLX2YC301-GNXWWY103_c950	CACGGTACTGCAGATCTGCATTCACTTTTATAAGCATCAGTTCACGTTCTACCCGGGGCNTCATTTGAGATATCTTCAACCTTCAAAAYGTTAACAAGTTTCAGAAGCTGCTCCATAACTTGCTGCAACACCCTTTCAGTTCCAGAAACAACTATGGTGAAGAGTGCTTTGTCTTTGTTCAGACCAACAGCAAGAGACTCAATGTTATATCCTCTCCTTGCAAAGACCCCAGCAATCCGGTTTATCATTCCGCTTTCATCCCCAACAAACACAGAAATTGTGTGCCGTCGCAYTTTAGAGCGGTTGGTAGAAGGGGCAGGGTAAGTTCTTTCAGCGATCTTCTCATCGACACTTCCAGCAGAGACGGCGACTTTGTTGGGCCGATAAAAGCACTTATTA…	560
GLX2YC301-GNXWWY103_c951	CATTAGTACCTAAATCAGCAGCAGCTTTAGCTGCGTGTTCCAAAACTCCAGAAACCCAAAGAGCTCCCTTGGCGAAGTATCTGCTANTTAACAAAGGCAGTACCAGCCGCAACAGCTGNTTTTCCCNTGNTAAACATTGCAGCTGTTACAGCTGCATTTCCGGTAATGGATGCAGCTGATTTGGTGATATCAAAAACATGATACTTCTCATCCACAGTTTTTACAGCTTTCATGCTGGCATTAATCTTATCTGTGAGCCCAATTCTACTGCTAAGCTCGGAAACTTTAGCTGCTGCTGCRGCCGAGAGTCCACRGGACTCGTCAAGAGCTTTGGCCTTGACTAATGCATCTTTGCTCAAAACATATCCTTTGGCTAGCATTGTTTTGACAACTTGCTGA…	584
[truncated: 20,819 more rows]

## Sheet: Eperua
contig	Sequence_cleaned	length_new
[truncated: 23,390 more rows]

## Sheet: symphonia
contig	Sequence_cleaned	length_new
[truncated: 17,103 more rows]

## Sheet: virola
contig	Sequence_cleaned	length_new
[truncated: 21,070 more rows]
