# Supplementary material for: High-throughput transcriptome sequencing and preliminary functional analysis in four Neotropical tree species
Source: BMC Genomics. 2014 Mar 27;15(1):238. doi: 10.1186/1471-2164-15-238 (PMC3986928; doi:10.1186/1471-2164-15-238)
Supplement: Supplementary file 9 — Additional file 9: Table S3: Contig names and sequences for each species. (XLS 1 MB) [file 12864_2014_7044_MOESM9_ESM.xls]

## Sheet: cg_combined_graph_cellular
Level	GO ID	Term	Type	#Seqs	Sequences
5	GO:0005737	cytoplasm	cellular_component	7625	GLX2YC301-GNXWWY103_c3, GLX2YC301-GNXWWY103_c66, GLX2YC301-GNXWWY103_c69, GLX2YC301-GNXWWY103_c233, GLX2YC301-GNXWWY103_c282, GLX2YC301-GNXWWY103_c330, GLX2YC301-GNXWWY103_c361, GLX2YC301-GNXWWY103_c370, GLX2YC301-GNXWWY103_c473, GLX2YC301-GNXWWY103_c623,
6	GO:0005730	nucleolus	cellular_component	324	GLX2YC301-GNXWWY103_c15, GLX2YC301-GNXWWY103_c87, GLX2YC301-GNXWWY103_c232, GLX2YC301-GNXWWY103_c295, GLX2YC301-GNXWWY103_c444, GLX2YC301-GNXWWY103_c485, GLX2YC301-GNXWWY103_c555, GLX2YC301-GNXWWY103_c579, GLX2YC301-GNXWWY103_c653, GLX2YC301-GNXWWY103_c708, GLX2YC301-GNXWWY103_c728, GLX2YC301-GNXWWY103_c742, GLX2YC301-GNXWWY103_c794, GLX2YC301-GNXWWY103_c819, GLX2YC301-GNXWWY103_c849, GLX2YC301-G…
7	GO:0005856	cytoskeleton	cellular_component	155	GLX2YC301-GNXWWY103_c179, GLX2YC301-GNXWWY103_c187, GLX2YC301-GNXWWY103_c417, GLX2YC301-GNXWWY103_c418, GLX2YC301-GNXWWY103_c600, GLX2YC301-GNXWWY103_c631, GLX2YC301-GNXWWY103_c1077, GLX2YC301-GNXWWY103_c1305, GLX2YC301-GNXWWY103_c1516, GLX2YC301-GNXWWY103_c1648, GLX2YC301-GNXWWY103_c1712, GLX2YC301-GNXWWY103_c1765, GLX2YC301-GNXWWY103_c1797, GLX2YC301-GNXWWY103_c1884, GLX2YC301-GNXWWY103_c1889, …
4	GO:0031967	organelle envelope	cellular_component	70	GLX2YC301-GNXWWY103_c1142, GLX2YC301-GNXWWY103_c1269, GLX2YC301-GNXWWY103_c1538, GLX2YC301-GNXWWY103_c1975, GLX2YC301-GNXWWY103_c2775, GLX2YC301-GNXWWY103_rep_c3408, GLX2YC301-GNXWWY103_rep_c3419, GLX2YC301-GNXWWY103_rep_c3501, GLX2YC301-GNXWWY103_rep_c4107, GLX2YC301-GNXWWY103_rep_c4189, GLX2YC301-GNXWWY103_c4222, GLX2YC301-GNXWWY103_rep_c4348, GLX2YC301-GNXWWY103_rep_c5221, GLX2YC301-GNXWWY103_…
2	GO:0043226	organelle	cellular_component	7012	GLX2YC301-GNXWWY103_c3, GLX2YC301-GNXWWY103_c66, GLX2YC301-GNXWWY103_c69, GLX2YC301-GNXWWY103_c233, GLX2YC301-GNXWWY103_c282, GLX2YC301-GNXWWY103_c330, GLX2YC301-GNXWWY103_c361, GLX2YC301-GNXWWY103_c370, GLX2YC301-GNXWWY103_c473, GLX2YC301-GNXWWY103_c623,
6	GO:0005840	ribosome	cellular_component	688	GLX2YC301-GNXWWY103_c15, GLX2YC301-GNXWWY103_c43, GLX2YC301-GNXWWY103_c73, GLX2YC301-GNXWWY103_c86, GLX2YC301-GNXWWY103_c230, GLX2YC301-GNXWWY103_c232, GLX2YC301-GNXWWY103_c335, GLX2YC301-GNXWWY103_c409, GLX2YC301-GNXWWY103_c562, GLX2YC301-GNXWWY103_c563, GLX2YC301-GNXWWY103_c612, GLX2YC301-GNXWWY103_c653, GLX2YC301-GNXWWY103_c682, GLX2YC301-GNXWWY103_c742, GLX2YC301-GNXWWY103_c751, GLX2YC301-GNX…
4	GO:0005615	extracellular space	cellular_component	9	GLX2YC301-GNXWWY103_c581, GLX2YC301-GNXWWY103_rep_c3686, GLX2YC301-GNXWWY103_rep_c5739, GLX2YC301-GNXWWY103_rep_c5990, GLX2YC301-GNXWWY103_rep_c6012, GLX2YC301-GNXWWY103_c11684, GLX2YC301-GNXWWY103_rep_c11881, GLX2YC301-GNXWWY103_c13400, GLX2YC301-GNXWWY103_c18736
6	GO:0005768	endosome	cellular_component	83	GLX2YC301-GNXWWY103_c382, GLX2YC301-GNXWWY103_c833, GLX2YC301-GNXWWY103_c1444, GLX2YC301-GNXWWY103_c1631, GLX2YC301-GNXWWY103_c2168, GLX2YC301-GNXWWY103_c2394, GLX2YC301-GNXWWY103_c2410, GLX2YC301-GNXWWY103_c2473, GLX2YC301-GNXWWY103_c2647, GLX2YC301-GNXWWY103_c2689, GLX2YC301-GNXWWY103_c2705, GLX2YC301-GNXWWY103_c2725, GLX2YC301-GNXWWY103_c2829, GLX2YC301-GNXWWY103_rep_c3153, GLX2YC301-GNXWWY103…
3	GO:0044421	extracellular region part	cellular_component	12	GLX2YC301-GNXWWY103_c581, GLX2YC301-GNXWWY103_rep_c3686, GLX2YC301-GNXWWY103_rep_c5739, GLX2YC301-GNXWWY103_rep_c5990, GLX2YC301-GNXWWY103_rep_c6012, GLX2YC301-GNXWWY103_c11684, GLX2YC301-GNXWWY103_rep_c11881, GLX2YC301-GNXWWY103_c13400, GLX2YC301-GNXWWY103_c18736, GLX2YC301-GNXWWY103_c10030, GLX2YC301-GNXWWY103_c12223, GLX2YC301-GNXWWY103_c18785
6	GO:0005773	vacuole	cellular_component	908	GLX2YC301-GNXWWY103_c6, GLX2YC301-GNXWWY103_c10, GLX2YC301-GNXWWY103_c15, GLX2YC301-GNXWWY103_c22, GLX2YC301-GNXWWY103_c24, GLX2YC301-GNXWWY103_c37, GLX2YC301-GNXWWY103_c43, GLX2YC301-GNXWWY103_c47, GLX2YC301-GNXWWY103_c74, GLX2YC301-GNXWWY103_c80, GLX2YC301-GNXWWY103_c156, GLX2YC301-GNXWWY103_c158, GLX2YC301-GNXWWY103_c171, GLX2YC301-GNXWWY103_c180, GLX2YC301-GNXWWY103_c187, GLX2YC301-GNXWWY103_…
7	GO:0000323	lytic vacuole	cellular_component	5	GLX2YC301-GNXWWY103_rep_c4270, GLX2YC301-GNXWWY103_rep_c10288, GLX2YC301-GNXWWY103_c17456, GLX2YC301-GNXWWY103_c17987, GLX2YC301-GNXWWY103_c20115
4	GO:0012505	endomembrane system	cellular_component	70	GLX2YC301-GNXWWY103_c1142, GLX2YC301-GNXWWY103_c1269, GLX2YC301-GNXWWY103_c1538, GLX2YC301-GNXWWY103_c1975, GLX2YC301-GNXWWY103_c2775, GLX2YC301-GNXWWY103_rep_c3408, GLX2YC301-GNXWWY103_rep_c3419, GLX2YC301-GNXWWY103_rep_c3501, GLX2YC301-GNXWWY103_rep_c4107, GLX2YC301-GNXWWY103_rep_c4189, GLX2YC301-GNXWWY103_c4222, GLX2YC301-GNXWWY103_rep_c4348, GLX2YC301-GNXWWY103_rep_c5221, GLX2YC301-GNXWWY103_…
3	GO:0043227	membrane-bounded organelle	cellular_component	6623	GLX2YC301-GNXWWY103_c3, GLX2YC301-GNXWWY103_c66, GLX2YC301-GNXWWY103_c69, GLX2YC301-GNXWWY103_c233, GLX2YC301-GNXWWY103_c282, GLX2YC301-GNXWWY103_c330, GLX2YC301-GNXWWY103_c361, GLX2YC301-GNXWWY103_c370, GLX2YC301-GNXWWY103_c473, GLX2YC301-GNXWWY103_c623,
6	GO:0005654	nucleoplasm	cellular_component	122	GLX2YC301-GNXWWY103_c92, GLX2YC301-GNXWWY103_c444, GLX2YC301-GNXWWY103_c485, GLX2YC301-GNXWWY103_c512, GLX2YC301-GNXWWY103_c624, GLX2YC301-GNXWWY103_c715, GLX2YC301-GNXWWY103_c756, GLX2YC301-GNXWWY103_c1077, GLX2YC301-GNXWWY103_c1265, GLX2YC301-GNXWWY103_c1411, GLX2YC301-GNXWWY103_c1463, GLX2YC301-GNXWWY103_c1549, GLX2YC301-GNXWWY103_c1560, GLX2YC301-GNXWWY103_c2132, GLX2YC301-GNXWWY103_c2373, GL…
6	GO:0005794	Golgi apparatus	cellular_component	297	GLX2YC301-GNXWWY103_c41, GLX2YC301-GNXWWY103_c107, GLX2YC301-GNXWWY103_c240, GLX2YC301-GNXWWY103_c294, GLX2YC301-GNXWWY103_c427, GLX2YC301-GNXWWY103_c536, GLX2YC301-GNXWWY103_c695, GLX2YC301-GNXWWY103_c944, GLX2YC301-GNXWWY103_c956, GLX2YC301-GNXWWY103_c981, GLX2YC301-GNXWWY103_c1051, GLX2YC301-GNXWWY103_c1068, GLX2YC301-GNXWWY103_c1213, GLX2YC301-GNXWWY103_c1309, GLX2YC301-GNXWWY103_c1347, GLX2Y…
4	GO:0031975	envelope	cellular_component	70	GLX2YC301-GNXWWY103_c1142, GLX2YC301-GNXWWY103_c1269, GLX2YC301-GNXWWY103_c1538, GLX2YC301-GNXWWY103_c1975, GLX2YC301-GNXWWY103_c2775, GLX2YC301-GNXWWY103_rep_c3408, GLX2YC301-GNXWWY103_rep_c3419, GLX2YC301-GNXWWY103_rep_c3501, GLX2YC301-GNXWWY103_rep_c4107, GLX2YC301-GNXWWY103_rep_c4189, GLX2YC301-GNXWWY103_c4222, GLX2YC301-GNXWWY103_rep_c4348, GLX2YC301-GNXWWY103_rep_c5221, GLX2YC301-GNXWWY103_…
6	GO:0070013	intracellular organelle lumen	cellular_component	427	GLX2YC301-GNXWWY103_c92, GLX2YC301-GNXWWY103_c444, GLX2YC301-GNXWWY103_c485, GLX2YC301-GNXWWY103_c512, GLX2YC301-GNXWWY103_c624, GLX2YC301-GNXWWY103_c715, GLX2YC301-GNXWWY103_c756, GLX2YC301-GNXWWY103_c1077, GLX2YC301-GNXWWY103_c1265, GLX2YC301-GNXWWY103_c1411, GLX2YC301-GNXWWY103_c1463, GLX2YC301-GNXWWY103_c1549, GLX2YC301-GNXWWY103_c1560, GLX2YC301-GNXWWY103_c2132, GLX2YC301-GNXWWY103_c2373, GL…
4	GO:0005622	intracellular	cellular_component	8826	GLX2YC301-GNXWWY103_c3, GLX2YC301-GNXWWY103_c66, GLX2YC301-GNXWWY103_c69, GLX2YC301-GNXWWY103_c233, GLX2YC301-GNXWWY103_c282, GLX2YC301-GNXWWY103_c330, GLX2YC301-GNXWWY103_c361, GLX2YC301-GNXWWY103_c370, GLX2YC301-GNXWWY103_c473, GLX2YC301-GNXWWY103_c623,
8	GO:0005777	peroxisome	cellular_component	223	GLX2YC301-GNXWWY103_c3, GLX2YC301-GNXWWY103_c66, GLX2YC301-GNXWWY103_c69, GLX2YC301-GNXWWY103_c233, GLX2YC301-GNXWWY103_c282, GLX2YC301-GNXWWY103_c330, GLX2YC301-GNXWWY103_c361, GLX2YC301-GNXWWY103_c370, GLX2YC301-GNXWWY103_c473, GLX2YC301-GNXWWY103_c623, GLX2YC301-GNXWWY103_c699, GLX2YC301-GNXWWY103_c735, GLX2YC301-GNXWWY103_c781, GLX2YC301-GNXWWY103_c890, GLX2YC301-GNXWWY103_c913, GLX2YC301-GNX…
4	GO:0005886	plasma membrane	cellular_component	2159	GLX2YC301-GNXWWY103_c5, GLX2YC301-GNXWWY103_c10, GLX2YC301-GNXWWY103_c15, GLX2YC301-GNXWWY103_c22, GLX2YC301-GNXWWY103_c24, GLX2YC301-GNXWWY103_c27, GLX2YC301-GNXWWY103_c28, GLX2YC301-GNXWWY103_c29, GLX2YC301-GNXWWY103_c37, GLX2YC301-GNXWWY103_c43, GLX2YC
2	GO:0031012	extracellular matrix	cellular_component	3	GLX2YC301-GNXWWY103_c10030, GLX2YC301-GNXWWY103_c12223, GLX2YC301-GNXWWY103_c18785
6	GO:0043232	intracellular non-membrane-bounded organelle	cellular_component	1019	GLX2YC301-GNXWWY103_c179, GLX2YC301-GNXWWY103_c187, GLX2YC301-GNXWWY103_c417, GLX2YC301-GNXWWY103_c418, GLX2YC301-GNXWWY103_c600, GLX2YC301-GNXWWY103_c631, GLX2YC301-GNXWWY103_c1077, GLX2YC301-GNXWWY103_c1305, GLX2YC301-GNXWWY103_c1516, GLX2YC301-GNXWWY103_c1648, GLX2YC301-GNXWWY103_c1712, GLX2YC301-GNXWWY103_c1765, GLX2YC301-GNXWWY103_c1797, GLX2YC301-GNXWWY103_c1884, GLX2YC301-GNXWWY103_c1889, …
8	GO:0005764	lysosome	cellular_component	5	GLX2YC301-GNXWWY103_rep_c4270, GLX2YC301-GNXWWY103_rep_c10288, GLX2YC301-GNXWWY103_c17456, GLX2YC301-GNXWWY103_c17987, GLX2YC301-GNXWWY103_c20115
4	GO:0043233	organelle lumen	cellular_component	427	GLX2YC301-GNXWWY103_c92, GLX2YC301-GNXWWY103_c444, GLX2YC301-GNXWWY103_c485, GLX2YC301-GNXWWY103_c512, GLX2YC301-GNXWWY103_c624, GLX2YC301-GNXWWY103_c715, GLX2YC301-GNXWWY103_c756, GLX2YC301-GNXWWY103_c1077, GLX2YC301-GNXWWY103_c1265, GLX2YC301-GNXWWY103_c1411, GLX2YC301-GNXWWY103_c1463, GLX2YC301-GNXWWY103_c1549, GLX2YC301-GNXWWY103_c1560, GLX2YC301-GNXWWY103_c2132, GLX2YC301-GNXWWY103_c2373, GL…
6	GO:0044428	nuclear part	cellular_component	483	GLX2YC301-GNXWWY103_c92, GLX2YC301-GNXWWY103_c444, GLX2YC301-GNXWWY103_c485, GLX2YC301-GNXWWY103_c512, GLX2YC301-GNXWWY103_c624, GLX2YC301-GNXWWY103_c715, GLX2YC301-GNXWWY103_c756, GLX2YC301-GNXWWY103_c1077, GLX2YC301-GNXWWY103_c1265, GLX2YC301-GNXWWY103_c1411, GLX2YC301-GNXWWY103_c1463, GLX2YC301-GNXWWY103_c1549, GLX2YC301-GNXWWY103_c1560, GLX2YC301-GNXWWY103_c2132, GLX2YC301-GNXWWY103_c2373, GL…
1	GO:0005575	cellular_component	cellular_component	10392	GLX2YC301-GNXWWY103_c3, GLX2YC301-GNXWWY103_c37, GLX2YC301-GNXWWY103_c67, GLX2YC301-GNXWWY103_c74, GLX2YC301-GNXWWY103_c121, GLX2YC301-GNXWWY103_c129, GLX2YC301-GNXWWY103_c154, GLX2YC301-GNXWWY103_c180, GLX2YC301-GNXWWY103_c208, GLX2YC301-GNXWWY103_c210,
5	GO:0005635	nuclear envelope	cellular_component	70	GLX2YC301-GNXWWY103_c1142, GLX2YC301-GNXWWY103_c1269, GLX2YC301-GNXWWY103_c1538, GLX2YC301-GNXWWY103_c1975, GLX2YC301-GNXWWY103_c2775, GLX2YC301-GNXWWY103_rep_c3408, GLX2YC301-GNXWWY103_rep_c3419, GLX2YC301-GNXWWY103_rep_c3501, GLX2YC301-GNXWWY103_rep_c4107, GLX2YC301-GNXWWY103_rep_c4189, GLX2YC301-GNXWWY103_c4222, GLX2YC301-GNXWWY103_rep_c4348, GLX2YC301-GNXWWY103_rep_c5221, GLX2YC301-GNXWWY103_…
5	GO:0005618	cell wall	cellular_component	488	GLX2YC301-GNXWWY103_c3, GLX2YC301-GNXWWY103_c37, GLX2YC301-GNXWWY103_c67, GLX2YC301-GNXWWY103_c74, GLX2YC301-GNXWWY103_c121, GLX2YC301-GNXWWY103_c129, GLX2YC301-GNXWWY103_c154, GLX2YC301-GNXWWY103_c180, GLX2YC301-GNXWWY103_c208, GLX2YC301-GNXWWY103_c210, GLX2YC301-GNXWWY103_c211, GLX2YC301-GNXWWY103_c213, GLX2YC301-GNXWWY103_c245, GLX2YC301-GNXWWY103_c277, GLX2YC301-GNXWWY103_c291, GLX2YC301-GNXW…
2	GO:0005623	cell	cellular_component	9785	GLX2YC301-GNXWWY103_c3, GLX2YC301-GNXWWY103_c37, GLX2YC301-GNXWWY103_c67, GLX2YC301-GNXWWY103_c74, GLX2YC301-GNXWWY103_c121, GLX2YC301-GNXWWY103_c129, GLX2YC301-GNXWWY103_c154, GLX2YC301-GNXWWY103_c180, GLX2YC301-GNXWWY103_c208, GLX2YC301-GNXWWY103_c210,
3	GO:0043228	non-membrane-bounded organelle	cellular_component	1019	GLX2YC301-GNXWWY103_c179, GLX2YC301-GNXWWY103_c187, GLX2YC301-GNXWWY103_c417, GLX2YC301-GNXWWY103_c418, GLX2YC301-GNXWWY103_c600, GLX2YC301-GNXWWY103_c631, GLX2YC301-GNXWWY103_c1077, GLX2YC301-GNXWWY103_c1305, GLX2YC301-GNXWWY103_c1516, GLX2YC301-GNXWWY103_c1648, GLX2YC301-GNXWWY103_c1712, GLX2YC301-GNXWWY103_c1765, GLX2YC301-GNXWWY103_c1797, GLX2YC301-GNXWWY103_c1884, GLX2YC301-GNXWWY103_c1889, …
6	GO:0043231	intracellular membrane-bounded organelle	cellular_component	6623	GLX2YC301-GNXWWY103_c3, GLX2YC301-GNXWWY103_c66, GLX2YC301-GNXWWY103_c69, GLX2YC301-GNXWWY103_c233, GLX2YC301-GNXWWY103_c282, GLX2YC301-GNXWWY103_c330, GLX2YC301-GNXWWY103_c361, GLX2YC301-GNXWWY103_c370, GLX2YC301-GNXWWY103_c473, GLX2YC301-GNXWWY103_c623,
5	GO:0044444	cytoplasmic part	cellular_component	6642	GLX2YC301-GNXWWY103_c3, GLX2YC301-GNXWWY103_c66, GLX2YC301-GNXWWY103_c69, GLX2YC301-GNXWWY103_c233, GLX2YC301-GNXWWY103_c282, GLX2YC301-GNXWWY103_c330, GLX2YC301-GNXWWY103_c361, GLX2YC301-GNXWWY103_c370, GLX2YC301-GNXWWY103_c473, GLX2YC301-GNXWWY103_c623,
3	GO:0044464	cell part	cellular_component	9570	GLX2YC301-GNXWWY103_c3, GLX2YC301-GNXWWY103_c37, GLX2YC301-GNXWWY103_c67, GLX2YC301-GNXWWY103_c74, GLX2YC301-GNXWWY103_c121, GLX2YC301-GNXWWY103_c129, GLX2YC301-GNXWWY103_c154, GLX2YC301-GNXWWY103_c180, GLX2YC301-GNXWWY103_c208, GLX2YC301-GNXWWY103_c210,
5	GO:0043229	intracellular organelle	cellular_component	7012	GLX2YC301-GNXWWY103_c3, GLX2YC301-GNXWWY103_c66, GLX2YC301-GNXWWY103_c69, GLX2YC301-GNXWWY103_c233, GLX2YC301-GNXWWY103_c282, GLX2YC301-GNXWWY103_c330, GLX2YC301-GNXWWY103_c361, GLX2YC301-GNXWWY103_c370, GLX2YC301-GNXWWY103_c473, GLX2YC301-GNXWWY103_c623,
2	GO:0031974	membrane-enclosed lumen	cellular_component	427	GLX2YC301-GNXWWY103_c92, GLX2YC301-GNXWWY103_c444, GLX2YC301-GNXWWY103_c485, GLX2YC301-GNXWWY103_c512, GLX2YC301-GNXWWY103_c624, GLX2YC301-GNXWWY103_c715, GLX2YC301-GNXWWY103_c756, GLX2YC301-GNXWWY103_c1077, GLX2YC301-GNXWWY103_c1265, GLX2YC301-GNXWWY103_c1411, GLX2YC301-GNXWWY103_c1463, GLX2YC301-GNXWWY103_c1549, GLX2YC301-GNXWWY103_c1560, GLX2YC301-GNXWWY103_c2132, GLX2YC301-GNXWWY103_c2373, GL…
2	GO:0005576	extracellular region	cellular_component	419	GLX2YC301-GNXWWY103_c581, GLX2YC301-GNXWWY103_rep_c3686, GLX2YC301-GNXWWY103_rep_c5739, GLX2YC301-GNXWWY103_rep_c5990, GLX2YC301-GNXWWY103_rep_c6012, GLX2YC301-GNXWWY103_c11684, GLX2YC301-GNXWWY103_rep_c11881, GLX2YC301-GNXWWY103_c13400, GLX2YC301-GNXWWY103_c18736, GLX2YC301-GNXWWY103_c10030, GLX2YC301-GNXWWY103_c12223, GLX2YC301-GNXWWY103_c18785, GLX2YC301-GNXWWY103_c25, GLX2YC301-GNXWWY103_c80,…
5	GO:0030529	ribonucleoprotein complex	cellular_component	688	GLX2YC301-GNXWWY103_c15, GLX2YC301-GNXWWY103_c43, GLX2YC301-GNXWWY103_c73, GLX2YC301-GNXWWY103_c86, GLX2YC301-GNXWWY103_c230, GLX2YC301-GNXWWY103_c232, GLX2YC301-GNXWWY103_c335, GLX2YC301-GNXWWY103_c409, GLX2YC301-GNXWWY103_c562, GLX2YC301-GNXWWY103_c563, GLX2YC301-GNXWWY103_c612, GLX2YC301-GNXWWY103_c653, GLX2YC301-GNXWWY103_c682, GLX2YC301-GNXWWY103_c742, GLX2YC301-GNXWWY103_c751, GLX2YC301-GNX…
2	GO:0016020	membrane	cellular_component	4754	GLX2YC301-GNXWWY103_c5, GLX2YC301-GNXWWY103_c10, GLX2YC301-GNXWWY103_c15, GLX2YC301-GNXWWY103_c22, GLX2YC301-GNXWWY103_c24, GLX2YC301-GNXWWY103_c27, GLX2YC301-GNXWWY103_c28, GLX2YC301-GNXWWY103_c29, GLX2YC301-GNXWWY103_c37, GLX2YC301-GNXWWY103_c43, GLX2YC
6	GO:0042579	microbody	cellular_component	223	GLX2YC301-GNXWWY103_c3, GLX2YC301-GNXWWY103_c66, GLX2YC301-GNXWWY103_c69, GLX2YC301-GNXWWY103_c233, GLX2YC301-GNXWWY103_c282, GLX2YC301-GNXWWY103_c330, GLX2YC301-GNXWWY103_c361, GLX2YC301-GNXWWY103_c370, GLX2YC301-GNXWWY103_c473, GLX2YC301-GNXWWY103_c623, GLX2YC301-GNXWWY103_c699, GLX2YC301-GNXWWY103_c735, GLX2YC301-GNXWWY103_c781, GLX2YC301-GNXWWY103_c890, GLX2YC301-GNXWWY103_c913, GLX2YC301-GNX…
5	GO:0009579	thylakoid	cellular_component	735	GLX2YC301-GNXWWY103_c6, GLX2YC301-GNXWWY103_c10, GLX2YC301-GNXWWY103_c46, GLX2YC301-GNXWWY103_c56, GLX2YC301-GNXWWY103_c57, GLX2YC301-GNXWWY103_c111, GLX2YC301-GNXWWY103_c121, GLX2YC301-GNXWWY103_c147, GLX2YC301-GNXWWY103_c156, GLX2YC301-GNXWWY103_c175, GLX2YC301-GNXWWY103_c187, GLX2YC301-GNXWWY103_c191, GLX2YC301-GNXWWY103_c218, GLX2YC301-GNXWWY103_c224, GLX2YC301-GNXWWY103_c241, GLX2YC301-GNXWW…
7	GO:0005634	nucleus	cellular_component	1926	GLX2YC301-GNXWWY103_c92, GLX2YC301-GNXWWY103_c444, GLX2YC301-GNXWWY103_c485, GLX2YC301-GNXWWY103_c512, GLX2YC301-GNXWWY103_c624, GLX2YC301-GNXWWY103_c715, GLX2YC301-GNXWWY103_c756, GLX2YC301-GNXWWY103_c1077, GLX2YC301-GNXWWY103_c1265, GLX2YC301-GNXWWY103_
6	GO:0005829	cytosol	cellular_component	2076	GLX2YC301-GNXWWY103_c3, GLX2YC301-GNXWWY103_c10, GLX2YC301-GNXWWY103_c15, GLX2YC301-GNXWWY103_c16, GLX2YC301-GNXWWY103_c21, GLX2YC301-GNXWWY103_c24, GLX2YC301-GNXWWY103_c37, GLX2YC301-GNXWWY103_c43, GLX2YC301-GNXWWY103_c50, GLX2YC301-GNXWWY103_c64, GLX2YC
4	GO:0005578	proteinaceous extracellular matrix	cellular_component	3	GLX2YC301-GNXWWY103_c10030, GLX2YC301-GNXWWY103_c12223, GLX2YC301-GNXWWY103_c18785
4	GO:0030312	external encapsulating structure	cellular_component	498	GLX2YC301-GNXWWY103_c3, GLX2YC301-GNXWWY103_c37, GLX2YC301-GNXWWY103_c67, GLX2YC301-GNXWWY103_c74, GLX2YC301-GNXWWY103_c121, GLX2YC301-GNXWWY103_c129, GLX2YC301-GNXWWY103_c154, GLX2YC301-GNXWWY103_c180, GLX2YC301-GNXWWY103_c208, GLX2YC301-GNXWWY103_c210, GLX2YC301-GNXWWY103_c211, GLX2YC301-GNXWWY103_c213, GLX2YC301-GNXWWY103_c245, GLX2YC301-GNXWWY103_c277, GLX2YC301-GNXWWY103_c291, GLX2YC301-GNXW…
6	GO:0005783	endoplasmic reticulum	cellular_component	483	GLX2YC301-GNXWWY103_c2, GLX2YC301-GNXWWY103_c4, GLX2YC301-GNXWWY103_c10, GLX2YC301-GNXWWY103_c27, GLX2YC301-GNXWWY103_c37, GLX2YC301-GNXWWY103_c107, GLX2YC301-GNXWWY103_c160, GLX2YC301-GNXWWY103_c163, GLX2YC301-GNXWWY103_c210, GLX2YC301-GNXWWY103_c243, GLX2YC301-GNXWWY103_c270, GLX2YC301-GNXWWY103_c277, GLX2YC301-GNXWWY103_c356, GLX2YC301-GNXWWY103_c401, GLX2YC301-GNXWWY103_c421, GLX2YC301-GNXWWY…
2	GO:0032991	macromolecular complex	cellular_component	688	GLX2YC301-GNXWWY103_c15, GLX2YC301-GNXWWY103_c43, GLX2YC301-GNXWWY103_c73, GLX2YC301-GNXWWY103_c86, GLX2YC301-GNXWWY103_c230, GLX2YC301-GNXWWY103_c232, GLX2YC301-GNXWWY103_c335, GLX2YC301-GNXWWY103_c409, GLX2YC301-GNXWWY103_c562, GLX2YC301-GNXWWY103_c563, GLX2YC301-GNXWWY103_c612, GLX2YC301-GNXWWY103_c653, GLX2YC301-GNXWWY103_c682, GLX2YC301-GNXWWY103_c742, GLX2YC301-GNXWWY103_c751, GLX2YC301-GNX…
6	GO:0009536	plastid	cellular_component	3084	GLX2YC301-GNXWWY103_c1, GLX2YC301-GNXWWY103_c3, GLX2YC301-GNXWWY103_c4, GLX2YC301-GNXWWY103_c6, GLX2YC301-GNXWWY103_c10, GLX2YC301-GNXWWY103_c11, GLX2YC301-GNXWWY103_c13, GLX2YC301-GNXWWY103_c15, GLX2YC301-GNXWWY103_c17, GLX2YC301-GNXWWY103_c18, GLX2YC301
4	GO:0044446	intracellular organelle part	cellular_component	483	GLX2YC301-GNXWWY103_c92, GLX2YC301-GNXWWY103_c444, GLX2YC301-GNXWWY103_c485, GLX2YC301-GNXWWY103_c512, GLX2YC301-GNXWWY103_c624, GLX2YC301-GNXWWY103_c715, GLX2YC301-GNXWWY103_c756, GLX2YC301-GNXWWY103_c1077, GLX2YC301-GNXWWY103_c1265, GLX2YC301-GNXWWY103_c1411, GLX2YC301-GNXWWY103_c1463, GLX2YC301-GNXWWY103_c1549, GLX2YC301-GNXWWY103_c1560, GLX2YC301-GNXWWY103_c2132, GLX2YC301-GNXWWY103_c2373, GL…
6	GO:0005739	mitochondrion	cellular_component	1539	GLX2YC301-GNXWWY103_c4, GLX2YC301-GNXWWY103_c6, GLX2YC301-GNXWWY103_c9, GLX2YC301-GNXWWY103_c17, GLX2YC301-GNXWWY103_c20, GLX2YC301-GNXWWY103_c23, GLX2YC301-GNXWWY103_c30, GLX2YC301-GNXWWY103_c37, GLX2YC301-GNXWWY103_c39, GLX2YC301-GNXWWY103_c55, GLX2YC30
7	GO:0031981	nuclear lumen	cellular_component	427	GLX2YC301-GNXWWY103_c92, GLX2YC301-GNXWWY103_c444, GLX2YC301-GNXWWY103_c485, GLX2YC301-GNXWWY103_c512, GLX2YC301-GNXWWY103_c624, GLX2YC301-GNXWWY103_c715, GLX2YC301-GNXWWY103_c756, GLX2YC301-GNXWWY103_c1077, GLX2YC301-GNXWWY103_c1265, GLX2YC301-GNXWWY103_c1411, GLX2YC301-GNXWWY103_c1463, GLX2YC301-GNXWWY103_c1549, GLX2YC301-GNXWWY103_c1560, GLX2YC301-GNXWWY103_c2132, GLX2YC301-GNXWWY103_c2373, GL…
4	GO:0071944	cell periphery	cellular_component	2386	GLX2YC301-GNXWWY103_c3, GLX2YC301-GNXWWY103_c37, GLX2YC301-GNXWWY103_c67, GLX2YC301-GNXWWY103_c74, GLX2YC301-GNXWWY103_c121, GLX2YC301-GNXWWY103_c129, GLX2YC301-GNXWWY103_c154, GLX2YC301-GNXWWY103_c180, GLX2YC301-GNXWWY103_c208, GLX2YC301-GNXWWY103_c210,
3	GO:0044422	organelle part	cellular_component	483	GLX2YC301-GNXWWY103_c92, GLX2YC301-GNXWWY103_c444, GLX2YC301-GNXWWY103_c485, GLX2YC301-GNXWWY103_c512, GLX2YC301-GNXWWY103_c624, GLX2YC301-GNXWWY103_c715, GLX2YC301-GNXWWY103_c756, GLX2YC301-GNXWWY103_c1077, GLX2YC301-GNXWWY103_c1265, GLX2YC301-GNXWWY103_c1411, GLX2YC301-GNXWWY103_c1463, GLX2YC301-GNXWWY103_c1549, GLX2YC301-GNXWWY103_c1560, GLX2YC301-GNXWWY103_c2132, GLX2YC301-GNXWWY103_c2373, GL…
4	GO:0044424	intracellular part	cellular_component	8476	GLX2YC301-GNXWWY103_c3, GLX2YC301-GNXWWY103_c66, GLX2YC301-GNXWWY103_c69, GLX2YC301-GNXWWY103_c233, GLX2YC301-GNXWWY103_c282, GLX2YC301-GNXWWY103_c330, GLX2YC301-GNXWWY103_c361, GLX2YC301-GNXWWY103_c370, GLX2YC301-GNXWWY103_c473, GLX2YC301-GNXWWY103_c623,

## Sheet: cg_combined_graph_molecular
Level	GO ID	Term	Type	#Seqs	Sequences
2	GO:0004872	receptor activity	molecular_function	256	GLX2YC301-GNXWWY103_c20, GLX2YC301-GNXWWY103_c120, GLX2YC301-GNXWWY103_c140, GLX2YC301-GNXWWY103_c372, GLX2YC301-GNXWWY103_c455, GLX2YC301-GNXWWY103_c497, GLX2YC301-GNXWWY103_c657, GLX2YC301-GNXWWY103_c738, GLX2YC301-GNXWWY103_c770, GLX2YC301-GNXWWY103_c909, GLX2YC301-GNXWWY103_c1041, GLX2YC301-GNXWWY103_c1051, GLX2YC301-GNXWWY103_c1058, GLX2YC301-GNXWWY103_c1068, GLX2YC301-GNXWWY103_c1074, GLX2Y…
5	GO:0016818	hydrolase activity, acting on acid anhydrides, in phosphorus-containing anhydrides	molecular_function	28	GLX2YC301-GNXWWY103_c1077, GLX2YC301-GNXWWY103_c1516, GLX2YC301-GNXWWY103_c1765, GLX2YC301-GNXWWY103_rep_c3292, GLX2YC301-GNXWWY103_c7474, GLX2YC301-GNXWWY103_c7931, GLX2YC301-GNXWWY103_c8442, GLX2YC301-GNXWWY103_c8657, GLX2YC301-GNXWWY103_c9094, GLX2YC301-GNXWWY103_c9703, GLX2YC301-GNXWWY103_c10164, GLX2YC301-GNXWWY103_c10540, GLX2YC301-GNXWWY103_c10657, GLX2YC301-GNXWWY103_c10998, GLX2YC301-GNX…
2	GO:0045182	translation regulator activity	molecular_function	4	GLX2YC301-GNXWWY103_c1672, GLX2YC301-GNXWWY103_c1990, GLX2YC301-GNXWWY103_c7705, GLX2YC301-GNXWWY103_c8511
2	GO:0060089	molecular transducer activity	molecular_function	182	GLX2YC301-GNXWWY103_c213, GLX2YC301-GNXWWY103_c291, GLX2YC301-GNXWWY103_c301, GLX2YC301-GNXWWY103_c660, GLX2YC301-GNXWWY103_c678, GLX2YC301-GNXWWY103_c869, GLX2YC301-GNXWWY103_c909, GLX2YC301-GNXWWY103_c932, GLX2YC301-GNXWWY103_c1074, GLX2YC301-GNXWWY103_c1115, GLX2YC301-GNXWWY103_c1119, GLX2YC301-GNXWWY103_c1167, GLX2YC301-GNXWWY103_c1199, GLX2YC301-GNXWWY103_c1257, GLX2YC301-GNXWWY103_c1431, GL…
6	GO:0008135	translation factor activity, nucleic acid binding	molecular_function	201	GLX2YC301-GNXWWY103_c101, GLX2YC301-GNXWWY103_c411, GLX2YC301-GNXWWY103_c444, GLX2YC301-GNXWWY103_c499, GLX2YC301-GNXWWY103_c512, GLX2YC301-GNXWWY103_c579, GLX2YC301-GNXWWY103_c716, GLX2YC301-GNXWWY103_c731, GLX2YC301-GNXWWY103_c849, GLX2YC301-GNXWWY103_c1151, GLX2YC301-GNXWWY103_c1209, GLX2YC301-GNXWWY103_c1243, GLX2YC301-GNXWWY103_c1295, GLX2YC301-GNXWWY103_c1342, GLX2YC301-GNXWWY103_c1433, GLX…
null	GO:0030528	transcription regulator activity	molecular_function	76	GLX2YC301-GNXWWY103_c932, GLX2YC301-GNXWWY103_c1400, GLX2YC301-GNXWWY103_c1613, GLX2YC301-GNXWWY103_c1785, GLX2YC301-GNXWWY103_c1819, GLX2YC301-GNXWWY103_c1873, GLX2YC301-GNXWWY103_c2011, GLX2YC301-GNXWWY103_c2069, GLX2YC301-GNXWWY103_c2424, GLX2YC301-GNXWWY103_c2442, GLX2YC301-GNXWWY103_c2508, GLX2YC301-GNXWWY103_c2844, GLX2YC301-GNXWWY103_rep_c3466, GLX2YC301-GNXWWY103_rep_c3661, GLX2YC301-GNXW…
3	GO:0003700	sequence-specific DNA binding transcription factor activity	molecular_function	521	GLX2YC301-GNXWWY103_c42, GLX2YC301-GNXWWY103_c92, GLX2YC301-GNXWWY103_c110, GLX2YC301-GNXWWY103_c155, GLX2YC301-GNXWWY103_c217, GLX2YC301-GNXWWY103_c224, GLX2YC301-GNXWWY103_c261, GLX2YC301-GNXWWY103_c334, GLX2YC301-GNXWWY103_c341, GLX2YC301-GNXWWY103_c364, GLX2YC301-GNXWWY103_c396, GLX2YC301-GNXWWY103_c433, GLX2YC301-GNXWWY103_c482, GLX2YC301-GNXWWY103_c516, GLX2YC301-GNXWWY103_c529, GLX2YC301-G…
2	GO:0005488	binding	molecular_function	7862	GLX2YC301-GNXWWY103_c8, GLX2YC301-GNXWWY103_c21, GLX2YC301-GNXWWY103_c25, GLX2YC301-GNXWWY103_c30, GLX2YC301-GNXWWY103_c37, GLX2YC301-GNXWWY103_c56, GLX2YC301-GNXWWY103_c66, GLX2YC301-GNXWWY103_c69, GLX2YC301-GNXWWY103_c72, GLX2YC301-GNXWWY103_c79, GLX2YC301-GNXWWY103_c92, GLX2YC301-GNXWWY103_c120, GLX2YC301-GNXWWY103_c124, GLX2YC301-GNXWWY103_c126, GLX2YC301-GNXWWY103_c132, GLX2YC301-GNXWWY103_c…
3	GO:0004871	signal transducer activity	molecular_function	182	GLX2YC301-GNXWWY103_c213, GLX2YC301-GNXWWY103_c291, GLX2YC301-GNXWWY103_c301, GLX2YC301-GNXWWY103_c660, GLX2YC301-GNXWWY103_c678, GLX2YC301-GNXWWY103_c869, GLX2YC301-GNXWWY103_c909, GLX2YC301-GNXWWY103_c932, GLX2YC301-GNXWWY103_c1074, GLX2YC301-GNXWWY103_c1115, GLX2YC301-GNXWWY103_c1119, GLX2YC301-GNXWWY103_c1167, GLX2YC301-GNXWWY103_c1199, GLX2YC301-GNXWWY103_c1257, GLX2YC301-GNXWWY103_c1431, GL…
4	GO:0016817	hydrolase activity, acting on acid anhydrides	molecular_function	28	GLX2YC301-GNXWWY103_c1077, GLX2YC301-GNXWWY103_c1516, GLX2YC301-GNXWWY103_c1765, GLX2YC301-GNXWWY103_rep_c3292, GLX2YC301-GNXWWY103_c7474, GLX2YC301-GNXWWY103_c7931, GLX2YC301-GNXWWY103_c8442, GLX2YC301-GNXWWY103_c8657, GLX2YC301-GNXWWY103_c9094, GLX2YC301-GNXWWY103_c9703, GLX2YC301-GNXWWY103_c10164, GLX2YC301-GNXWWY103_c10540, GLX2YC301-GNXWWY103_c10657, GLX2YC301-GNXWWY103_c10998, GLX2YC301-GNX…
4	GO:0016788	hydrolase activity, acting on ester bonds	molecular_function	91	GLX2YC301-GNXWWY103_c6, GLX2YC301-GNXWWY103_c13, GLX2YC301-GNXWWY103_c121, GLX2YC301-GNXWWY103_c409, GLX2YC301-GNXWWY103_c598, GLX2YC301-GNXWWY103_c624, GLX2YC301-GNXWWY103_c836, GLX2YC301-GNXWWY103_c1062, GLX2YC301-GNXWWY103_c1094, GLX2YC301-GNXWWY103_c1252, GLX2YC301-GNXWWY103_c1472, GLX2YC301-GNXWWY103_c1699, GLX2YC301-GNXWWY103_c1975, GLX2YC301-GNXWWY103_c2021, GLX2YC301-GNXWWY103_c2726, GLX2…
3	GO:0008289	lipid binding	molecular_function	117	GLX2YC301-GNXWWY103_c326, GLX2YC301-GNXWWY103_c677, GLX2YC301-GNXWWY103_c1146, GLX2YC301-GNXWWY103_c1157, GLX2YC301-GNXWWY103_c1194, GLX2YC301-GNXWWY103_c1383, GLX2YC301-GNXWWY103_c1393, GLX2YC301-GNXWWY103_c1510, GLX2YC301-GNXWWY103_c2008, GLX2YC301-GNXWWY103_c2027, GLX2YC301-GNXWWY103_c2072, GLX2YC301-GNXWWY103_c2302, GLX2YC301-GNXWWY103_c2381, GLX2YC301-GNXWWY103_c2556, GLX2YC301-GNXWWY103_c27…
5	GO:0003677	DNA binding	molecular_function	914	GLX2YC301-GNXWWY103_c42, GLX2YC301-GNXWWY103_c91, GLX2YC301-GNXWWY103_c92, GLX2YC301-GNXWWY103_c98, GLX2YC301-GNXWWY103_c117, GLX2YC301-GNXWWY103_c121, GLX2YC301-GNXWWY103_c153, GLX2YC301-GNXWWY103_c155, GLX2YC301-GNXWWY103_c157, GLX2YC301-GNXWWY103_c217, GLX2YC301-GNXWWY103_c224, GLX2YC301-GNXWWY103_c261, GLX2YC301-GNXWWY103_c292, GLX2YC301-GNXWWY103_c314, GLX2YC301-GNXWWY103_c334, GLX2YC301-GNX…
4	GO:0003676	nucleic acid binding	molecular_function	1992	GLX2YC301-GNXWWY103_c15, GLX2YC301-GNXWWY103_c45, GLX2YC301-GNXWWY103_c73, GLX2YC301-GNXWWY103_c108, GLX2YC301-GNXWWY103_c134, GLX2YC301-GNXWWY103_c188, GLX2YC301-GNXWWY103_c198, GLX2YC301-GNXWWY103_c244, GLX2YC301-GNXWWY103_c295, GLX2YC301-GNXWWY103_c322, GLX2YC301-GNXWWY103_c576, GLX2YC301-GNXWWY103_c598, GLX2YC301-GNXWWY103_c612, GLX2YC301-GNXWWY103_c624, GLX2YC301-GNXWWY103_c634, GLX2YC301-GN…
3	GO:0036094	small molecule binding	molecular_function	2799	GLX2YC301-GNXWWY103_c3, GLX2YC301-GNXWWY103_c4, GLX2YC301-GNXWWY103_c17, GLX2YC301-GNXWWY103_c22, GLX2YC301-GNXWWY103_c24, GLX2YC301-GNXWWY103_c29, GLX2YC301-GNXWWY103_c41, GLX2YC301-GNXWWY103_c49, GLX2YC301-GNXWWY103_c57, GLX2YC301-GNXWWY103_c72, GLX2YC301-GNXWWY103_c95, GLX2YC301-GNXWWY103_c103, GLX2YC301-GNXWWY103_c104, GLX2YC301-GNXWWY103_c108, GLX2YC301-GNXWWY103_c115, GLX2YC301-GNXWWY103_c1…
2	GO:0001071	nucleic acid binding transcription factor activity	molecular_function	521	GLX2YC301-GNXWWY103_c42, GLX2YC301-GNXWWY103_c92, GLX2YC301-GNXWWY103_c110, GLX2YC301-GNXWWY103_c155, GLX2YC301-GNXWWY103_c217, GLX2YC301-GNXWWY103_c224, GLX2YC301-GNXWWY103_c261, GLX2YC301-GNXWWY103_c334, GLX2YC301-GNXWWY103_c341, GLX2YC301-GNXWWY103_c364, GLX2YC301-GNXWWY103_c396, GLX2YC301-GNXWWY103_c433, GLX2YC301-GNXWWY103_c482, GLX2YC301-GNXWWY103_c516, GLX2YC301-GNXWWY103_c529, GLX2YC301-G…
5	GO:0016301	kinase activity	molecular_function	1018	GLX2YC301-GNXWWY103_c20, GLX2YC301-GNXWWY103_c29, GLX2YC301-GNXWWY103_c122, GLX2YC301-GNXWWY103_c130, GLX2YC301-GNXWWY103_c176, GLX2YC301-GNXWWY103_c185, GLX2YC301-GNXWWY103_c205, GLX2YC301-GNXWWY103_c222, GLX2YC301-GNXWWY103_c256, GLX2YC301-GNXWWY103_c301, GLX2YC301-GNXWWY103_c307, GLX2YC301-GNXWWY103_c348, GLX2YC301-GNXWWY103_c362, GLX2YC301-GNXWWY103_c384, GLX2YC301-GNXWWY103_c402, GLX2YC301-G…
3	GO:0003682	chromatin binding	molecular_function	41	GLX2YC301-GNXWWY103_c235, GLX2YC301-GNXWWY103_c1182, GLX2YC301-GNXWWY103_c1248, GLX2YC301-GNXWWY103_c2612, GLX2YC301-GNXWWY103_c2726, GLX2YC301-GNXWWY103_rep_c2911, GLX2YC301-GNXWWY103_rep_c2941, GLX2YC301-GNXWWY103_rep_c3124, GLX2YC301-GNXWWY103_rep_c3664, GLX2YC301-GNXWWY103_rep_c4687, GLX2YC301-GNXWWY103_rep_c5336, GLX2YC301-GNXWWY103_rep_c5355, GLX2YC301-GNXWWY103_rep_c5457, GLX2YC301-GNXWWY1…
3	GO:0030246	carbohydrate binding	molecular_function	119	GLX2YC301-GNXWWY103_c37, GLX2YC301-GNXWWY103_c770, GLX2YC301-GNXWWY103_c1026, GLX2YC301-GNXWWY103_c1033, GLX2YC301-GNXWWY103_c1092, GLX2YC301-GNXWWY103_c1115, GLX2YC301-GNXWWY103_c1356, GLX2YC301-GNXWWY103_c1642, GLX2YC301-GNXWWY103_c1754, GLX2YC301-GNXWWY103_c1831, GLX2YC301-GNXWWY103_c1912, GLX2YC301-GNXWWY103_c2283, GLX2YC301-GNXWWY103_c2590, GLX2YC301-GNXWWY103_c2623, GLX2YC301-GNXWWY103_c278…
5	GO:0003723	RNA binding	molecular_function	750	GLX2YC301-GNXWWY103_c15, GLX2YC301-GNXWWY103_c45, GLX2YC301-GNXWWY103_c73, GLX2YC301-GNXWWY103_c108, GLX2YC301-GNXWWY103_c134, GLX2YC301-GNXWWY103_c188, GLX2YC301-GNXWWY103_c198, GLX2YC301-GNXWWY103_c244, GLX2YC301-GNXWWY103_c295, GLX2YC301-GNXWWY103_c322, GLX2YC301-GNXWWY103_c576, GLX2YC301-GNXWWY103_c598, GLX2YC301-GNXWWY103_c612, GLX2YC301-GNXWWY103_c624, GLX2YC301-GNXWWY103_c634, GLX2YC301-GN…
3	GO:0005515	protein binding	molecular_function	1866	GLX2YC301-GNXWWY103_c8, GLX2YC301-GNXWWY103_c21, GLX2YC301-GNXWWY103_c25, GLX2YC301-GNXWWY103_c30, GLX2YC301-GNXWWY103_c37, GLX2YC301-GNXWWY103_c56, GLX2YC301-GNXWWY103_c66, GLX2YC301-GNXWWY103_c69, GLX2YC301-GNXWWY103_c72, GLX2YC301-GNXWWY103_c79, GLX2YC301-GNXWWY103_c92, GLX2YC301-GNXWWY103_c120, GLX2YC301-GNXWWY103_c124, GLX2YC301-GNXWWY103_c126, GLX2YC301-GNXWWY103_c132, GLX2YC301-GNXWWY103_c…
5	GO:0004518	nuclease activity	molecular_function	79	GLX2YC301-GNXWWY103_c6, GLX2YC301-GNXWWY103_c13, GLX2YC301-GNXWWY103_c121, GLX2YC301-GNXWWY103_c409, GLX2YC301-GNXWWY103_c598, GLX2YC301-GNXWWY103_c624, GLX2YC301-GNXWWY103_c836, GLX2YC301-GNXWWY103_c1062, GLX2YC301-GNXWWY103_c1094, GLX2YC301-GNXWWY103_c1252, GLX2YC301-GNXWWY103_c1472, GLX2YC301-GNXWWY103_c1699, GLX2YC301-GNXWWY103_c1975, GLX2YC301-GNXWWY103_c2021, GLX2YC301-GNXWWY103_c2726, GLX2…
3	GO:0016787	hydrolase activity	molecular_function	2253	GLX2YC301-GNXWWY103_c6, GLX2YC301-GNXWWY103_c13, GLX2YC301-GNXWWY103_c121, GLX2YC301-GNXWWY103_c409, GLX2YC301-GNXWWY103_c598, GLX2YC301-GNXWWY103_c624, GLX2YC301-GNXWWY103_c836, GLX2YC301-GNXWWY103_c1062, GLX2YC301-GNXWWY103_c1094, GLX2YC301-GNXWWY103_c1252, GLX2YC301-GNXWWY103_c1472, GLX2YC301-GNXWWY103_c1699, GLX2YC301-GNXWWY103_c1975, GLX2YC301-GNXWWY103_c2021, GLX2YC301-GNXWWY103_c2726, GLX2…
4	GO:0005102	receptor binding	molecular_function	34	GLX2YC301-GNXWWY103_c657, GLX2YC301-GNXWWY103_c1127, GLX2YC301-GNXWWY103_c1444, GLX2YC301-GNXWWY103_c1829, GLX2YC301-GNXWWY103_c2765, GLX2YC301-GNXWWY103_rep_c3330, GLX2YC301-GNXWWY103_rep_c3652, GLX2YC301-GNXWWY103_rep_c6176, GLX2YC301-GNXWWY103_rep_c6449, GLX2YC301-GNXWWY103_c7182, GLX2YC301-GNXWWY103_c8276, GLX2YC301-GNXWWY103_c8982, GLX2YC301-GNXWWY103_c9023, GLX2YC301-GNXWWY103_c10011, GLX2Y…
null	obsolete_molecular_function	obsolete_molecular_function	molecular_function	76	GLX2YC301-GNXWWY103_c932, GLX2YC301-GNXWWY103_c1400, GLX2YC301-GNXWWY103_c1613, GLX2YC301-GNXWWY103_c1785, GLX2YC301-GNXWWY103_c1819, GLX2YC301-GNXWWY103_c1873, GLX2YC301-GNXWWY103_c2011, GLX2YC301-GNXWWY103_c2069, GLX2YC301-GNXWWY103_c2424, GLX2YC301-GNXWWY103_c2442, GLX2YC301-GNXWWY103_c2508, GLX2YC301-GNXWWY103_c2844, GLX2YC301-GNXWWY103_rep_c3466, GLX2YC301-GNXWWY103_rep_c3661, GLX2YC301-GNXW…
4	GO:1901265	nucleoside phosphate binding	molecular_function	2799	GLX2YC301-GNXWWY103_c3, GLX2YC301-GNXWWY103_c4, GLX2YC301-GNXWWY103_c17, GLX2YC301-GNXWWY103_c22, GLX2YC301-GNXWWY103_c24, GLX2YC301-GNXWWY103_c29, GLX2YC301-GNXWWY103_c41, GLX2YC301-GNXWWY103_c49, GLX2YC301-GNXWWY103_c57, GLX2YC301-GNXWWY103_c72, GLX2YC301-GNXWWY103_c95, GLX2YC301-GNXWWY103_c103, GLX2YC301-GNXWWY103_c104, GLX2YC301-GNXWWY103_c108, GLX2YC301-GNXWWY103_c115, GLX2YC301-GNXWWY103_c1…
8	GO:0003774	motor activity	molecular_function	28	GLX2YC301-GNXWWY103_c1077, GLX2YC301-GNXWWY103_c1516, GLX2YC301-GNXWWY103_c1765, GLX2YC301-GNXWWY103_rep_c3292, GLX2YC301-GNXWWY103_c7474, GLX2YC301-GNXWWY103_c7931, GLX2YC301-GNXWWY103_c8442, GLX2YC301-GNXWWY103_c8657, GLX2YC301-GNXWWY103_c9094, GLX2YC301-GNXWWY103_c9703, GLX2YC301-GNXWWY103_c10164, GLX2YC301-GNXWWY103_c10540, GLX2YC301-GNXWWY103_c10657, GLX2YC301-GNXWWY103_c10998, GLX2YC301-GNX…
1	GO:0003674	molecular_function	molecular_function	11607	GLX2YC301-GNXWWY103_c6, GLX2YC301-GNXWWY103_c13, GLX2YC301-GNXWWY103_c121, GLX2YC301-GNXWWY103_c409, GLX2YC301-GNXWWY103_c598, GLX2YC301-GNXWWY103_c624, GLX2YC301-GNXWWY103_c836, GLX2YC301-GNXWWY103_c1062, GLX2YC301-GNXWWY103_c1094, GLX2YC301-GNXWWY103_c1252, GLX2YC301-GNXWWY103_c1472, GLX2YC301-GNXWWY103_c1699, GLX2YC301-GNXWWY103_c1975, GLX2YC301-GNXWWY103_c2021, GLX2YC301-GNXWWY103_c2726, GLX2…
3	GO:0016740	transferase activity	molecular_function	2422	GLX2YC301-GNXWWY103_c20, GLX2YC301-GNXWWY103_c29, GLX2YC301-GNXWWY103_c122, GLX2YC301-GNXWWY103_c130, GLX2YC301-GNXWWY103_c176, GLX2YC301-GNXWWY103_c185, GLX2YC301-GNXWWY103_c205, GLX2YC301-GNXWWY103_c222, GLX2YC301-GNXWWY103_c256, GLX2YC301-GNXWWY103_c301, GLX2YC301-GNXWWY103_c307, GLX2YC301-GNXWWY103_c348, GLX2YC301-GNXWWY103_c362, GLX2YC301-GNXWWY103_c384, GLX2YC301-GNXWWY103_c402, GLX2YC301-G…
2	GO:0030234	enzyme regulator activity	molecular_function	234	GLX2YC301-GNXWWY103_c67, GLX2YC301-GNXWWY103_c74, GLX2YC301-GNXWWY103_c127, GLX2YC301-GNXWWY103_c159, GLX2YC301-GNXWWY103_c602, GLX2YC301-GNXWWY103_c644, GLX2YC301-GNXWWY103_c814, GLX2YC301-GNXWWY103_c903, GLX2YC301-GNXWWY103_c959, GLX2YC301-GNXWWY103_c1336, GLX2YC301-GNXWWY103_c1406, GLX2YC301-GNXWWY103_c1422, GLX2YC301-GNXWWY103_c1457, GLX2YC301-GNXWWY103_c1626, GLX2YC301-GNXWWY103_c1676, GLX2Y…
3	GO:1901363	heterocyclic compound binding	molecular_function	4293	GLX2YC301-GNXWWY103_c3, GLX2YC301-GNXWWY103_c4, GLX2YC301-GNXWWY103_c17, GLX2YC301-GNXWWY103_c22, GLX2YC301-GNXWWY103_c24, GLX2YC301-GNXWWY103_c29, GLX2YC301-GNXWWY103_c41, GLX2YC301-GNXWWY103_c49, GLX2YC301-GNXWWY103_c57, GLX2YC301-GNXWWY103_c72, GLX2YC301-GNXWWY103_c95, GLX2YC301-GNXWWY103_c103, GLX2YC301-GNXWWY103_c104, GLX2YC301-GNXWWY103_c108, GLX2YC301-GNXWWY103_c115, GLX2YC301-GNXWWY103_c1…
6	GO:0016462	pyrophosphatase activity	molecular_function	28	GLX2YC301-GNXWWY103_c1077, GLX2YC301-GNXWWY103_c1516, GLX2YC301-GNXWWY103_c1765, GLX2YC301-GNXWWY103_rep_c3292, GLX2YC301-GNXWWY103_c7474, GLX2YC301-GNXWWY103_c7931, GLX2YC301-GNXWWY103_c8442, GLX2YC301-GNXWWY103_c8657, GLX2YC301-GNXWWY103_c9094, GLX2YC301-GNXWWY103_c9703, GLX2YC301-GNXWWY103_c10164, GLX2YC301-GNXWWY103_c10540, GLX2YC301-GNXWWY103_c10657, GLX2YC301-GNXWWY103_c10998, GLX2YC301-GNX…
7	GO:0017111	nucleoside-triphosphatase activity	molecular_function	28	GLX2YC301-GNXWWY103_c1077, GLX2YC301-GNXWWY103_c1516, GLX2YC301-GNXWWY103_c1765, GLX2YC301-GNXWWY103_rep_c3292, GLX2YC301-GNXWWY103_c7474, GLX2YC301-GNXWWY103_c7931, GLX2YC301-GNXWWY103_c8442, GLX2YC301-GNXWWY103_c8657, GLX2YC301-GNXWWY103_c9094, GLX2YC301-GNXWWY103_c9703, GLX2YC301-GNXWWY103_c10164, GLX2YC301-GNXWWY103_c10540, GLX2YC301-GNXWWY103_c10657, GLX2YC301-GNXWWY103_c10998, GLX2YC301-GNX…
3	GO:0019825	oxygen binding	molecular_function	39	GLX2YC301-GNXWWY103_c243, GLX2YC301-GNXWWY103_c718, GLX2YC301-GNXWWY103_c986, GLX2YC301-GNXWWY103_c2080, GLX2YC301-GNXWWY103_c2441, GLX2YC301-GNXWWY103_rep_c4284, GLX2YC301-GNXWWY103_rep_c4385, GLX2YC301-GNXWWY103_rep_c5537, GLX2YC301-GNXWWY103_c6785, GLX2YC301-GNXWWY103_c7399, GLX2YC301-GNXWWY103_c7498, GLX2YC301-GNXWWY103_c8236, GLX2YC301-GNXWWY103_c8352, GLX2YC301-GNXWWY103_c8597, GLX2YC301-GN…
3	GO:0097159	organic cyclic compound binding	molecular_function	4293	GLX2YC301-GNXWWY103_c3, GLX2YC301-GNXWWY103_c4, GLX2YC301-GNXWWY103_c17, GLX2YC301-GNXWWY103_c22, GLX2YC301-GNXWWY103_c24, GLX2YC301-GNXWWY103_c29, GLX2YC301-GNXWWY103_c41, GLX2YC301-GNXWWY103_c49, GLX2YC301-GNXWWY103_c57, GLX2YC301-GNXWWY103_c72, GLX2YC301-GNXWWY103_c95, GLX2YC301-GNXWWY103_c103, GLX2YC301-GNXWWY103_c104, GLX2YC301-GNXWWY103_c108, GLX2YC301-GNXWWY103_c115, GLX2YC301-GNXWWY103_c1…
2	GO:0003824	catalytic activity	molecular_function	7119	GLX2YC301-GNXWWY103_c6, GLX2YC301-GNXWWY103_c13, GLX2YC301-GNXWWY103_c121, GLX2YC301-GNXWWY103_c409, GLX2YC301-GNXWWY103_c598, GLX2YC301-GNXWWY103_c624, GLX2YC301-GNXWWY103_c836, GLX2YC301-GNXWWY103_c1062, GLX2YC301-GNXWWY103_c1094, GLX2YC301-GNXWWY103_c1252, GLX2YC301-GNXWWY103_c1472, GLX2YC301-GNXWWY103_c1699, GLX2YC301-GNXWWY103_c1975, GLX2YC301-GNXWWY103_c2021, GLX2YC301-GNXWWY103_c2726, GLX2…
5	GO:0052689	carboxylic ester hydrolase activity	molecular_function	12	GLX2YC301-GNXWWY103_c342, GLX2YC301-GNXWWY103_c978, GLX2YC301-GNXWWY103_c1545, GLX2YC301-GNXWWY103_c2714, GLX2YC301-GNXWWY103_c3920, GLX2YC301-GNXWWY103_c10396, GLX2YC301-GNXWWY103_c10639, GLX2YC301-GNXWWY103_c11143, GLX2YC301-GNXWWY103_rep_c13898, GLX2YC301-GNXWWY103_c16073, GLX2YC301-GNXWWY103_c17581, GLX2YC301-GNXWWY103_c19277
4	GO:0016772	transferase activity, transferring phosphorus-containing groups	molecular_function	1018	GLX2YC301-GNXWWY103_c20, GLX2YC301-GNXWWY103_c29, GLX2YC301-GNXWWY103_c122, GLX2YC301-GNXWWY103_c130, GLX2YC301-GNXWWY103_c176, GLX2YC301-GNXWWY103_c185, GLX2YC301-GNXWWY103_c205, GLX2YC301-GNXWWY103_c222, GLX2YC301-GNXWWY103_c256, GLX2YC301-GNXWWY103_c301, GLX2YC301-GNXWWY103_c307, GLX2YC301-GNXWWY103_c348, GLX2YC301-GNXWWY103_c362, GLX2YC301-GNXWWY103_c384, GLX2YC301-GNXWWY103_c402, GLX2YC301-G…
4	GO:0000166	nucleotide binding	molecular_function	2799	GLX2YC301-GNXWWY103_c3, GLX2YC301-GNXWWY103_c4, GLX2YC301-GNXWWY103_c17, GLX2YC301-GNXWWY103_c22, GLX2YC301-GNXWWY103_c24, GLX2YC301-GNXWWY103_c29, GLX2YC301-GNXWWY103_c41, GLX2YC301-GNXWWY103_c49, GLX2YC301-GNXWWY103_c57, GLX2YC301-GNXWWY103_c72, GLX2YC301-GNXWWY103_c95, GLX2YC301-GNXWWY103_c103, GLX2YC301-GNXWWY103_c104, GLX2YC301-GNXWWY103_c108, GLX2YC301-GNXWWY103_c115, GLX2YC301-GNXWWY103_c1…
2	GO:0005198	structural molecule activity	molecular_function	682	GLX2YC301-GNXWWY103_c15, GLX2YC301-GNXWWY103_c43, GLX2YC301-GNXWWY103_c73, GLX2YC301-GNXWWY103_c86, GLX2YC301-GNXWWY103_c167, GLX2YC301-GNXWWY103_c179, GLX2YC301-GNXWWY103_c230, GLX2YC301-GNXWWY103_c232, GLX2YC301-GNXWWY103_c335, GLX2YC301-GNXWWY103_c373, GLX2YC301-GNXWWY103_c417, GLX2YC301-GNXWWY103_c525, GLX2YC301-GNXWWY103_c562, GLX2YC301-GNXWWY103_c563, GLX2YC301-GNXWWY103_c612, GLX2YC301-GNX…
2	GO:0005215	transporter activity	molecular_function	1026	GLX2YC301-GNXWWY103_c19, GLX2YC301-GNXWWY103_c22, GLX2YC301-GNXWWY103_c27, GLX2YC301-GNXWWY103_c30, GLX2YC301-GNXWWY103_c34, GLX2YC301-GNXWWY103_c51, GLX2YC301-GNXWWY103_c57, GLX2YC301-GNXWWY103_c124, GLX2YC301-GNXWWY103_c180, GLX2YC301-GNXWWY103_c189, GLX2YC301-GNXWWY103_c192, GLX2YC301-GNXWWY103_c194, GLX2YC301-GNXWWY103_c200, GLX2YC301-GNXWWY103_c254, GLX2YC301-GNXWWY103_c264, GLX2YC301-GNXWWY…

## Sheet: cg_combined_graph_biological
Level	GO ID	Term	Type	#Seqs	Sequences
2	GO:0009987	cellular process	biological_process	7178	GLX2YC301-GNXWWY103_c20313, GLX2YC301-GNXWWY103_c770, GLX2YC301-GNXWWY103_c1115, GLX2YC301-GNXWWY103_c8698, GLX2YC301-GNXWWY103_c9006, GLX2YC301-GNXWWY103_c9317, GLX2YC301-GNXWWY103_c9834, GLX2YC301-GNXWWY103_c12001, GLX2YC301-GNXWWY103_c12028, GLX2YC301-
7	GO:0044070	regulation of anion transport	biological_process	2	GLX2YC301-GNXWWY103_c17828, GLX2YC301-GNXWWY103_c18169
6	GO:0006412	translation	biological_process	856	GLX2YC301-GNXWWY103_c15, GLX2YC301-GNXWWY103_c43, GLX2YC301-GNXWWY103_c73, GLX2YC301-GNXWWY103_c86, GLX2YC301-GNXWWY103_c101, GLX2YC301-GNXWWY103_c230, GLX2YC301-GNXWWY103_c232, GLX2YC301-GNXWWY103_c259, GLX2YC301-GNXWWY103_c285, GLX2YC301-GNXWWY103_c335, GLX2YC301-GNXWWY103_c411, GLX2YC301-GNXWWY103_c444, GLX2YC301-GNXWWY103_c499, GLX2YC301-GNXWWY103_c512, GLX2YC301-GNXWWY103_c562, GLX2YC301-GNX…
3	GO:0065008	regulation of biological quality	biological_process	186	GLX2YC301-GNXWWY103_c56, GLX2YC301-GNXWWY103_c75, GLX2YC301-GNXWWY103_c159, GLX2YC301-GNXWWY103_c303, GLX2YC301-GNXWWY103_c310, GLX2YC301-GNXWWY103_c337, GLX2YC301-GNXWWY103_c609, GLX2YC301-GNXWWY103_c667, GLX2YC301-GNXWWY103_c848, GLX2YC301-GNXWWY103_c971, GLX2YC301-GNXWWY103_c982, GLX2YC301-GNXWWY103_c1088, GLX2YC301-GNXWWY103_c1112, GLX2YC301-GNXWWY103_c1169, GLX2YC301-GNXWWY103_c1207, GLX2YC3…
4	GO:0009838	abscission	biological_process	14	GLX2YC301-GNXWWY103_c897, GLX2YC301-GNXWWY103_c2205, GLX2YC301-GNXWWY103_c4428, GLX2YC301-GNXWWY103_c6913, GLX2YC301-GNXWWY103_c7203, GLX2YC301-GNXWWY103_c7804, GLX2YC301-GNXWWY103_c8034, GLX2YC301-GNXWWY103_c8230, GLX2YC301-GNXWWY103_c8404, GLX2YC301-GNXWWY103_c9634, GLX2YC301-GNXWWY103_c10123, GLX2YC301-GNXWWY103_c11299, GLX2YC301-GNXWWY103_c14326, GLX2YC301-GNXWWY103_c17179
2	GO:0051179	localization	biological_process	1688	GLX2YC301-GNXWWY103_c10, GLX2YC301-GNXWWY103_c19, GLX2YC301-GNXWWY103_c20, GLX2YC301-GNXWWY103_c30, GLX2YC301-GNXWWY103_c34, GLX2YC301-GNXWWY103_c41, GLX2YC301-GNXWWY103_c51, GLX2YC301-GNXWWY103_c55, GLX2YC301-GNXWWY103_c57, GLX2YC301-GNXWWY103_c69, GLX2Y
2	GO:0050896	response to stimulus	biological_process	2835	GLX2YC301-GNXWWY103_c3, GLX2YC301-GNXWWY103_c8, GLX2YC301-GNXWWY103_c24, GLX2YC301-GNXWWY103_c37, GLX2YC301-GNXWWY103_c42, GLX2YC301-GNXWWY103_c58, GLX2YC301-GNXWWY103_c69, GLX2YC301-GNXWWY103_c92, GLX2YC301-GNXWWY103_c117, GLX2YC301-GNXWWY103_c120, GLX2Y
3	GO:0071704	organic substance metabolic process	biological_process	4861	GLX2YC301-GNXWWY103_c15, GLX2YC301-GNXWWY103_c43, GLX2YC301-GNXWWY103_c73, GLX2YC301-GNXWWY103_c86, GLX2YC301-GNXWWY103_c101, GLX2YC301-GNXWWY103_c230, GLX2YC301-GNXWWY103_c232, GLX2YC301-GNXWWY103_c259, GLX2YC301-GNXWWY103_c285, GLX2YC301-GNXWWY103_c335,
4	GO:0006810	transport	biological_process	1688	GLX2YC301-GNXWWY103_c10, GLX2YC301-GNXWWY103_c19, GLX2YC301-GNXWWY103_c20, GLX2YC301-GNXWWY103_c30, GLX2YC301-GNXWWY103_c34, GLX2YC301-GNXWWY103_c41, GLX2YC301-GNXWWY103_c51, GLX2YC301-GNXWWY103_c55, GLX2YC301-GNXWWY103_c57, GLX2YC301-GNXWWY103_c69, GLX2Y
5	GO:0061458	reproductive system development	biological_process	234	GLX2YC301-GNXWWY103_c92, GLX2YC301-GNXWWY103_c224, GLX2YC301-GNXWWY103_c601, GLX2YC301-GNXWWY103_c636, GLX2YC301-GNXWWY103_c657, GLX2YC301-GNXWWY103_c704, GLX2YC301-GNXWWY103_c735, GLX2YC301-GNXWWY103_c738, GLX2YC301-GNXWWY103_c804, GLX2YC301-GNXWWY103_c805, GLX2YC301-GNXWWY103_c897, GLX2YC301-GNXWWY103_c1084, GLX2YC301-GNXWWY103_c1088, GLX2YC301-GNXWWY103_c1099, GLX2YC301-GNXWWY103_c1382, GLX2YC…
3	GO:0048869	cellular developmental process	biological_process	252	GLX2YC301-GNXWWY103_c20313, GLX2YC301-GNXWWY103_c187, GLX2YC301-GNXWWY103_c210, GLX2YC301-GNXWWY103_c235, GLX2YC301-GNXWWY103_c237, GLX2YC301-GNXWWY103_c296, GLX2YC301-GNXWWY103_c304, GLX2YC301-GNXWWY103_c306, GLX2YC301-GNXWWY103_c516, GLX2YC301-GNXWWY103_c541, GLX2YC301-GNXWWY103_c610, GLX2YC301-GNXWWY103_c657, GLX2YC301-GNXWWY103_c667, GLX2YC301-GNXWWY103_c696, GLX2YC301-GNXWWY103_c711, GLX2YC3…
4	GO:0048731	system development	biological_process	235	GLX2YC301-GNXWWY103_c20313, GLX2YC301-GNXWWY103_c92, GLX2YC301-GNXWWY103_c224, GLX2YC301-GNXWWY103_c601, GLX2YC301-GNXWWY103_c636, GLX2YC301-GNXWWY103_c657, GLX2YC301-GNXWWY103_c704, GLX2YC301-GNXWWY103_c735, GLX2YC301-GNXWWY103_c738, GLX2YC301-GNXWWY103_c804, GLX2YC301-GNXWWY103_c805, GLX2YC301-GNXWWY103_c897, GLX2YC301-GNXWWY103_c1084, GLX2YC301-GNXWWY103_c1088, GLX2YC301-GNXWWY103_c1099, GLX2Y…
4	GO:0006629	lipid metabolic process	biological_process	578	GLX2YC301-GNXWWY103_c2, GLX2YC301-GNXWWY103_c4, GLX2YC301-GNXWWY103_c23, GLX2YC301-GNXWWY103_c122, GLX2YC301-GNXWWY103_c131, GLX2YC301-GNXWWY103_c183, GLX2YC301-GNXWWY103_c193, GLX2YC301-GNXWWY103_c202, GLX2YC301-GNXWWY103_c238, GLX2YC301-GNXWWY103_c243, GLX2YC301-GNXWWY103_c248, GLX2YC301-GNXWWY103_c282, GLX2YC301-GNXWWY103_c370, GLX2YC301-GNXWWY103_c467, GLX2YC301-GNXWWY103_c473, GLX2YC301-GNXW…
3	GO:0009056	catabolic process	biological_process	1422	GLX2YC301-GNXWWY103_c17, GLX2YC301-GNXWWY103_c18, GLX2YC301-GNXWWY103_c22, GLX2YC301-GNXWWY103_c36, GLX2YC301-GNXWWY103_c40, GLX2YC301-GNXWWY103_c50, GLX2YC301-GNXWWY103_c67, GLX2YC301-GNXWWY103_c80, GLX2YC301-GNXWWY103_c96, GLX2YC301-GNXWWY103_c112, GLX2
4	GO:0009888	tissue development	biological_process	1	GLX2YC301-GNXWWY103_c20313
4	GO:0044249	cellular biosynthetic process	biological_process	856	GLX2YC301-GNXWWY103_c15, GLX2YC301-GNXWWY103_c43, GLX2YC301-GNXWWY103_c73, GLX2YC301-GNXWWY103_c86, GLX2YC301-GNXWWY103_c101, GLX2YC301-GNXWWY103_c230, GLX2YC301-GNXWWY103_c232, GLX2YC301-GNXWWY103_c259, GLX2YC301-GNXWWY103_c285, GLX2YC301-GNXWWY103_c335, GLX2YC301-GNXWWY103_c411, GLX2YC301-GNXWWY103_c444, GLX2YC301-GNXWWY103_c499, GLX2YC301-GNXWWY103_c512, GLX2YC301-GNXWWY103_c562, GLX2YC301-GNX…
9	GO:0010054	trichoblast differentiation	biological_process	1	GLX2YC301-GNXWWY103_c20313
4	GO:1901576	organic substance biosynthetic process	biological_process	856	GLX2YC301-GNXWWY103_c15, GLX2YC301-GNXWWY103_c43, GLX2YC301-GNXWWY103_c73, GLX2YC301-GNXWWY103_c86, GLX2YC301-GNXWWY103_c101, GLX2YC301-GNXWWY103_c230, GLX2YC301-GNXWWY103_c232, GLX2YC301-GNXWWY103_c259, GLX2YC301-GNXWWY103_c285, GLX2YC301-GNXWWY103_c335, GLX2YC301-GNXWWY103_c411, GLX2YC301-GNXWWY103_c444, GLX2YC301-GNXWWY103_c499, GLX2YC301-GNXWWY103_c512, GLX2YC301-GNXWWY103_c562, GLX2YC301-GNX…
4	GO:0044703	multi-organism reproductive process	biological_process	106	GLX2YC301-GNXWWY103_c770, GLX2YC301-GNXWWY103_c1115, GLX2YC301-GNXWWY103_c8698, GLX2YC301-GNXWWY103_c9006, GLX2YC301-GNXWWY103_c9317, GLX2YC301-GNXWWY103_c9834, GLX2YC301-GNXWWY103_c12001, GLX2YC301-GNXWWY103_c12028, GLX2YC301-GNXWWY103_c14260, GLX2YC301-GNXWWY103_c15386, GLX2YC301-GNXWWY103_c15413, GLX2YC301-GNXWWY103_c15818, GLX2YC301-GNXWWY103_c16558, GLX2YC301-GNXWWY103_c17388, GLX2YC301-GNXW…
3	GO:0044238	primary metabolic process	biological_process	4849	GLX2YC301-GNXWWY103_c15, GLX2YC301-GNXWWY103_c43, GLX2YC301-GNXWWY103_c73, GLX2YC301-GNXWWY103_c86, GLX2YC301-GNXWWY103_c101, GLX2YC301-GNXWWY103_c230, GLX2YC301-GNXWWY103_c232, GLX2YC301-GNXWWY103_c259, GLX2YC301-GNXWWY103_c285, GLX2YC301-GNXWWY103_c335,
3	GO:0050789	regulation of biological process	biological_process	785	GLX2YC301-GNXWWY103_c17828, GLX2YC301-GNXWWY103_c18169, GLX2YC301-GNXWWY103_c1252, GLX2YC301-GNXWWY103_c1278, GLX2YC301-GNXWWY103_c1382, GLX2YC301-GNXWWY103_rep_c3036, GLX2YC301-GNXWWY103_rep_c3983, GLX2YC301-GNXWWY103_rep_c4123, GLX2YC301-GNXWWY103_c4451, GLX2YC301-GNXWWY103_rep_c5702, GLX2YC301-GNXWWY103_rep_c6223, GLX2YC301-GNXWWY103_rep_c6339, GLX2YC301-GNXWWY103_c7020, GLX2YC301-GNXWWY103_c7…
5	GO:0009875	pollen-pistil interaction	biological_process	18	GLX2YC301-GNXWWY103_c770, GLX2YC301-GNXWWY103_c1115, GLX2YC301-GNXWWY103_c8698, GLX2YC301-GNXWWY103_c9006, GLX2YC301-GNXWWY103_c9317, GLX2YC301-GNXWWY103_c9834, GLX2YC301-GNXWWY103_c12001, GLX2YC301-GNXWWY103_c12028, GLX2YC301-GNXWWY103_c14260, GLX2YC301-GNXWWY103_c15386, GLX2YC301-GNXWWY103_c15413, GLX2YC301-GNXWWY103_c15818, GLX2YC301-GNXWWY103_c16558, GLX2YC301-GNXWWY103_c17388, GLX2YC301-GNXW…
3	GO:0016049	cell growth	biological_process	209	GLX2YC301-GNXWWY103_c20, GLX2YC301-GNXWWY103_c69, GLX2YC301-GNXWWY103_c237, GLX2YC301-GNXWWY103_c304, GLX2YC301-GNXWWY103_c467, GLX2YC301-GNXWWY103_c527, GLX2YC301-GNXWWY103_c621, GLX2YC301-GNXWWY103_c667, GLX2YC301-GNXWWY103_c738, GLX2YC301-GNXWWY103_c809, GLX2YC301-GNXWWY103_c890, GLX2YC301-GNXWWY103_c994, GLX2YC301-GNXWWY103_c1252, GLX2YC301-GNXWWY103_c1309, GLX2YC301-GNXWWY103_c1444, GLX2YC30…
8	GO:0080143	regulation of amino acid export	biological_process	2	GLX2YC301-GNXWWY103_c17828, GLX2YC301-GNXWWY103_c18169
3	GO:0044763	single-organism cellular process	biological_process	1507	GLX2YC301-GNXWWY103_c20313, GLX2YC301-GNXWWY103_c770, GLX2YC301-GNXWWY103_c1115, GLX2YC301-GNXWWY103_c8698, GLX2YC301-GNXWWY103_c9006, GLX2YC301-GNXWWY103_c9317, GLX2YC301-GNXWWY103_c9834, GLX2YC301-GNXWWY103_c12001, GLX2YC301-GNXWWY103_c12028, GLX2YC301-
5	GO:0010053	root epidermal cell differentiation	biological_process	1	GLX2YC301-GNXWWY103_c20313
5	GO:0044267	cellular protein metabolic process	biological_process	2025	GLX2YC301-GNXWWY103_c15, GLX2YC301-GNXWWY103_c43, GLX2YC301-GNXWWY103_c73, GLX2YC301-GNXWWY103_c86, GLX2YC301-GNXWWY103_c101, GLX2YC301-GNXWWY103_c230, GLX2YC301-GNXWWY103_c232, GLX2YC301-GNXWWY103_c259, GLX2YC301-GNXWWY103_c285, GLX2YC301-GNXWWY103_c335,
5	GO:0051049	regulation of transport	biological_process	2	GLX2YC301-GNXWWY103_c17828, GLX2YC301-GNXWWY103_c18169
3	GO:0044710	single-organism metabolic process	biological_process	822	GLX2YC301-GNXWWY103_c2, GLX2YC301-GNXWWY103_c16, GLX2YC301-GNXWWY103_c40, GLX2YC301-GNXWWY103_c92, GLX2YC301-GNXWWY103_c135, GLX2YC301-GNXWWY103_c181, GLX2YC301-GNXWWY103_c183, GLX2YC301-GNXWWY103_c282, GLX2YC301-GNXWWY103_c302, GLX2YC301-GNXWWY103_c333, GLX2YC301-GNXWWY103_c356, GLX2YC301-GNXWWY103_c424, GLX2YC301-GNXWWY103_c436, GLX2YC301-GNXWWY103_c440, GLX2YC301-GNXWWY103_c545, GLX2YC301-GNXW…
6	GO:0006259	DNA metabolic process	biological_process	222	GLX2YC301-GNXWWY103_c13, GLX2YC301-GNXWWY103_c26, GLX2YC301-GNXWWY103_c121, GLX2YC301-GNXWWY103_c306, GLX2YC301-GNXWWY103_c314, GLX2YC301-GNXWWY103_c416, GLX2YC301-GNXWWY103_c467, GLX2YC301-GNXWWY103_c468, GLX2YC301-GNXWWY103_c484, GLX2YC301-GNXWWY103_c621, GLX2YC301-GNXWWY103_c650, GLX2YC301-GNXWWY103_c699, GLX2YC301-GNXWWY103_c738, GLX2YC301-GNXWWY103_c744, GLX2YC301-GNXWWY103_c998, GLX2YC301-G…
4	GO:0007267	cell-cell signaling	biological_process	13	GLX2YC301-GNXWWY103_c213, GLX2YC301-GNXWWY103_c1687, GLX2YC301-GNXWWY103_c1924, GLX2YC301-GNXWWY103_rep_c4218, GLX2YC301-GNXWWY103_c8312, GLX2YC301-GNXWWY103_c9414, GLX2YC301-GNXWWY103_c9437, GLX2YC301-GNXWWY103_c12486, GLX2YC301-GNXWWY103_c13099, GLX2YC301-GNXWWY103_c13364, GLX2YC301-GNXWWY103_c14804, GLX2YC301-GNXWWY103_c16727, GLX2YC301-GNXWWY103_c20720
4	GO:0007049	cell cycle	biological_process	167	GLX2YC301-GNXWWY103_c20, GLX2YC301-GNXWWY103_c87, GLX2YC301-GNXWWY103_c127, GLX2YC301-GNXWWY103_c187, GLX2YC301-GNXWWY103_c204, GLX2YC301-GNXWWY103_c306, GLX2YC301-GNXWWY103_c467, GLX2YC301-GNXWWY103_c621, GLX2YC301-GNXWWY103_c1119, GLX2YC301-GNXWWY103_c1305, GLX2YC301-GNXWWY103_c1336, GLX2YC301-GNXWWY103_c1345, GLX2YC301-GNXWWY103_c1382, GLX2YC301-GNXWWY103_c1411, GLX2YC301-GNXWWY103_c1556, GLX2…
3	GO:0048856	anatomical structure development	biological_process	805	GLX2YC301-GNXWWY103_c20313, GLX2YC301-GNXWWY103_c92, GLX2YC301-GNXWWY103_c224, GLX2YC301-GNXWWY103_c601, GLX2YC301-GNXWWY103_c636, GLX2YC301-GNXWWY103_c657, GLX2YC301-GNXWWY103_c704, GLX2YC301-GNXWWY103_c735, GLX2YC301-GNXWWY103_c738, GLX2YC301-GNXWWY103_c804, GLX2YC301-GNXWWY103_c805, GLX2YC301-GNXWWY103_c897, GLX2YC301-GNXWWY103_c1084, GLX2YC301-GNXWWY103_c1088, GLX2YC301-GNXWWY103_c1099, GLX2Y…
6	GO:0048364	root development	biological_process	1	GLX2YC301-GNXWWY103_c20313
4	GO:0008219	cell death	biological_process	116	GLX2YC301-GNXWWY103_c2, GLX2YC301-GNXWWY103_c288, GLX2YC301-GNXWWY103_c324, GLX2YC301-GNXWWY103_c545, GLX2YC301-GNXWWY103_c549, GLX2YC301-GNXWWY103_c559, GLX2YC301-GNXWWY103_c742, GLX2YC301-GNXWWY103_c784, GLX2YC301-GNXWWY103_c847, GLX2YC301-GNXWWY103_c971, GLX2YC301-GNXWWY103_c1130, GLX2YC301-GNXWWY103_c1199, GLX2YC301-GNXWWY103_c1207, GLX2YC301-GNXWWY103_c1269, GLX2YC301-GNXWWY103_c1313, GLX2YC…
5	GO:0034645	cellular macromolecule biosynthetic process	biological_process	856	GLX2YC301-GNXWWY103_c15, GLX2YC301-GNXWWY103_c43, GLX2YC301-GNXWWY103_c73, GLX2YC301-GNXWWY103_c86, GLX2YC301-GNXWWY103_c101, GLX2YC301-GNXWWY103_c230, GLX2YC301-GNXWWY103_c232, GLX2YC301-GNXWWY103_c259, GLX2YC301-GNXWWY103_c285, GLX2YC301-GNXWWY103_c335, GLX2YC301-GNXWWY103_c411, GLX2YC301-GNXWWY103_c444, GLX2YC301-GNXWWY103_c499, GLX2YC301-GNXWWY103_c512, GLX2YC301-GNXWWY103_c562, GLX2YC301-GNX…
5	GO:0009856	pollination	biological_process	106	GLX2YC301-GNXWWY103_c770, GLX2YC301-GNXWWY103_c1115, GLX2YC301-GNXWWY103_c8698, GLX2YC301-GNXWWY103_c9006, GLX2YC301-GNXWWY103_c9317, GLX2YC301-GNXWWY103_c9834, GLX2YC301-GNXWWY103_c12001, GLX2YC301-GNXWWY103_c12028, GLX2YC301-GNXWWY103_c14260, GLX2YC301-GNXWWY103_c15386, GLX2YC301-GNXWWY103_c15413, GLX2YC301-GNXWWY103_c15818, GLX2YC301-GNXWWY103_c16558, GLX2YC301-GNXWWY103_c17388, GLX2YC301-GNXW…
6	GO:0015849	organic acid transport	biological_process	2	GLX2YC301-GNXWWY103_c17828, GLX2YC301-GNXWWY103_c18169
4	GO:0019222	regulation of metabolic process	biological_process	38	GLX2YC301-GNXWWY103_c1252, GLX2YC301-GNXWWY103_c1278, GLX2YC301-GNXWWY103_c1382, GLX2YC301-GNXWWY103_rep_c3036, GLX2YC301-GNXWWY103_rep_c3983, GLX2YC301-GNXWWY103_rep_c4123, GLX2YC301-GNXWWY103_c4451, GLX2YC301-GNXWWY103_rep_c5702, GLX2YC301-GNXWWY103_rep_c6223, GLX2YC301-GNXWWY103_rep_c6339, GLX2YC301-GNXWWY103_c7020, GLX2YC301-GNXWWY103_c7506, GLX2YC301-GNXWWY103_rep_c8547, GLX2YC301-GNXWWY103_…
4	GO:0044260	cellular macromolecule metabolic process	biological_process	2218	GLX2YC301-GNXWWY103_c15, GLX2YC301-GNXWWY103_c43, GLX2YC301-GNXWWY103_c73, GLX2YC301-GNXWWY103_c86, GLX2YC301-GNXWWY103_c101, GLX2YC301-GNXWWY103_c230, GLX2YC301-GNXWWY103_c232, GLX2YC301-GNXWWY103_c259, GLX2YC301-GNXWWY103_c285, GLX2YC301-GNXWWY103_c335,
3	GO:0009719	response to endogenous stimulus	biological_process	697	GLX2YC301-GNXWWY103_c3, GLX2YC301-GNXWWY103_c8, GLX2YC301-GNXWWY103_c24, GLX2YC301-GNXWWY103_c37, GLX2YC301-GNXWWY103_c42, GLX2YC301-GNXWWY103_c58, GLX2YC301-GNXWWY103_c69, GLX2YC301-GNXWWY103_c92, GLX2YC301-GNXWWY103_c117, GLX2YC301-GNXWWY103_c120, GLX2YC301-GNXWWY103_c136, GLX2YC301-GNXWWY103_c155, GLX2YC301-GNXWWY103_c231, GLX2YC301-GNXWWY103_c235, GLX2YC301-GNXWWY103_c251, GLX2YC301-GNXWWY103…
3	GO:0009628	response to abiotic stimulus	biological_process	1176	GLX2YC301-GNXWWY103_c2, GLX2YC301-GNXWWY103_c3, GLX2YC301-GNXWWY103_c42, GLX2YC301-GNXWWY103_c92, GLX2YC301-GNXWWY103_c136, GLX2YC301-GNXWWY103_c150, GLX2YC301-GNXWWY103_c170, GLX2YC301-GNXWWY103_c197, GLX2YC301-GNXWWY103_c200, GLX2YC301-GNXWWY103_c203, G
2	GO:0071840	cellular component organization or biogenesis	biological_process	926	GLX2YC301-GNXWWY103_c20, GLX2YC301-GNXWWY103_c30, GLX2YC301-GNXWWY103_c46, GLX2YC301-GNXWWY103_c69, GLX2YC301-GNXWWY103_c92, GLX2YC301-GNXWWY103_c121, GLX2YC301-GNXWWY103_c179, GLX2YC301-GNXWWY103_c184, GLX2YC301-GNXWWY103_c187, GLX2YC301-GNXWWY103_c210, GLX2YC301-GNXWWY103_c289, GLX2YC301-GNXWWY103_c306, GLX2YC301-GNXWWY103_c314, GLX2YC301-GNXWWY103_c332, GLX2YC301-GNXWWY103_c372, GLX2YC301-GNXW…
2	GO:0051704	multi-organism process	biological_process	106	GLX2YC301-GNXWWY103_c770, GLX2YC301-GNXWWY103_c1115, GLX2YC301-GNXWWY103_c8698, GLX2YC301-GNXWWY103_c9006, GLX2YC301-GNXWWY103_c9317, GLX2YC301-GNXWWY103_c9834, GLX2YC301-GNXWWY103_c12001, GLX2YC301-GNXWWY103_c12028, GLX2YC301-GNXWWY103_c14260, GLX2YC301-GNXWWY103_c15386, GLX2YC301-GNXWWY103_c15413, GLX2YC301-GNXWWY103_c15818, GLX2YC301-GNXWWY103_c16558, GLX2YC301-GNXWWY103_c17388, GLX2YC301-GNXW…
6	GO:0010468	regulation of gene expression	biological_process	38	GLX2YC301-GNXWWY103_c1252, GLX2YC301-GNXWWY103_c1278, GLX2YC301-GNXWWY103_c1382, GLX2YC301-GNXWWY103_rep_c3036, GLX2YC301-GNXWWY103_rep_c3983, GLX2YC301-GNXWWY103_rep_c4123, GLX2YC301-GNXWWY103_c4451, GLX2YC301-GNXWWY103_rep_c5702, GLX2YC301-GNXWWY103_rep_c6223, GLX2YC301-GNXWWY103_rep_c6339, GLX2YC301-GNXWWY103_c7020, GLX2YC301-GNXWWY103_c7506, GLX2YC301-GNXWWY103_rep_c8547, GLX2YC301-GNXWWY103_…
3	GO:0048610	cellular process involved in reproduction	biological_process	18	GLX2YC301-GNXWWY103_c770, GLX2YC301-GNXWWY103_c1115, GLX2YC301-GNXWWY103_c8698, GLX2YC301-GNXWWY103_c9006, GLX2YC301-GNXWWY103_c9317, GLX2YC301-GNXWWY103_c9834, GLX2YC301-GNXWWY103_c12001, GLX2YC301-GNXWWY103_c12028, GLX2YC301-GNXWWY103_c14260, GLX2YC301-GNXWWY103_c15386, GLX2YC301-GNXWWY103_c15413, GLX2YC301-GNXWWY103_c15818, GLX2YC301-GNXWWY103_c16558, GLX2YC301-GNXWWY103_c17388, GLX2YC301-GNXW…
4	GO:0046483	heterocycle metabolic process	biological_process	1136	GLX2YC301-GNXWWY103_c13, GLX2YC301-GNXWWY103_c26, GLX2YC301-GNXWWY103_c121, GLX2YC301-GNXWWY103_c306, GLX2YC301-GNXWWY103_c314, GLX2YC301-GNXWWY103_c416, GLX2YC301-GNXWWY103_c467, GLX2YC301-GNXWWY103_c468, GLX2YC301-GNXWWY103_c484, GLX2YC301-GNXWWY103_c621, GLX2YC301-GNXWWY103_c650, GLX2YC301-GNXWWY103_c699, GLX2YC301-GNXWWY103_c738, GLX2YC301-GNXWWY103_c744, GLX2YC301-GNXWWY103_c998, GLX2YC301-G…
3	GO:0009058	biosynthetic process	biological_process	2456	GLX2YC301-GNXWWY103_c15, GLX2YC301-GNXWWY103_c43, GLX2YC301-GNXWWY103_c73, GLX2YC301-GNXWWY103_c86, GLX2YC301-GNXWWY103_c101, GLX2YC301-GNXWWY103_c230, GLX2YC301-GNXWWY103_c232, GLX2YC301-GNXWWY103_c259, GLX2YC301-GNXWWY103_c285, GLX2YC301-GNXWWY103_c335,
5	GO:0071702	organic substance transport	biological_process	2	GLX2YC301-GNXWWY103_c17828, GLX2YC301-GNXWWY103_c18169
2	GO:0040007	growth	biological_process	277	GLX2YC301-GNXWWY103_c657, GLX2YC301-GNXWWY103_c696, GLX2YC301-GNXWWY103_c704, GLX2YC301-GNXWWY103_c776, GLX2YC301-GNXWWY103_c1208, GLX2YC301-GNXWWY103_c1532, GLX2YC301-GNXWWY103_c1679, GLX2YC301-GNXWWY103_c1829, GLX2YC301-GNXWWY103_c1845, GLX2YC301-GNXWWY103_c1924, GLX2YC301-GNXWWY103_c2515, GLX2YC301-GNXWWY103_rep_c3125, GLX2YC301-GNXWWY103_rep_c4366, GLX2YC301-GNXWWY103_rep_c4872, GLX2YC301-GNX…
3	GO:0044700	single organism signaling	biological_process	761	GLX2YC301-GNXWWY103_c213, GLX2YC301-GNXWWY103_c1687, GLX2YC301-GNXWWY103_c1924, GLX2YC301-GNXWWY103_rep_c4218, GLX2YC301-GNXWWY103_c8312, GLX2YC301-GNXWWY103_c9414, GLX2YC301-GNXWWY103_c9437, GLX2YC301-GNXWWY103_c12486, GLX2YC301-GNXWWY103_c13099, GLX2YC301-GNXWWY103_c13364, GLX2YC301-GNXWWY103_c14804, GLX2YC301-GNXWWY103_c16727, GLX2YC301-GNXWWY103_c20720, GLX2YC301-GNXWWY103_c8, GLX2YC301-GNXWW…
3	GO:0016265	death	biological_process	116	GLX2YC301-GNXWWY103_c2, GLX2YC301-GNXWWY103_c288, GLX2YC301-GNXWWY103_c324, GLX2YC301-GNXWWY103_c545, GLX2YC301-GNXWWY103_c549, GLX2YC301-GNXWWY103_c559, GLX2YC301-GNXWWY103_c742, GLX2YC301-GNXWWY103_c784, GLX2YC301-GNXWWY103_c847, GLX2YC301-GNXWWY103_c971, GLX2YC301-GNXWWY103_c1130, GLX2YC301-GNXWWY103_c1199, GLX2YC301-GNXWWY103_c1207, GLX2YC301-GNXWWY103_c1269, GLX2YC301-GNXWWY103_c1313, GLX2YC…
6	GO:0051952	regulation of amine transport	biological_process	2	GLX2YC301-GNXWWY103_c17828, GLX2YC301-GNXWWY103_c18169
4	GO:0006091	generation of precursor metabolites and energy	biological_process	627	GLX2YC301-GNXWWY103_c10, GLX2YC301-GNXWWY103_c40, GLX2YC301-GNXWWY103_c55, GLX2YC301-GNXWWY103_c57, GLX2YC301-GNXWWY103_c97, GLX2YC301-GNXWWY103_c104, GLX2YC301-GNXWWY103_c115, GLX2YC301-GNXWWY103_c133, GLX2YC301-GNXWWY103_c159, GLX2YC301-GNXWWY103_c241, GLX2YC301-GNXWWY103_c247, GLX2YC301-GNXWWY103_c254, GLX2YC301-GNXWWY103_c335, GLX2YC301-GNXWWY103_c345, GLX2YC301-GNXWWY103_c367, GLX2YC301-GNXW…
7	GO:0010154	fruit development	biological_process	12	GLX2YC301-GNXWWY103_c626, GLX2YC301-GNXWWY103_c1206, GLX2YC301-GNXWWY103_c1721, GLX2YC301-GNXWWY103_c1769, GLX2YC301-GNXWWY103_c2451, GLX2YC301-GNXWWY103_rep_c4887, GLX2YC301-GNXWWY103_rep_c5199, GLX2YC301-GNXWWY103_c8502, GLX2YC301-GNXWWY103_c8536, GLX2YC301-GNXWWY103_c8782, GLX2YC301-GNXWWY103_rep_c11518, GLX2YC301-GNXWWY103_c18093
5	GO:0048367	shoot system development	biological_process	222	GLX2YC301-GNXWWY103_c92, GLX2YC301-GNXWWY103_c224, GLX2YC301-GNXWWY103_c601, GLX2YC301-GNXWWY103_c636, GLX2YC301-GNXWWY103_c657, GLX2YC301-GNXWWY103_c704, GLX2YC301-GNXWWY103_c735, GLX2YC301-GNXWWY103_c738, GLX2YC301-GNXWWY103_c804, GLX2YC301-GNXWWY103_c805, GLX2YC301-GNXWWY103_c897, GLX2YC301-GNXWWY103_c1084, GLX2YC301-GNXWWY103_c1088, GLX2YC301-GNXWWY103_c1099, GLX2YC301-GNXWWY103_c1382, GLX2YC…
6	GO:0015711	organic anion transport	biological_process	2	GLX2YC301-GNXWWY103_c17828, GLX2YC301-GNXWWY103_c18169
6	GO:0009913	epidermal cell differentiation	biological_process	1	GLX2YC301-GNXWWY103_c20313
4	GO:0019748	secondary metabolic process	biological_process	334	GLX2YC301-GNXWWY103_c2, GLX2YC301-GNXWWY103_c16, GLX2YC301-GNXWWY103_c40, GLX2YC301-GNXWWY103_c92, GLX2YC301-GNXWWY103_c135, GLX2YC301-GNXWWY103_c181, GLX2YC301-GNXWWY103_c183, GLX2YC301-GNXWWY103_c282, GLX2YC301-GNXWWY103_c302, GLX2YC301-GNXWWY103_c333, GLX2YC301-GNXWWY103_c356, GLX2YC301-GNXWWY103_c424, GLX2YC301-GNXWWY103_c436, GLX2YC301-GNXWWY103_c440, GLX2YC301-GNXWWY103_c545, GLX2YC301-GNXW…
7	GO:0051955	regulation of amino acid transport	biological_process	2	GLX2YC301-GNXWWY103_c17828, GLX2YC301-GNXWWY103_c18169
5	GO:0090304	nucleic acid metabolic process	biological_process	222	GLX2YC301-GNXWWY103_c13, GLX2YC301-GNXWWY103_c26, GLX2YC301-GNXWWY103_c121, GLX2YC301-GNXWWY103_c306, GLX2YC301-GNXWWY103_c314, GLX2YC301-GNXWWY103_c416, GLX2YC301-GNXWWY103_c467, GLX2YC301-GNXWWY103_c468, GLX2YC301-GNXWWY103_c484, GLX2YC301-GNXWWY103_c621, GLX2YC301-GNXWWY103_c650, GLX2YC301-GNXWWY103_c699, GLX2YC301-GNXWWY103_c738, GLX2YC301-GNXWWY103_c744, GLX2YC301-GNXWWY103_c998, GLX2YC301-G…
6	GO:0009908	flower development	biological_process	222	GLX2YC301-GNXWWY103_c92, GLX2YC301-GNXWWY103_c224, GLX2YC301-GNXWWY103_c601, GLX2YC301-GNXWWY103_c636, GLX2YC301-GNXWWY103_c657, GLX2YC301-GNXWWY103_c704, GLX2YC301-GNXWWY103_c735, GLX2YC301-GNXWWY103_c738, GLX2YC301-GNXWWY103_c804, GLX2YC301-GNXWWY103_c805, GLX2YC301-GNXWWY103_c897, GLX2YC301-GNXWWY103_c1084, GLX2YC301-GNXWWY103_c1088, GLX2YC301-GNXWWY103_c1099, GLX2YC301-GNXWWY103_c1382, GLX2YC…
5	GO:0060255	regulation of macromolecule metabolic process	biological_process	38	GLX2YC301-GNXWWY103_c1252, GLX2YC301-GNXWWY103_c1278, GLX2YC301-GNXWWY103_c1382, GLX2YC301-GNXWWY103_rep_c3036, GLX2YC301-GNXWWY103_rep_c3983, GLX2YC301-GNXWWY103_rep_c4123, GLX2YC301-GNXWWY103_c4451, GLX2YC301-GNXWWY103_rep_c5702, GLX2YC301-GNXWWY103_rep_c6223, GLX2YC301-GNXWWY103_rep_c6339, GLX2YC301-GNXWWY103_c7020, GLX2YC301-GNXWWY103_c7506, GLX2YC301-GNXWWY103_rep_c8547, GLX2YC301-GNXWWY103_…
6	GO:0008544	epidermis development	biological_process	1	GLX2YC301-GNXWWY103_c20313
7	GO:0006820	anion transport	biological_process	2	GLX2YC301-GNXWWY103_c17828, GLX2YC301-GNXWWY103_c18169
4	GO:0005975	carbohydrate metabolic process	biological_process	866	GLX2YC301-GNXWWY103_c31, GLX2YC301-GNXWWY103_c40, GLX2YC301-GNXWWY103_c72, GLX2YC301-GNXWWY103_c92, GLX2YC301-GNXWWY103_c115, GLX2YC301-GNXWWY103_c135, GLX2YC301-GNXWWY103_c142, GLX2YC301-GNXWWY103_c143, GLX2YC301-GNXWWY103_c150, GLX2YC301-GNXWWY103_c183, GLX2YC301-GNXWWY103_c237, GLX2YC301-GNXWWY103_c238, GLX2YC301-GNXWWY103_c256, GLX2YC301-GNXWWY103_c277, GLX2YC301-GNXWWY103_c294, GLX2YC301-GNX…
2	GO:0044699	single-organism process	biological_process	2232	GLX2YC301-GNXWWY103_c20313, GLX2YC301-GNXWWY103_c17828, GLX2YC301-GNXWWY103_c18169, GLX2YC301-GNXWWY103_c770, GLX2YC301-GNXWWY103_c1115, GLX2YC301-GNXWWY103_c8698, GLX2YC301-GNXWWY103_c9006, GLX2YC301-GNXWWY103_c9317, GLX2YC301-GNXWWY103_c9834, GLX2YC301-
4	GO:0019725	cellular homeostasis	biological_process	186	GLX2YC301-GNXWWY103_c56, GLX2YC301-GNXWWY103_c75, GLX2YC301-GNXWWY103_c159, GLX2YC301-GNXWWY103_c303, GLX2YC301-GNXWWY103_c310, GLX2YC301-GNXWWY103_c337, GLX2YC301-GNXWWY103_c609, GLX2YC301-GNXWWY103_c667, GLX2YC301-GNXWWY103_c848, GLX2YC301-GNXWWY103_c971, GLX2YC301-GNXWWY103_c982, GLX2YC301-GNXWWY103_c1088, GLX2YC301-GNXWWY103_c1112, GLX2YC301-GNXWWY103_c1169, GLX2YC301-GNXWWY103_c1207, GLX2YC3…
6	GO:0006811	ion transport	biological_process	2	GLX2YC301-GNXWWY103_c17828, GLX2YC301-GNXWWY103_c18169
2	GO:0000003	reproduction	biological_process	745	GLX2YC301-GNXWWY103_c770, GLX2YC301-GNXWWY103_c1115, GLX2YC301-GNXWWY103_c8698, GLX2YC301-GNXWWY103_c9006, GLX2YC301-GNXWWY103_c9317, GLX2YC301-GNXWWY103_c9834, GLX2YC301-GNXWWY103_c12001, GLX2YC301-GNXWWY103_c12028, GLX2YC301-GNXWWY103_c14260, GLX2YC301-GNXWWY103_c15386, GLX2YC301-GNXWWY103_c15413, GLX2YC301-GNXWWY103_c15818, GLX2YC301-GNXWWY103_c16558, GLX2YC301-GNXWWY103_c17388, GLX2YC301-GNXW…
4	GO:0043170	macromolecule metabolic process	biological_process	2979	GLX2YC301-GNXWWY103_c15, GLX2YC301-GNXWWY103_c43, GLX2YC301-GNXWWY103_c73, GLX2YC301-GNXWWY103_c86, GLX2YC301-GNXWWY103_c101, GLX2YC301-GNXWWY103_c230, GLX2YC301-GNXWWY103_c232, GLX2YC301-GNXWWY103_c259, GLX2YC301-GNXWWY103_c285, GLX2YC301-GNXWWY103_c335,
6	GO:0006464	cellular protein modification process	biological_process	1196	GLX2YC301-GNXWWY103_c29, GLX2YC301-GNXWWY103_c64, GLX2YC301-GNXWWY103_c87, GLX2YC301-GNXWWY103_c92, GLX2YC301-GNXWWY103_c103, GLX2YC301-GNXWWY103_c130, GLX2YC301-GNXWWY103_c136, GLX2YC301-GNXWWY103_c176, GLX2YC301-GNXWWY103_c185, GLX2YC301-GNXWWY103_c205,
4	GO:0042592	homeostatic process	biological_process	186	GLX2YC301-GNXWWY103_c56, GLX2YC301-GNXWWY103_c75, GLX2YC301-GNXWWY103_c159, GLX2YC301-GNXWWY103_c303, GLX2YC301-GNXWWY103_c310, GLX2YC301-GNXWWY103_c337, GLX2YC301-GNXWWY103_c609, GLX2YC301-GNXWWY103_c667, GLX2YC301-GNXWWY103_c848, GLX2YC301-GNXWWY103_c971, GLX2YC301-GNXWWY103_c982, GLX2YC301-GNXWWY103_c1088, GLX2YC301-GNXWWY103_c1112, GLX2YC301-GNXWWY103_c1169, GLX2YC301-GNXWWY103_c1207, GLX2YC3…
4	GO:0034641	cellular nitrogen compound metabolic process	biological_process	1136	GLX2YC301-GNXWWY103_c13, GLX2YC301-GNXWWY103_c26, GLX2YC301-GNXWWY103_c121, GLX2YC301-GNXWWY103_c306, GLX2YC301-GNXWWY103_c314, GLX2YC301-GNXWWY103_c416, GLX2YC301-GNXWWY103_c467, GLX2YC301-GNXWWY103_c468, GLX2YC301-GNXWWY103_c484, GLX2YC301-GNXWWY103_c621, GLX2YC301-GNXWWY103_c650, GLX2YC301-GNXWWY103_c699, GLX2YC301-GNXWWY103_c738, GLX2YC301-GNXWWY103_c744, GLX2YC301-GNXWWY103_c998, GLX2YC301-G…
2	GO:0023052	signaling	biological_process	761	GLX2YC301-GNXWWY103_c213, GLX2YC301-GNXWWY103_c1687, GLX2YC301-GNXWWY103_c1924, GLX2YC301-GNXWWY103_rep_c4218, GLX2YC301-GNXWWY103_c8312, GLX2YC301-GNXWWY103_c9414, GLX2YC301-GNXWWY103_c9437, GLX2YC301-GNXWWY103_c12486, GLX2YC301-GNXWWY103_c13099, GLX2YC301-GNXWWY103_c13364, GLX2YC301-GNXWWY103_c14804, GLX2YC301-GNXWWY103_c16727, GLX2YC301-GNXWWY103_c20720, GLX2YC301-GNXWWY103_c8, GLX2YC301-GNXWW…
7	GO:0040029	regulation of gene expression, epigenetic	biological_process	38	GLX2YC301-GNXWWY103_c1252, GLX2YC301-GNXWWY103_c1278, GLX2YC301-GNXWWY103_c1382, GLX2YC301-GNXWWY103_rep_c3036, GLX2YC301-GNXWWY103_rep_c3983, GLX2YC301-GNXWWY103_rep_c4123, GLX2YC301-GNXWWY103_c4451, GLX2YC301-GNXWWY103_rep_c5702, GLX2YC301-GNXWWY103_rep_c6223, GLX2YC301-GNXWWY103_rep_c6339, GLX2YC301-GNXWWY103_c7020, GLX2YC301-GNXWWY103_c7506, GLX2YC301-GNXWWY103_rep_c8547, GLX2YC301-GNXWWY103_…
3	GO:0044706	multi-multicellular organism process	biological_process	106	GLX2YC301-GNXWWY103_c770, GLX2YC301-GNXWWY103_c1115, GLX2YC301-GNXWWY103_c8698, GLX2YC301-GNXWWY103_c9006, GLX2YC301-GNXWWY103_c9317, GLX2YC301-GNXWWY103_c9834, GLX2YC301-GNXWWY103_c12001, GLX2YC301-GNXWWY103_c12028, GLX2YC301-GNXWWY103_c14260, GLX2YC301-GNXWWY103_c15386, GLX2YC301-GNXWWY103_c15413, GLX2YC301-GNXWWY103_c15818, GLX2YC301-GNXWWY103_c16558, GLX2YC301-GNXWWY103_c17388, GLX2YC301-GNXW…
5	GO:0071705	nitrogen compound transport	biological_process	2	GLX2YC301-GNXWWY103_c17828, GLX2YC301-GNXWWY103_c18169
5	GO:0044765	single-organism transport	biological_process	2	GLX2YC301-GNXWWY103_c17828, GLX2YC301-GNXWWY103_c18169
4	GO:0009606	tropism	biological_process	46	GLX2YC301-GNXWWY103_c291, GLX2YC301-GNXWWY103_c304, GLX2YC301-GNXWWY103_c660, GLX2YC301-GNXWWY103_c1252, GLX2YC301-GNXWWY103_c1487, GLX2YC301-GNXWWY103_c2209, GLX2YC301-GNXWWY103_c2647, GLX2YC301-GNXWWY103_c2669, GLX2YC301-GNXWWY103_c2683, GLX2YC301-GNXWWY103_c2725, GLX2YC301-GNXWWY103_rep_c2995, GLX2YC301-GNXWWY103_rep_c3765, GLX2YC301-GNXWWY103_rep_c6278, GLX2YC301-GNXWWY103_c6821, GLX2YC301-GN…
3	GO:0044767	single-organism developmental process	biological_process	496	GLX2YC301-GNXWWY103_c20313, GLX2YC301-GNXWWY103_c92, GLX2YC301-GNXWWY103_c224, GLX2YC301-GNXWWY103_c601, GLX2YC301-GNXWWY103_c636, GLX2YC301-GNXWWY103_c657, GLX2YC301-GNXWWY103_c704, GLX2YC301-GNXWWY103_c735, GLX2YC301-GNXWWY103_c738, GLX2YC301-GNXWWY103_c804, GLX2YC301-GNXWWY103_c805, GLX2YC301-GNXWWY103_c897, GLX2YC301-GNXWWY103_c1084, GLX2YC301-GNXWWY103_c1088, GLX2YC301-GNXWWY103_c1099, GLX2Y…
4	GO:0019538	protein metabolic process	biological_process	2781	GLX2YC301-GNXWWY103_c15, GLX2YC301-GNXWWY103_c43, GLX2YC301-GNXWWY103_c73, GLX2YC301-GNXWWY103_c86, GLX2YC301-GNXWWY103_c101, GLX2YC301-GNXWWY103_c230, GLX2YC301-GNXWWY103_c232, GLX2YC301-GNXWWY103_c259, GLX2YC301-GNXWWY103_c285, GLX2YC301-GNXWWY103_c335,
6	GO:0080147	root hair cell development	biological_process	1	GLX2YC301-GNXWWY103_c20313
6	GO:0043588	skin development	biological_process	1	GLX2YC301-GNXWWY103_c20313
6	GO:0032890	regulation of organic acid transport	biological_process	2	GLX2YC301-GNXWWY103_c17828, GLX2YC301-GNXWWY103_c18169
4	GO:1901360	organic cyclic compound metabolic process	biological_process	1136	GLX2YC301-GNXWWY103_c13, GLX2YC301-GNXWWY103_c26, GLX2YC301-GNXWWY103_c121, GLX2YC301-GNXWWY103_c306, GLX2YC301-GNXWWY103_c314, GLX2YC301-GNXWWY103_c416, GLX2YC301-GNXWWY103_c467, GLX2YC301-GNXWWY103_c468, GLX2YC301-GNXWWY103_c484, GLX2YC301-GNXWWY103_c621, GLX2YC301-GNXWWY103_c650, GLX2YC301-GNXWWY103_c699, GLX2YC301-GNXWWY103_c738, GLX2YC301-GNXWWY103_c744, GLX2YC301-GNXWWY103_c998, GLX2YC301-G…
5	GO:0010015	root morphogenesis	biological_process	1	GLX2YC301-GNXWWY103_c20313
4	GO:0032879	regulation of localization	biological_process	2	GLX2YC301-GNXWWY103_c17828, GLX2YC301-GNXWWY103_c18169
2	GO:0032501	multicellular organismal process	biological_process	1271	GLX2YC301-GNXWWY103_c20313, GLX2YC301-GNXWWY103_c770, GLX2YC301-GNXWWY103_c1115, GLX2YC301-GNXWWY103_c8698, GLX2YC301-GNXWWY103_c9006, GLX2YC301-GNXWWY103_c9317, GLX2YC301-GNXWWY103_c9834, GLX2YC301-GNXWWY103_c12001, GLX2YC301-GNXWWY103_c12028, GLX2YC301-
7	GO:0046942	carboxylic acid transport	biological_process	2	GLX2YC301-GNXWWY103_c17828, GLX2YC301-GNXWWY103_c18169
5	GO:0009059	macromolecule biosynthetic process	biological_process	856	GLX2YC301-GNXWWY103_c15, GLX2YC301-GNXWWY103_c43, GLX2YC301-GNXWWY103_c73, GLX2YC301-GNXWWY103_c86, GLX2YC301-GNXWWY103_c101, GLX2YC301-GNXWWY103_c230, GLX2YC301-GNXWWY103_c232, GLX2YC301-GNXWWY103_c259, GLX2YC301-GNXWWY103_c285, GLX2YC301-GNXWWY103_c335, GLX2YC301-GNXWWY103_c411, GLX2YC301-GNXWWY103_c444, GLX2YC301-GNXWWY103_c499, GLX2YC301-GNXWWY103_c512, GLX2YC301-GNXWWY103_c562, GLX2YC301-GNX…
4	GO:0009991	response to extracellular stimulus	biological_process	140	GLX2YC301-GNXWWY103_c69, GLX2YC301-GNXWWY103_c88, GLX2YC301-GNXWWY103_c92, GLX2YC301-GNXWWY103_c261, GLX2YC301-GNXWWY103_c385, GLX2YC301-GNXWWY103_c531, GLX2YC301-GNXWWY103_c535, GLX2YC301-GNXWWY103_c677, GLX2YC301-GNXWWY103_c679, GLX2YC301-GNXWWY103_c775, GLX2YC301-GNXWWY103_c785, GLX2YC301-GNXWWY103_c885, GLX2YC301-GNXWWY103_c910, GLX2YC301-GNXWWY103_c946, GLX2YC301-GNXWWY103_c1013, GLX2YC301-G…
6	GO:0048764	trichoblast maturation	biological_process	1	GLX2YC301-GNXWWY103_c20313
5	GO:0060429	epithelium development	biological_process	1	GLX2YC301-GNXWWY103_c20313
4	GO:0030154	cell differentiation	biological_process	252	GLX2YC301-GNXWWY103_c20313, GLX2YC301-GNXWWY103_c187, GLX2YC301-GNXWWY103_c210, GLX2YC301-GNXWWY103_c235, GLX2YC301-GNXWWY103_c237, GLX2YC301-GNXWWY103_c296, GLX2YC301-GNXWWY103_c304, GLX2YC301-GNXWWY103_c306, GLX2YC301-GNXWWY103_c516, GLX2YC301-GNXWWY103_c541, GLX2YC301-GNXWWY103_c610, GLX2YC301-GNXWWY103_c657, GLX2YC301-GNXWWY103_c667, GLX2YC301-GNXWWY103_c696, GLX2YC301-GNXWWY103_c711, GLX2YC3…
1	GO:0008150	biological_process	biological_process	10117	GLX2YC301-GNXWWY103_c10, GLX2YC301-GNXWWY103_c19, GLX2YC301-GNXWWY103_c20, GLX2YC301-GNXWWY103_c30, GLX2YC301-GNXWWY103_c34, GLX2YC301-GNXWWY103_c41, GLX2YC301-GNXWWY103_c51, GLX2YC301-GNXWWY103_c55, GLX2YC301-GNXWWY103_c57, GLX2YC301-GNXWWY103_c69, GLX2Y
6	GO:0030855	epithelial cell differentiation	biological_process	1	GLX2YC301-GNXWWY103_c20313
5	GO:0048513	organ development	biological_process	1	GLX2YC301-GNXWWY103_c20313
4	GO:0009791	post-embryonic development	biological_process	751	GLX2YC301-GNXWWY103_c92, GLX2YC301-GNXWWY103_c224, GLX2YC301-GNXWWY103_c601, GLX2YC301-GNXWWY103_c636, GLX2YC301-GNXWWY103_c657, GLX2YC301-GNXWWY103_c704, GLX2YC301-GNXWWY103_c735, GLX2YC301-GNXWWY103_c738, GLX2YC301-GNXWWY103_c804, GLX2YC301-GNXWWY103_c805, GLX2YC301-GNXWWY103_c897, GLX2YC301-GNXWWY103_c1084, GLX2YC301-GNXWWY103_c1088, GLX2YC301-GNXWWY103_c1099, GLX2YC301-GNXWWY103_c1382, GLX2YC…
2	GO:0065007	biological regulation	biological_process	960	GLX2YC301-GNXWWY103_c17828, GLX2YC301-GNXWWY103_c18169, GLX2YC301-GNXWWY103_c1252, GLX2YC301-GNXWWY103_c1278, GLX2YC301-GNXWWY103_c1382, GLX2YC301-GNXWWY103_rep_c3036, GLX2YC301-GNXWWY103_rep_c3983, GLX2YC301-GNXWWY103_rep_c4123, GLX2YC301-GNXWWY103_c4451, GLX2YC301-GNXWWY103_rep_c5702, GLX2YC301-GNXWWY103_rep_c6223, GLX2YC301-GNXWWY103_rep_c6339, GLX2YC301-GNXWWY103_c7020, GLX2YC301-GNXWWY103_c7…
4	GO:0007568	aging	biological_process	12	GLX2YC301-GNXWWY103_c626, GLX2YC301-GNXWWY103_c1206, GLX2YC301-GNXWWY103_c1721, GLX2YC301-GNXWWY103_c1769, GLX2YC301-GNXWWY103_c2451, GLX2YC301-GNXWWY103_rep_c4887, GLX2YC301-GNXWWY103_rep_c5199, GLX2YC301-GNXWWY103_c8502, GLX2YC301-GNXWWY103_c8536, GLX2YC301-GNXWWY103_c8782, GLX2YC301-GNXWWY103_rep_c11518, GLX2YC301-GNXWWY103_c18093
4	GO:0006139	nucleobase-containing compound metabolic process	biological_process	1136	GLX2YC301-GNXWWY103_c13, GLX2YC301-GNXWWY103_c26, GLX2YC301-GNXWWY103_c121, GLX2YC301-GNXWWY103_c306, GLX2YC301-GNXWWY103_c314, GLX2YC301-GNXWWY103_c416, GLX2YC301-GNXWWY103_c467, GLX2YC301-GNXWWY103_c468, GLX2YC301-GNXWWY103_c484, GLX2YC301-GNXWWY103_c621, GLX2YC301-GNXWWY103_c650, GLX2YC301-GNXWWY103_c699, GLX2YC301-GNXWWY103_c738, GLX2YC301-GNXWWY103_c744, GLX2YC301-GNXWWY103_c998, GLX2YC301-G…
3	GO:0006807	nitrogen compound metabolic process	biological_process	1136	GLX2YC301-GNXWWY103_c13, GLX2YC301-GNXWWY103_c26, GLX2YC301-GNXWWY103_c121, GLX2YC301-GNXWWY103_c306, GLX2YC301-GNXWWY103_c314, GLX2YC301-GNXWWY103_c416, GLX2YC301-GNXWWY103_c467, GLX2YC301-GNXWWY103_c468, GLX2YC301-GNXWWY103_c484, GLX2YC301-GNXWWY103_c621, GLX2YC301-GNXWWY103_c650, GLX2YC301-GNXWWY103_c699, GLX2YC301-GNXWWY103_c738, GLX2YC301-GNXWWY103_c744, GLX2YC301-GNXWWY103_c998, GLX2YC301-G…
5	GO:0048468	cell development	biological_process	1	GLX2YC301-GNXWWY103_c20313
3	GO:0051234	establishment of localization	biological_process	1688	GLX2YC301-GNXWWY103_c10, GLX2YC301-GNXWWY103_c19, GLX2YC301-GNXWWY103_c20, GLX2YC301-GNXWWY103_c30, GLX2YC301-GNXWWY103_c34, GLX2YC301-GNXWWY103_c41, GLX2YC301-GNXWWY103_c51, GLX2YC301-GNXWWY103_c55, GLX2YC301-GNXWWY103_c57, GLX2YC301-GNXWWY103_c69, GLX2Y
4	GO:0050794	regulation of cellular process	biological_process	750	GLX2YC301-GNXWWY103_c8, GLX2YC301-GNXWWY103_c29, GLX2YC301-GNXWWY103_c37, GLX2YC301-GNXWWY103_c41, GLX2YC301-GNXWWY103_c69, GLX2YC301-GNXWWY103_c117, GLX2YC301-GNXWWY103_c120, GLX2YC301-GNXWWY103_c136, GLX2YC301-GNXWWY103_c155, GLX2YC301-GNXWWY103_c183, GLX2YC301-GNXWWY103_c205, GLX2YC301-GNXWWY103_c231, GLX2YC301-GNXWWY103_c235, GLX2YC301-GNXWWY103_c256, GLX2YC301-GNXWWY103_c291, GLX2YC301-GNXWW…
5	GO:0007165	signal transduction	biological_process	750	GLX2YC301-GNXWWY103_c8, GLX2YC301-GNXWWY103_c29, GLX2YC301-GNXWWY103_c37, GLX2YC301-GNXWWY103_c41, GLX2YC301-GNXWWY103_c69, GLX2YC301-GNXWWY103_c117, GLX2YC301-GNXWWY103_c120, GLX2YC301-GNXWWY103_c136, GLX2YC301-GNXWWY103_c155, GLX2YC301-GNXWWY103_c183, GLX2YC301-GNXWWY103_c205, GLX2YC301-GNXWWY103_c231, GLX2YC301-GNXWWY103_c235, GLX2YC301-GNXWWY103_c256, GLX2YC301-GNXWWY103_c291, GLX2YC301-GNXWW…
9	GO:0048765	root hair cell differentiation	biological_process	1	GLX2YC301-GNXWWY103_c20313
6	GO:0048608	reproductive structure development	biological_process	234	GLX2YC301-GNXWWY103_c92, GLX2YC301-GNXWWY103_c224, GLX2YC301-GNXWWY103_c601, GLX2YC301-GNXWWY103_c636, GLX2YC301-GNXWWY103_c657, GLX2YC301-GNXWWY103_c704, GLX2YC301-GNXWWY103_c735, GLX2YC301-GNXWWY103_c738, GLX2YC301-GNXWWY103_c804, GLX2YC301-GNXWWY103_c805, GLX2YC301-GNXWWY103_c897, GLX2YC301-GNXWWY103_c1084, GLX2YC301-GNXWWY103_c1088, GLX2YC301-GNXWWY103_c1099, GLX2YC301-GNXWWY103_c1382, GLX2YC…
7	GO:0032973	amino acid export	biological_process	2	GLX2YC301-GNXWWY103_c17828, GLX2YC301-GNXWWY103_c18169
5	GO:0048469	cell maturation	biological_process	1	GLX2YC301-GNXWWY103_c20313
2	GO:0008152	metabolic process	biological_process	7433	GLX2YC301-GNXWWY103_c15, GLX2YC301-GNXWWY103_c43, GLX2YC301-GNXWWY103_c73, GLX2YC301-GNXWWY103_c86, GLX2YC301-GNXWWY103_c101, GLX2YC301-GNXWWY103_c230, GLX2YC301-GNXWWY103_c232, GLX2YC301-GNXWWY103_c259, GLX2YC301-GNXWWY103_c285, GLX2YC301-GNXWWY103_c335,
4	GO:0006725	cellular aromatic compound metabolic process	biological_process	1136	GLX2YC301-GNXWWY103_c13, GLX2YC301-GNXWWY103_c26, GLX2YC301-GNXWWY103_c121, GLX2YC301-GNXWWY103_c306, GLX2YC301-GNXWWY103_c314, GLX2YC301-GNXWWY103_c416, GLX2YC301-GNXWWY103_c467, GLX2YC301-GNXWWY103_c468, GLX2YC301-GNXWWY103_c484, GLX2YC301-GNXWWY103_c621, GLX2YC301-GNXWWY103_c650, GLX2YC301-GNXWWY103_c699, GLX2YC301-GNXWWY103_c738, GLX2YC301-GNXWWY103_c744, GLX2YC301-GNXWWY103_c998, GLX2YC301-G…
4	GO:0015979	photosynthesis	biological_process	404	GLX2YC301-GNXWWY103_c241, GLX2YC301-GNXWWY103_c383, GLX2YC301-GNXWWY103_c386, GLX2YC301-GNXWWY103_c531, GLX2YC301-GNXWWY103_c772, GLX2YC301-GNXWWY103_c797, GLX2YC301-GNXWWY103_c819, GLX2YC301-GNXWWY103_c842, GLX2YC301-GNXWWY103_c862, GLX2YC301-GNXWWY103_c912, GLX2YC301-GNXWWY103_c933, GLX2YC301-GNXWWY103_c938, GLX2YC301-GNXWWY103_c1004, GLX2YC301-GNXWWY103_c1024, GLX2YC301-GNXWWY103_c1034, GLX2YC…
3	GO:0007275	multicellular organismal development	biological_process	1221	GLX2YC301-GNXWWY103_c20313, GLX2YC301-GNXWWY103_c92, GLX2YC301-GNXWWY103_c224, GLX2YC301-GNXWWY103_c601, GLX2YC301-GNXWWY103_c636, GLX2YC301-GNXWWY103_c657, GLX2YC301-GNXWWY103_c704, GLX2YC301-GNXWWY103_c735, GLX2YC301-GNXWWY103_c738, GLX2YC301-GNXWWY103_
4	GO:0009653	anatomical structure morphogenesis	biological_process	393	GLX2YC301-GNXWWY103_c20313, GLX2YC301-GNXWWY103_c20, GLX2YC301-GNXWWY103_c92, GLX2YC301-GNXWWY103_c187, GLX2YC301-GNXWWY103_c235, GLX2YC301-GNXWWY103_c237, GLX2YC301-GNXWWY103_c296, GLX2YC301-GNXWWY103_c304, GLX2YC301-GNXWWY103_c306, GLX2YC301-GNXWWY103_c516, GLX2YC301-GNXWWY103_c525, GLX2YC301-GNXWWY103_c527, GLX2YC301-GNXWWY103_c541, GLX2YC301-GNXWWY103_c561, GLX2YC301-GNXWWY103_c657, GLX2YC301…
4	GO:0007154	cell communication	biological_process	899	GLX2YC301-GNXWWY103_c770, GLX2YC301-GNXWWY103_c1115, GLX2YC301-GNXWWY103_c8698, GLX2YC301-GNXWWY103_c9006, GLX2YC301-GNXWWY103_c9317, GLX2YC301-GNXWWY103_c9834, GLX2YC301-GNXWWY103_c12001, GLX2YC301-GNXWWY103_c12028, GLX2YC301-GNXWWY103_c14260, GLX2YC301-GNXWWY103_c15386, GLX2YC301-GNXWWY103_c15413, GLX2YC301-GNXWWY103_c15818, GLX2YC301-GNXWWY103_c16558, GLX2YC301-GNXWWY103_c17388, GLX2YC301-GNXW…
4	GO:0003006	developmental process involved in reproduction	biological_process	234	GLX2YC301-GNXWWY103_c92, GLX2YC301-GNXWWY103_c224, GLX2YC301-GNXWWY103_c601, GLX2YC301-GNXWWY103_c636, GLX2YC301-GNXWWY103_c657, GLX2YC301-GNXWWY103_c704, GLX2YC301-GNXWWY103_c735, GLX2YC301-GNXWWY103_c738, GLX2YC301-GNXWWY103_c804, GLX2YC301-GNXWWY103_c805, GLX2YC301-GNXWWY103_c897, GLX2YC301-GNXWWY103_c1084, GLX2YC301-GNXWWY103_c1088, GLX2YC301-GNXWWY103_c1099, GLX2YC301-GNXWWY103_c1382, GLX2YC…
4	GO:0021700	developmental maturation	biological_process	13	GLX2YC301-GNXWWY103_c20313, GLX2YC301-GNXWWY103_c626, GLX2YC301-GNXWWY103_c1206, GLX2YC301-GNXWWY103_c1721, GLX2YC301-GNXWWY103_c1769, GLX2YC301-GNXWWY103_c2451, GLX2YC301-GNXWWY103_rep_c4887, GLX2YC301-GNXWWY103_rep_c5199, GLX2YC301-GNXWWY103_c8502, GLX2YC301-GNXWWY103_c8536, GLX2YC301-GNXWWY103_c8782, GLX2YC301-GNXWWY103_rep_c11518, GLX2YC301-GNXWWY103_c18093
3	GO:0022414	reproductive process	biological_process	338	GLX2YC301-GNXWWY103_c770, GLX2YC301-GNXWWY103_c1115, GLX2YC301-GNXWWY103_c8698, GLX2YC301-GNXWWY103_c9006, GLX2YC301-GNXWWY103_c9317, GLX2YC301-GNXWWY103_c9834, GLX2YC301-GNXWWY103_c12001, GLX2YC301-GNXWWY103_c12028, GLX2YC301-GNXWWY103_c14260, GLX2YC301-GNXWWY103_c15386, GLX2YC301-GNXWWY103_c15413, GLX2YC301-GNXWWY103_c15818, GLX2YC301-GNXWWY103_c16558, GLX2YC301-GNXWWY103_c17388, GLX2YC301-GNXW…
5	GO:0010467	gene expression	biological_process	893	GLX2YC301-GNXWWY103_c15, GLX2YC301-GNXWWY103_c43, GLX2YC301-GNXWWY103_c73, GLX2YC301-GNXWWY103_c86, GLX2YC301-GNXWWY103_c101, GLX2YC301-GNXWWY103_c230, GLX2YC301-GNXWWY103_c232, GLX2YC301-GNXWWY103_c259, GLX2YC301-GNXWWY103_c285, GLX2YC301-GNXWWY103_c335, GLX2YC301-GNXWWY103_c411, GLX2YC301-GNXWWY103_c444, GLX2YC301-GNXWWY103_c499, GLX2YC301-GNXWWY103_c512, GLX2YC301-GNXWWY103_c562, GLX2YC301-GNX…
3	GO:0007610	behavior	biological_process	14	GLX2YC301-GNXWWY103_c667, GLX2YC301-GNXWWY103_c994, GLX2YC301-GNXWWY103_c2336, GLX2YC301-GNXWWY103_rep_c6274, GLX2YC301-GNXWWY103_rep_c8142, GLX2YC301-GNXWWY103_c8509, GLX2YC301-GNXWWY103_c8806, GLX2YC301-GNXWWY103_c10305, GLX2YC301-GNXWWY103_c11548, GLX2YC301-GNXWWY103_c11776, GLX2YC301-GNXWWY103_c13768, GLX2YC301-GNXWWY103_c20283, GLX2YC301-GNXWWY103_c20720, GLX2YC301-GNXWWY103_c21696
3	GO:0016043	cellular component organization	biological_process	926	GLX2YC301-GNXWWY103_c20, GLX2YC301-GNXWWY103_c30, GLX2YC301-GNXWWY103_c46, GLX2YC301-GNXWWY103_c69, GLX2YC301-GNXWWY103_c92, GLX2YC301-GNXWWY103_c121, GLX2YC301-GNXWWY103_c179, GLX2YC301-GNXWWY103_c184, GLX2YC301-GNXWWY103_c187, GLX2YC301-GNXWWY103_c210, GLX2YC301-GNXWWY103_c289, GLX2YC301-GNXWWY103_c306, GLX2YC301-GNXWWY103_c314, GLX2YC301-GNXWWY103_c332, GLX2YC301-GNXWWY103_c372, GLX2YC301-GNXW…
5	GO:0071695	anatomical structure maturation	biological_process	12	GLX2YC301-GNXWWY103_c626, GLX2YC301-GNXWWY103_c1206, GLX2YC301-GNXWWY103_c1721, GLX2YC301-GNXWWY103_c1769, GLX2YC301-GNXWWY103_c2451, GLX2YC301-GNXWWY103_rep_c4887, GLX2YC301-GNXWWY103_rep_c5199, GLX2YC301-GNXWWY103_c8502, GLX2YC301-GNXWWY103_c8536, GLX2YC301-GNXWWY103_c8782, GLX2YC301-GNXWWY103_rep_c11518, GLX2YC301-GNXWWY103_c18093
5	GO:0043412	macromolecule modification	biological_process	1196	GLX2YC301-GNXWWY103_c29, GLX2YC301-GNXWWY103_c64, GLX2YC301-GNXWWY103_c87, GLX2YC301-GNXWWY103_c92, GLX2YC301-GNXWWY103_c103, GLX2YC301-GNXWWY103_c130, GLX2YC301-GNXWWY103_c136, GLX2YC301-GNXWWY103_c176, GLX2YC301-GNXWWY103_c185, GLX2YC301-GNXWWY103_c205,
6	GO:0015837	amine transport	biological_process	2	GLX2YC301-GNXWWY103_c17828, GLX2YC301-GNXWWY103_c18169
6	GO:0043269	regulation of ion transport	biological_process	2	GLX2YC301-GNXWWY103_c17828, GLX2YC301-GNXWWY103_c18169
3	GO:0051716	cellular response to stimulus	biological_process	750	GLX2YC301-GNXWWY103_c8, GLX2YC301-GNXWWY103_c29, GLX2YC301-GNXWWY103_c37, GLX2YC301-GNXWWY103_c41, GLX2YC301-GNXWWY103_c69, GLX2YC301-GNXWWY103_c117, GLX2YC301-GNXWWY103_c120, GLX2YC301-GNXWWY103_c136, GLX2YC301-GNXWWY103_c155, GLX2YC301-GNXWWY103_c183, GLX2YC301-GNXWWY103_c205, GLX2YC301-GNXWWY103_c231, GLX2YC301-GNXWWY103_c235, GLX2YC301-GNXWWY103_c256, GLX2YC301-GNXWWY103_c291, GLX2YC301-GNXWW…
3	GO:0044237	cellular metabolic process	biological_process	3569	GLX2YC301-GNXWWY103_c15, GLX2YC301-GNXWWY103_c43, GLX2YC301-GNXWWY103_c73, GLX2YC301-GNXWWY103_c86, GLX2YC301-GNXWWY103_c101, GLX2YC301-GNXWWY103_c230, GLX2YC301-GNXWWY103_c232, GLX2YC301-GNXWWY103_c259, GLX2YC301-GNXWWY103_c285, GLX2YC301-GNXWWY103_c335,
5	GO:0022622	root system development	biological_process	1	GLX2YC301-GNXWWY103_c20313
2	GO:0032502	developmental process	biological_process	1288	GLX2YC301-GNXWWY103_c20313, GLX2YC301-GNXWWY103_c92, GLX2YC301-GNXWWY103_c224, GLX2YC301-GNXWWY103_c601, GLX2YC301-GNXWWY103_c636, GLX2YC301-GNXWWY103_c657, GLX2YC301-GNXWWY103_c704, GLX2YC301-GNXWWY103_c735, GLX2YC301-GNXWWY103_c738, GLX2YC301-GNXWWY103_
3	GO:0006950	response to stress	biological_process	1754	GLX2YC301-GNXWWY103_c3, GLX2YC301-GNXWWY103_c13, GLX2YC301-GNXWWY103_c20, GLX2YC301-GNXWWY103_c26, GLX2YC301-GNXWWY103_c40, GLX2YC301-GNXWWY103_c42, GLX2YC301-GNXWWY103_c67, GLX2YC301-GNXWWY103_c72, GLX2YC301-GNXWWY103_c88, GLX2YC301-GNXWWY103_c92, GLX2YC
3	GO:0009607	response to biotic stimulus	biological_process	510	GLX2YC301-GNXWWY103_c20, GLX2YC301-GNXWWY103_c51, GLX2YC301-GNXWWY103_c67, GLX2YC301-GNXWWY103_c92, GLX2YC301-GNXWWY103_c168, GLX2YC301-GNXWWY103_c183, GLX2YC301-GNXWWY103_c235, GLX2YC301-GNXWWY103_c265, GLX2YC301-GNXWWY103_c275, GLX2YC301-GNXWWY103_c288, GLX2YC301-GNXWWY103_c349, GLX2YC301-GNXWWY103_c359, GLX2YC301-GNXWWY103_c364, GLX2YC301-GNXWWY103_c374, GLX2YC301-GNXWWY103_c379, GLX2YC301-GNX…
4	GO:0009835	fruit ripening	biological_process	12	GLX2YC301-GNXWWY103_c626, GLX2YC301-GNXWWY103_c1206, GLX2YC301-GNXWWY103_c1721, GLX2YC301-GNXWWY103_c1769, GLX2YC301-GNXWWY103_c2451, GLX2YC301-GNXWWY103_rep_c4887, GLX2YC301-GNXWWY103_rep_c5199, GLX2YC301-GNXWWY103_c8502, GLX2YC301-GNXWWY103_c8536, GLX2YC301-GNXWWY103_c8782, GLX2YC301-GNXWWY103_rep_c11518, GLX2YC301-GNXWWY103_c18093
3	GO:0044707	single-multicellular organism process	biological_process	1252	GLX2YC301-GNXWWY103_c20313, GLX2YC301-GNXWWY103_c92, GLX2YC301-GNXWWY103_c224, GLX2YC301-GNXWWY103_c601, GLX2YC301-GNXWWY103_c636, GLX2YC301-GNXWWY103_c657, GLX2YC301-GNXWWY103_c704, GLX2YC301-GNXWWY103_c735, GLX2YC301-GNXWWY103_c738, GLX2YC301-GNXWWY103_
3	GO:0009605	response to external stimulus	biological_process	342	GLX2YC301-GNXWWY103_c291, GLX2YC301-GNXWWY103_c304, GLX2YC301-GNXWWY103_c660, GLX2YC301-GNXWWY103_c1252, GLX2YC301-GNXWWY103_c1487, GLX2YC301-GNXWWY103_c2209, GLX2YC301-GNXWWY103_c2647, GLX2YC301-GNXWWY103_c2669, GLX2YC301-GNXWWY103_c2683, GLX2YC301-GNXWWY103_c2725, GLX2YC301-GNXWWY103_rep_c2995, GLX2YC301-GNXWWY103_rep_c3765, GLX2YC301-GNXWWY103_rep_c6278, GLX2YC301-GNXWWY103_c6821, GLX2YC301-GN…
4	GO:0009790	embryo development	biological_process	294	GLX2YC301-GNXWWY103_c50, GLX2YC301-GNXWWY103_c187, GLX2YC301-GNXWWY103_c214, GLX2YC301-GNXWWY103_c243, GLX2YC301-GNXWWY103_c265, GLX2YC301-GNXWWY103_c395, GLX2YC301-GNXWWY103_c473, GLX2YC301-GNXWWY103_c541, GLX2YC301-GNXWWY103_c551, GLX2YC301-GNXWWY103_c602, GLX2YC301-GNXWWY103_c636, GLX2YC301-GNXWWY103_c686, GLX2YC301-GNXWWY103_c751, GLX2YC301-GNXWWY103_c802, GLX2YC301-GNXWWY103_c805, GLX2YC301-…
6	GO:0006865	amino acid transport	biological_process	2	GLX2YC301-GNXWWY103_c17828, GLX2YC301-GNXWWY103_c18169
5	GO:0036211	protein modification process	biological_process	1196	GLX2YC301-GNXWWY103_c29, GLX2YC301-GNXWWY103_c64, GLX2YC301-GNXWWY103_c87, GLX2YC301-GNXWWY103_c92, GLX2YC301-GNXWWY103_c103, GLX2YC301-GNXWWY103_c130, GLX2YC301-GNXWWY103_c136, GLX2YC301-GNXWWY103_c176, GLX2YC301-GNXWWY103_c185, GLX2YC301-GNXWWY103_c205,
