# Supplementary material for: High-throughput transcriptome sequencing and preliminary functional analysis in four Neotropical tree species
Source: BMC Genomics. 2014 Mar 27;15(1):238. doi: 10.1186/1471-2164-15-238 (PMC3986928; doi:10.1186/1471-2164-15-238)
Supplement: Supplementary file 10 — Additional file 10: Table S4: GO terms and the associated contigs for all species. (a) Carapa guianensis; (b) Eperua falcata; (c) Symphonia globulifera; (d) Virola surinamensis. (XLS 1 MB) [file 12864_2014_7044_MOESM10_ESM.xls]

## Sheet: ef_combined_graph_cellular
Level	GO ID	Term	Type	#Seqs	Sequences
5	GO:0005737	cytoplasm	cellular_component	5544	GLX2YC302_rep_c4793, GLX2YC302_c15931, GLX2YC302_c1808, GLX2YC302_c9167, GLX2YC302_c23, GLX2YC302_c7353, GLX2YC302_c8388, GLX2YC302_c6011, GLX2YC302_c7429, GLX2YC302_c173, GLX2YC302_c10596, GLX2YC302_c13963, GLX2YC302_c6785, GLX2YC302_c19836, GLX2YC302_c2
6	GO:0005730	nucleolus	cellular_component	267	GLX2YC302_rep_c20449, GLX2YC302_rep_c4143, GLX2YC302_rep_c2809, GLX2YC302_rep_c3384, GLX2YC302_rep_c8667, GLX2YC302_rep_c4861, GLX2YC302_rep_c18627, GLX2YC302_rep_c3144, GLX2YC302_c274, GLX2YC302_c21578, GLX2YC302_rep_c10608, GLX2YC302_c21311, GLX2YC302_c5933, GLX2YC302_rep_c2548, GLX2YC302_c1882, GLX2YC302_rep_c23106, GLX2YC302_c8388, GLX2YC302_c6011, GLX2YC302_c14182, GLX2YC302_rep_c3195, GLX2Y…
7	GO:0005856	cytoskeleton	cellular_component	127	GLX2YC302_c17643, GLX2YC302_c20392, GLX2YC302_rep_c13090, GLX2YC302_rep_c14272, GLX2YC302_rep_c21240, GLX2YC302_rep_c2718, GLX2YC302_rep_c5416, GLX2YC302_rep_c2515, GLX2YC302_c15743, GLX2YC302_c9539, GLX2YC302_c22599, GLX2YC302_c19823, GLX2YC302_c8719, GLX2YC302_c911, GLX2YC302_c8181, GLX2YC302_rep_c2395, GLX2YC302_c1593, GLX2YC302_rep_c4198, GLX2YC302_rep_c7085, GLX2YC302_rep_c20645, GLX2YC302_r…
4	GO:0031967	organelle envelope	cellular_component	60	GLX2YC302_c1172, GLX2YC302_c10174, GLX2YC302_c21733, GLX2YC302_c20806, GLX2YC302_c1422, GLX2YC302_rep_c2425, GLX2YC302_rep_c4073, GLX2YC302_c8018, GLX2YC302_c10841, GLX2YC302_c10444, GLX2YC302_c10957, GLX2YC302_c6821, GLX2YC302_c1042, GLX2YC302_c15372, GLX2YC302_c6705, GLX2YC302_c14935, GLX2YC302_c8196, GLX2YC302_c15729, GLX2YC302_c23111, GLX2YC302_c7711, GLX2YC302_c11115, GLX2YC302_c23131, GLX2Y…
2	GO:0043226	organelle	cellular_component	5020	GLX2YC302_rep_c4793, GLX2YC302_c15931, GLX2YC302_c1808, GLX2YC302_c9167, GLX2YC302_c23, GLX2YC302_c7353, GLX2YC302_c8388, GLX2YC302_c6011, GLX2YC302_c7429, GLX2YC302_c173, GLX2YC302_c10596, GLX2YC302_c13963, GLX2YC302_c6785, GLX2YC302_c19836, GLX2YC302_c2
6	GO:0005840	ribosome	cellular_component	404	GLX2YC302_c20016, GLX2YC302_rep_c5718, GLX2YC302_rep_c3933, GLX2YC302_rep_c3844, GLX2YC302_rep_c22103, GLX2YC302_rep_c2860, GLX2YC302_c1649, GLX2YC302_rep_c5503, GLX2YC302_rep_c3617, GLX2YC302_rep_c4911, GLX2YC302_rep_c3074, GLX2YC302_rep_c4495, GLX2YC302_rep_c14838, GLX2YC302_c13344, GLX2YC302_c19661, GLX2YC302_rep_c10876, GLX2YC302_c10462, GLX2YC302_rep_c14582, GLX2YC302_c5919, GLX2YC302_c22831…
4	GO:0005615	extracellular space	cellular_component	13	GLX2YC302_c21519, GLX2YC302_c13115, GLX2YC302_c399, GLX2YC302_c1485, GLX2YC302_c15039, GLX2YC302_c19321, GLX2YC302_c930, GLX2YC302_c14865, GLX2YC302_c8301, GLX2YC302_c10488, GLX2YC302_c9783, GLX2YC302_c1945, GLX2YC302_c14298
6	GO:0005768	endosome	cellular_component	74	GLX2YC302_c3647, GLX2YC302_c8161, GLX2YC302_rep_c19534, GLX2YC302_c21700, GLX2YC302_c8232, GLX2YC302_rep_c3891, GLX2YC302_rep_c2627, GLX2YC302_c21911, GLX2YC302_c8241, GLX2YC302_c21861, GLX2YC302_c13826, GLX2YC302_c22014, GLX2YC302_c8041, GLX2YC302_c22886, GLX2YC302_c13295, GLX2YC302_c12120, GLX2YC302_c16106, GLX2YC302_c1019, GLX2YC302_c23312, GLX2YC302_c8538, GLX2YC302_c20851, GLX2YC302_c188, GL…
3	GO:0044421	extracellular region part	cellular_component	15	GLX2YC302_c21519, GLX2YC302_c13115, GLX2YC302_c399, GLX2YC302_c1485, GLX2YC302_c15039, GLX2YC302_c19321, GLX2YC302_c930, GLX2YC302_c14865, GLX2YC302_c8301, GLX2YC302_c10488, GLX2YC302_c9783, GLX2YC302_c1945, GLX2YC302_c14298, GLX2YC302_c10967, GLX2YC302_c19124
6	GO:0005773	vacuole	cellular_component	655	GLX2YC302_rep_c4590, GLX2YC302_c17132, GLX2YC302_rep_c4793, GLX2YC302_c1670, GLX2YC302_c9531, GLX2YC302_c1741, GLX2YC302_c274, GLX2YC302_c1331, GLX2YC302_c21578, GLX2YC302_rep_c4736, GLX2YC302_rep_c15135, GLX2YC302_rep_c3200, GLX2YC302_rep_c4606, GLX2YC302_c12015, GLX2YC302_rep_c23106, GLX2YC302_c8388, GLX2YC302_c6011, GLX2YC302_c2224, GLX2YC302_rep_c20959, GLX2YC302_rep_c7871, GLX2YC302_rep_c530…
4	GO:0012505	endomembrane system	cellular_component	60	GLX2YC302_c1172, GLX2YC302_c10174, GLX2YC302_c21733, GLX2YC302_c20806, GLX2YC302_c1422, GLX2YC302_rep_c2425, GLX2YC302_rep_c4073, GLX2YC302_c8018, GLX2YC302_c10841, GLX2YC302_c10444, GLX2YC302_c10957, GLX2YC302_c6821, GLX2YC302_c1042, GLX2YC302_c15372, GLX2YC302_c6705, GLX2YC302_c14935, GLX2YC302_c8196, GLX2YC302_c15729, GLX2YC302_c23111, GLX2YC302_c7711, GLX2YC302_c11115, GLX2YC302_c23131, GLX2Y…
3	GO:0043227	membrane-bounded organelle	cellular_component	4777	GLX2YC302_rep_c4793, GLX2YC302_c15931, GLX2YC302_c1808, GLX2YC302_c9167, GLX2YC302_c23, GLX2YC302_c7353, GLX2YC302_c8388, GLX2YC302_c6011, GLX2YC302_c7429, GLX2YC302_c173, GLX2YC302_c10596, GLX2YC302_c13963, GLX2YC302_c6785, GLX2YC302_c19836, GLX2YC302_c2
6	GO:0005654	nucleoplasm	cellular_component	99	GLX2YC302_c14573, GLX2YC302_rep_c2718, GLX2YC302_rep_c2395, GLX2YC302_rep_c10270, GLX2YC302_rep_c4282, GLX2YC302_rep_c13111, GLX2YC302_c8179, GLX2YC302_c7748, GLX2YC302_c8018, GLX2YC302_c9751, GLX2YC302_c15688, GLX2YC302_c12906, GLX2YC302_c2235, GLX2YC302_c19478, GLX2YC302_c18746, GLX2YC302_c16438, GLX2YC302_rep_c4798, GLX2YC302_c10637, GLX2YC302_c19809, GLX2YC302_c19278, GLX2YC302_rep_c5302, GLX…
4	GO:0031975	envelope	cellular_component	60	GLX2YC302_c1172, GLX2YC302_c10174, GLX2YC302_c21733, GLX2YC302_c20806, GLX2YC302_c1422, GLX2YC302_rep_c2425, GLX2YC302_rep_c4073, GLX2YC302_c8018, GLX2YC302_c10841, GLX2YC302_c10444, GLX2YC302_c10957, GLX2YC302_c6821, GLX2YC302_c1042, GLX2YC302_c15372, GLX2YC302_c6705, GLX2YC302_c14935, GLX2YC302_c8196, GLX2YC302_c15729, GLX2YC302_c23111, GLX2YC302_c7711, GLX2YC302_c11115, GLX2YC302_c23131, GLX2Y…
6	GO:0005794	Golgi apparatus	cellular_component	258	GLX2YC302_c10382, GLX2YC302_rep_c3677, GLX2YC302_c8878, GLX2YC302_rep_c6090, GLX2YC302_rep_c4081, GLX2YC302_rep_c4766, GLX2YC302_rep_c4230, GLX2YC302_rep_c2968, GLX2YC302_c13305, GLX2YC302_c1278, GLX2YC302_c21973, GLX2YC302_rep_c4160, GLX2YC302_c6430, GLX2YC302_c8169, GLX2YC302_c12275, GLX2YC302_c12403, GLX2YC302_c1725, GLX2YC302_c10645, GLX2YC302_c9195, GLX2YC302_c3647, GLX2YC302_c8161, GLX2YC30…
6	GO:0070013	intracellular organelle lumen	cellular_component	351	GLX2YC302_c14573, GLX2YC302_rep_c2718, GLX2YC302_rep_c2395, GLX2YC302_rep_c10270, GLX2YC302_rep_c4282, GLX2YC302_rep_c13111, GLX2YC302_c8179, GLX2YC302_c7748, GLX2YC302_c8018, GLX2YC302_c9751, GLX2YC302_c15688, GLX2YC302_c12906, GLX2YC302_c2235, GLX2YC302_c19478, GLX2YC302_c18746, GLX2YC302_c16438, GLX2YC302_rep_c4798, GLX2YC302_c10637, GLX2YC302_c19809, GLX2YC302_c19278, GLX2YC302_rep_c5302, GLX…
4	GO:0005622	intracellular	cellular_component	6681	GLX2YC302_rep_c4793, GLX2YC302_c15931, GLX2YC302_c1808, GLX2YC302_c9167, GLX2YC302_c23, GLX2YC302_c7353, GLX2YC302_c8388, GLX2YC302_c6011, GLX2YC302_c7429, GLX2YC302_c173, GLX2YC302_c10596, GLX2YC302_c13963, GLX2YC302_c6785, GLX2YC302_c19836, GLX2YC302_c2
8	GO:0005777	peroxisome	cellular_component	164	GLX2YC302_rep_c4793, GLX2YC302_c15931, GLX2YC302_c1808, GLX2YC302_c9167, GLX2YC302_c23, GLX2YC302_c7353, GLX2YC302_c8388, GLX2YC302_c6011, GLX2YC302_c7429, GLX2YC302_c173, GLX2YC302_c10596, GLX2YC302_c13963, GLX2YC302_c6785, GLX2YC302_c19836, GLX2YC302_c21632, GLX2YC302_c9429, GLX2YC302_c17460, GLX2YC302_c8908, GLX2YC302_c12070, GLX2YC302_c22371, GLX2YC302_c185, GLX2YC302_c19857, GLX2YC302_c17411…
4	GO:0005886	plasma membrane	cellular_component	1619	GLX2YC302_c11797, GLX2YC302_rep_c5075, GLX2YC302_c15667, GLX2YC302_c14412, GLX2YC302_c21634, GLX2YC302_rep_c4816, GLX2YC302_rep_c5990, GLX2YC302_rep_c11345, GLX2YC302_rep_c4861, GLX2YC302_c6703, GLX2YC302_c1741, GLX2YC302_c15931, GLX2YC302_c1808, GLX2YC302_c11417, GLX2YC302_c11136, GLX2YC302_c6487, GLX2YC302_c9373, GLX2YC302_c20245, GLX2YC302_c9167, GLX2YC302_c274, GLX2YC302_rep_c4617, GLX2YC302_…
2	GO:0031012	extracellular matrix	cellular_component	2	GLX2YC302_c10967, GLX2YC302_c19124
6	GO:0043232	intracellular non-membrane-bounded organelle	cellular_component	701	GLX2YC302_c17643, GLX2YC302_c20392, GLX2YC302_rep_c13090, GLX2YC302_rep_c14272, GLX2YC302_rep_c21240, GLX2YC302_rep_c2718, GLX2YC302_rep_c5416, GLX2YC302_rep_c2515, GLX2YC302_c15743, GLX2YC302_c9539, GLX2YC302_c22599, GLX2YC302_c19823, GLX2YC302_c8719, GLX2YC302_c911, GLX2YC302_c8181, GLX2YC302_rep_c2395, GLX2YC302_c1593, GLX2YC302_rep_c4198, GLX2YC302_rep_c7085, GLX2YC302_rep_c20645, GLX2YC302_r…
4	GO:0043233	organelle lumen	cellular_component	351	GLX2YC302_c14573, GLX2YC302_rep_c2718, GLX2YC302_rep_c2395, GLX2YC302_rep_c10270, GLX2YC302_rep_c4282, GLX2YC302_rep_c13111, GLX2YC302_c8179, GLX2YC302_c7748, GLX2YC302_c8018, GLX2YC302_c9751, GLX2YC302_c15688, GLX2YC302_c12906, GLX2YC302_c2235, GLX2YC302_c19478, GLX2YC302_c18746, GLX2YC302_c16438, GLX2YC302_rep_c4798, GLX2YC302_c10637, GLX2YC302_c19809, GLX2YC302_c19278, GLX2YC302_rep_c5302, GLX…
6	GO:0044428	nuclear part	cellular_component	399	GLX2YC302_c14573, GLX2YC302_rep_c2718, GLX2YC302_rep_c2395, GLX2YC302_rep_c10270, GLX2YC302_rep_c4282, GLX2YC302_rep_c13111, GLX2YC302_c8179, GLX2YC302_c7748, GLX2YC302_c8018, GLX2YC302_c9751, GLX2YC302_c15688, GLX2YC302_c12906, GLX2YC302_c2235, GLX2YC302_c19478, GLX2YC302_c18746, GLX2YC302_c16438, GLX2YC302_rep_c4798, GLX2YC302_c10637, GLX2YC302_c19809, GLX2YC302_c19278, GLX2YC302_rep_c5302, GLX…
1	GO:0005575	cellular_component	cellular_component	7992	GLX2YC302_rep_c2679, GLX2YC302_c506, GLX2YC302_c274, GLX2YC302_c21578, GLX2YC302_rep_c10608, GLX2YC302_c21311, GLX2YC302_c1172, GLX2YC302_c5933, GLX2YC302_rep_c3872, GLX2YC302_rep_c2548, GLX2YC302_c1882, GLX2YC302_rep_c4736, GLX2YC302_rep_c15135, GLX2YC30
5	GO:0005635	nuclear envelope	cellular_component	60	GLX2YC302_c1172, GLX2YC302_c10174, GLX2YC302_c21733, GLX2YC302_c20806, GLX2YC302_c1422, GLX2YC302_rep_c2425, GLX2YC302_rep_c4073, GLX2YC302_c8018, GLX2YC302_c10841, GLX2YC302_c10444, GLX2YC302_c10957, GLX2YC302_c6821, GLX2YC302_c1042, GLX2YC302_c15372, GLX2YC302_c6705, GLX2YC302_c14935, GLX2YC302_c8196, GLX2YC302_c15729, GLX2YC302_c23111, GLX2YC302_c7711, GLX2YC302_c11115, GLX2YC302_c23131, GLX2Y…
5	GO:0005618	cell wall	cellular_component	360	GLX2YC302_rep_c2679, GLX2YC302_c506, GLX2YC302_c274, GLX2YC302_c21578, GLX2YC302_rep_c10608, GLX2YC302_c21311, GLX2YC302_c1172, GLX2YC302_c5933, GLX2YC302_rep_c3872, GLX2YC302_rep_c2548, GLX2YC302_c1882, GLX2YC302_rep_c4736, GLX2YC302_rep_c15135, GLX2YC302_rep_c3200, GLX2YC302_rep_c22873, GLX2YC302_rep_c4606, GLX2YC302_c12015, GLX2YC302_rep_c23106, GLX2YC302_rep_c2815, GLX2YC302_c14182, GLX2YC302…
2	GO:0005623	cell	cellular_component	7413	GLX2YC302_rep_c2679, GLX2YC302_c506, GLX2YC302_c274, GLX2YC302_c21578, GLX2YC302_rep_c10608, GLX2YC302_c21311, GLX2YC302_c1172, GLX2YC302_c5933, GLX2YC302_rep_c3872, GLX2YC302_rep_c2548, GLX2YC302_c1882, GLX2YC302_rep_c4736, GLX2YC302_rep_c15135, GLX2YC30
3	GO:0043228	non-membrane-bounded organelle	cellular_component	701	GLX2YC302_c17643, GLX2YC302_c20392, GLX2YC302_rep_c13090, GLX2YC302_rep_c14272, GLX2YC302_rep_c21240, GLX2YC302_rep_c2718, GLX2YC302_rep_c5416, GLX2YC302_rep_c2515, GLX2YC302_c15743, GLX2YC302_c9539, GLX2YC302_c22599, GLX2YC302_c19823, GLX2YC302_c8719, GLX2YC302_c911, GLX2YC302_c8181, GLX2YC302_rep_c2395, GLX2YC302_c1593, GLX2YC302_rep_c4198, GLX2YC302_rep_c7085, GLX2YC302_rep_c20645, GLX2YC302_r…
4	GO:0031090	organelle membrane	cellular_component	1	GLX2YC302_rep_c4590
6	GO:0043231	intracellular membrane-bounded organelle	cellular_component	4777	GLX2YC302_rep_c4793, GLX2YC302_c15931, GLX2YC302_c1808, GLX2YC302_c9167, GLX2YC302_c23, GLX2YC302_c7353, GLX2YC302_c8388, GLX2YC302_c6011, GLX2YC302_c7429, GLX2YC302_c173, GLX2YC302_c10596, GLX2YC302_c13963, GLX2YC302_c6785, GLX2YC302_c19836, GLX2YC302_c2
7	GO:0005774	vacuolar membrane	cellular_component	1	GLX2YC302_rep_c4590
5	GO:0044444	cytoplasmic part	cellular_component	4705	GLX2YC302_rep_c4793, GLX2YC302_c15931, GLX2YC302_c1808, GLX2YC302_c9167, GLX2YC302_c23, GLX2YC302_c7353, GLX2YC302_c8388, GLX2YC302_c6011, GLX2YC302_c7429, GLX2YC302_c173, GLX2YC302_c10596, GLX2YC302_c13963, GLX2YC302_c6785, GLX2YC302_c19836, GLX2YC302_c2
3	GO:0044464	cell part	cellular_component	7240	GLX2YC302_rep_c2679, GLX2YC302_c506, GLX2YC302_c274, GLX2YC302_c21578, GLX2YC302_rep_c10608, GLX2YC302_c21311, GLX2YC302_c1172, GLX2YC302_c5933, GLX2YC302_rep_c3872, GLX2YC302_rep_c2548, GLX2YC302_c1882, GLX2YC302_rep_c4736, GLX2YC302_rep_c15135, GLX2YC30
5	GO:0043229	intracellular organelle	cellular_component	5020	GLX2YC302_rep_c4793, GLX2YC302_c15931, GLX2YC302_c1808, GLX2YC302_c9167, GLX2YC302_c23, GLX2YC302_c7353, GLX2YC302_c8388, GLX2YC302_c6011, GLX2YC302_c7429, GLX2YC302_c173, GLX2YC302_c10596, GLX2YC302_c13963, GLX2YC302_c6785, GLX2YC302_c19836, GLX2YC302_c2
2	GO:0031974	membrane-enclosed lumen	cellular_component	351	GLX2YC302_c14573, GLX2YC302_rep_c2718, GLX2YC302_rep_c2395, GLX2YC302_rep_c10270, GLX2YC302_rep_c4282, GLX2YC302_rep_c13111, GLX2YC302_c8179, GLX2YC302_c7748, GLX2YC302_c8018, GLX2YC302_c9751, GLX2YC302_c15688, GLX2YC302_c12906, GLX2YC302_c2235, GLX2YC302_c19478, GLX2YC302_c18746, GLX2YC302_c16438, GLX2YC302_rep_c4798, GLX2YC302_c10637, GLX2YC302_c19809, GLX2YC302_c19278, GLX2YC302_rep_c5302, GLX…
2	GO:0005576	extracellular region	cellular_component	246	GLX2YC302_c21519, GLX2YC302_c13115, GLX2YC302_c399, GLX2YC302_c1485, GLX2YC302_c15039, GLX2YC302_c19321, GLX2YC302_c930, GLX2YC302_c14865, GLX2YC302_c8301, GLX2YC302_c10488, GLX2YC302_c9783, GLX2YC302_c1945, GLX2YC302_c14298, GLX2YC302_rep_c4804, GLX2YC302_c10967, GLX2YC302_c19124, GLX2YC302_rep_c3467, GLX2YC302_c20245, GLX2YC302_c11462, GLX2YC302_c12319, GLX2YC302_c1331, GLX2YC302_rep_c7615, GLX…
5	GO:0030529	ribonucleoprotein complex	cellular_component	404	GLX2YC302_c20016, GLX2YC302_rep_c5718, GLX2YC302_rep_c3933, GLX2YC302_rep_c3844, GLX2YC302_rep_c22103, GLX2YC302_rep_c2860, GLX2YC302_c1649, GLX2YC302_rep_c5503, GLX2YC302_rep_c3617, GLX2YC302_rep_c4911, GLX2YC302_rep_c3074, GLX2YC302_rep_c4495, GLX2YC302_rep_c14838, GLX2YC302_c13344, GLX2YC302_c19661, GLX2YC302_rep_c10876, GLX2YC302_c10462, GLX2YC302_rep_c14582, GLX2YC302_c5919, GLX2YC302_c22831…
6	GO:0042579	microbody	cellular_component	164	GLX2YC302_rep_c4793, GLX2YC302_c15931, GLX2YC302_c1808, GLX2YC302_c9167, GLX2YC302_c23, GLX2YC302_c7353, GLX2YC302_c8388, GLX2YC302_c6011, GLX2YC302_c7429, GLX2YC302_c173, GLX2YC302_c10596, GLX2YC302_c13963, GLX2YC302_c6785, GLX2YC302_c19836, GLX2YC302_c21632, GLX2YC302_c9429, GLX2YC302_c17460, GLX2YC302_c8908, GLX2YC302_c12070, GLX2YC302_c22371, GLX2YC302_c185, GLX2YC302_c19857, GLX2YC302_c17411…
5	GO:0009579	thylakoid	cellular_component	310	GLX2YC302_rep_c13248, GLX2YC302_c6767, GLX2YC302_c11928, GLX2YC302_c22469, GLX2YC302_rep_c2512, GLX2YC302_c18821, GLX2YC302_rep_c7615, GLX2YC302_rep_c4234, GLX2YC302_rep_c2832, GLX2YC302_c21818, GLX2YC302_rep_c16587, GLX2YC302_rep_c3012, GLX2YC302_rep_c3780, GLX2YC302_c22871, GLX2YC302_c14517, GLX2YC302_c7883, GLX2YC302_c20501, GLX2YC302_c9880, GLX2YC302_c9493, GLX2YC302_c1638, GLX2YC302_c179, GL…
2	GO:0016020	membrane	cellular_component	3485	GLX2YC302_rep_c4590, GLX2YC302_c11797, GLX2YC302_rep_c5075, GLX2YC302_c15667, GLX2YC302_c14412, GLX2YC302_c21634, GLX2YC302_rep_c4816, GLX2YC302_rep_c5990, GLX2YC302_rep_c11345, GLX2YC302_rep_c4861, GLX2YC302_c6703, GLX2YC302_c1741, GLX2YC302_c15931, GLX2
7	GO:0005634	nucleus	cellular_component	1610	GLX2YC302_c14573, GLX2YC302_rep_c2718, GLX2YC302_rep_c2395, GLX2YC302_rep_c10270, GLX2YC302_rep_c4282, GLX2YC302_rep_c13111, GLX2YC302_c8179, GLX2YC302_c7748, GLX2YC302_c8018, GLX2YC302_c9751, GLX2YC302_c15688, GLX2YC302_c12906, GLX2YC302_c2235, GLX2YC302_c19478, GLX2YC302_c18746, GLX2YC302_c16438, GLX2YC302_rep_c4798, GLX2YC302_c10637, GLX2YC302_c19809, GLX2YC302_c19278, GLX2YC302_rep_c5302, GLX…
6	GO:0005829	cytosol	cellular_component	1641	GLX2YC302_c21178, GLX2YC302_c1850, GLX2YC302_c19661, GLX2YC302_rep_c4211, GLX2YC302_c359, GLX2YC302_c8216, GLX2YC302_c11490, GLX2YC302_c21300, GLX2YC302_c10122, GLX2YC302_c20625, GLX2YC302_rep_c2704, GLX2YC302_rep_c7611, GLX2YC302_rep_c20449, GLX2YC302_rep_c4143, GLX2YC302_rep_c2809, GLX2YC302_rep_c3384, GLX2YC302_rep_c8667, GLX2YC302_c384, GLX2YC302_c20471, GLX2YC302_rep_c3345, GLX2YC302_rep_c26…
4	GO:0005578	proteinaceous extracellular matrix	cellular_component	2	GLX2YC302_c10967, GLX2YC302_c19124
4	GO:0030312	external encapsulating structure	cellular_component	370	GLX2YC302_rep_c2679, GLX2YC302_c506, GLX2YC302_c274, GLX2YC302_c21578, GLX2YC302_rep_c10608, GLX2YC302_c21311, GLX2YC302_c1172, GLX2YC302_c5933, GLX2YC302_rep_c3872, GLX2YC302_rep_c2548, GLX2YC302_c1882, GLX2YC302_rep_c4736, GLX2YC302_rep_c15135, GLX2YC302_rep_c3200, GLX2YC302_rep_c22873, GLX2YC302_rep_c4606, GLX2YC302_c12015, GLX2YC302_rep_c23106, GLX2YC302_rep_c2815, GLX2YC302_c14182, GLX2YC302…
3	GO:0048046	apoplast	cellular_component	1	GLX2YC302_rep_c4804
6	GO:0005783	endoplasmic reticulum	cellular_component	336	GLX2YC302_rep_c2807, GLX2YC302_c11667, GLX2YC302_rep_c5075, GLX2YC302_c8970, GLX2YC302_c8171, GLX2YC302_c10372, GLX2YC302_c6173, GLX2YC302_c9341, GLX2YC302_c22089, GLX2YC302_c8591, GLX2YC302_c10002, GLX2YC302_c7429, GLX2YC302_rep_c11040, GLX2YC302_rep_c2705, GLX2YC302_rep_c7739, GLX2YC302_rep_c4496, GLX2YC302_c6952, GLX2YC302_c20942, GLX2YC302_c15479, GLX2YC302_c22375, GLX2YC302_c18635, GLX2YC302…
2	GO:0032991	macromolecular complex	cellular_component	404	GLX2YC302_c20016, GLX2YC302_rep_c5718, GLX2YC302_rep_c3933, GLX2YC302_rep_c3844, GLX2YC302_rep_c22103, GLX2YC302_rep_c2860, GLX2YC302_c1649, GLX2YC302_rep_c5503, GLX2YC302_rep_c3617, GLX2YC302_rep_c4911, GLX2YC302_rep_c3074, GLX2YC302_rep_c4495, GLX2YC302_rep_c14838, GLX2YC302_c13344, GLX2YC302_c19661, GLX2YC302_rep_c10876, GLX2YC302_c10462, GLX2YC302_rep_c14582, GLX2YC302_c5919, GLX2YC302_c22831…
6	GO:0044437	vacuolar part	cellular_component	1	GLX2YC302_rep_c4590
6	GO:0009536	plastid	cellular_component	1927	GLX2YC302_c22239, GLX2YC302_c13729, GLX2YC302_c19947, GLX2YC302_c1624, GLX2YC302_rep_c5718, GLX2YC302_c1864, GLX2YC302_c16108, GLX2YC302_rep_c13248, GLX2YC302_c22817, GLX2YC302_c2026, GLX2YC302_c14668, GLX2YC302_c19373, GLX2YC302_rep_c5066, GLX2YC302_rep_
4	GO:0044446	intracellular organelle part	cellular_component	400	GLX2YC302_rep_c4590, GLX2YC302_c14573, GLX2YC302_rep_c2718, GLX2YC302_rep_c2395, GLX2YC302_rep_c10270, GLX2YC302_rep_c4282, GLX2YC302_rep_c13111, GLX2YC302_c8179, GLX2YC302_c7748, GLX2YC302_c8018, GLX2YC302_c9751, GLX2YC302_c15688, GLX2YC302_c12906, GLX2YC302_c2235, GLX2YC302_c19478, GLX2YC302_c18746, GLX2YC302_c16438, GLX2YC302_rep_c4798, GLX2YC302_c10637, GLX2YC302_c19809, GLX2YC302_c19278, GLX…
6	GO:0005739	mitochondrion	cellular_component	1099	GLX2YC302_rep_c5718, GLX2YC302_c18260, GLX2YC302_c13344, GLX2YC302_c14558, GLX2YC302_c14430, GLX2YC302_c160, GLX2YC302_c21251, GLX2YC302_c8651, GLX2YC302_rep_c20449, GLX2YC302_rep_c4143, GLX2YC302_rep_c2809, GLX2YC302_rep_c3384, GLX2YC302_rep_c8667, GLX2YC302_c15125, GLX2YC302_c14198, GLX2YC302_c7501, GLX2YC302_c12642, GLX2YC302_c306, GLX2YC302_c19376, GLX2YC302_rep_c14207, GLX2YC302_c1670, GLX2Y…
7	GO:0031981	nuclear lumen	cellular_component	351	GLX2YC302_c14573, GLX2YC302_rep_c2718, GLX2YC302_rep_c2395, GLX2YC302_rep_c10270, GLX2YC302_rep_c4282, GLX2YC302_rep_c13111, GLX2YC302_c8179, GLX2YC302_c7748, GLX2YC302_c8018, GLX2YC302_c9751, GLX2YC302_c15688, GLX2YC302_c12906, GLX2YC302_c2235, GLX2YC302_c19478, GLX2YC302_c18746, GLX2YC302_c16438, GLX2YC302_rep_c4798, GLX2YC302_c10637, GLX2YC302_c19809, GLX2YC302_c19278, GLX2YC302_rep_c5302, GLX…
4	GO:0071944	cell periphery	cellular_component	1799	GLX2YC302_rep_c2679, GLX2YC302_c506, GLX2YC302_c274, GLX2YC302_c21578, GLX2YC302_rep_c10608, GLX2YC302_c21311, GLX2YC302_c1172, GLX2YC302_c5933, GLX2YC302_rep_c3872, GLX2YC302_rep_c2548, GLX2YC302_c1882, GLX2YC302_rep_c4736, GLX2YC302_rep_c15135, GLX2YC30
4	GO:0044424	intracellular part	cellular_component	6310	GLX2YC302_rep_c4793, GLX2YC302_c15931, GLX2YC302_c1808, GLX2YC302_c9167, GLX2YC302_c23, GLX2YC302_c7353, GLX2YC302_c8388, GLX2YC302_c6011, GLX2YC302_c7429, GLX2YC302_c173, GLX2YC302_c10596, GLX2YC302_c13963, GLX2YC302_c6785, GLX2YC302_c19836, GLX2YC302_c2
3	GO:0044422	organelle part	cellular_component	400	GLX2YC302_rep_c4590, GLX2YC302_c14573, GLX2YC302_rep_c2718, GLX2YC302_rep_c2395, GLX2YC302_rep_c10270, GLX2YC302_rep_c4282, GLX2YC302_rep_c13111, GLX2YC302_c8179, GLX2YC302_c7748, GLX2YC302_c8018, GLX2YC302_c9751, GLX2YC302_c15688, GLX2YC302_c12906, GLX2YC302_c2235, GLX2YC302_c19478, GLX2YC302_c18746, GLX2YC302_c16438, GLX2YC302_rep_c4798, GLX2YC302_c10637, GLX2YC302_c19809, GLX2YC302_c19278, GLX…

## Sheet: ef_combined_graph_molecular
Level	GO ID	Term	Type	#Seqs	Sequences
5	GO:0032553	ribonucleotide binding	molecular_function	1	GLX2YC302_c9360
6	GO:0004090	carbonyl reductase (NADPH) activity	molecular_function	1	GLX2YC302_rep_c5723
4	GO:0016772	transferase activity, transferring phosphorus-containing groups	molecular_function	866	GLX2YC302_c9360, GLX2YC302_c10022, GLX2YC302_c14857, GLX2YC302_c14977, GLX2YC302_rep_c3432, GLX2YC302_c7989, GLX2YC302_c22798, GLX2YC302_c17399, GLX2YC302_c13180, GLX2YC302_c19755, GLX2YC302_c7883, GLX2YC302_c951, GLX2YC302_c22599, GLX2YC302_c19516, GLX2YC302_rep_c2650, GLX2YC302_c6116, GLX2YC302_c788, GLX2YC302_c369, GLX2YC302_c20501, GLX2YC302_c7789, GLX2YC302_c7742, GLX2YC302_c10178, GLX2YC302…
4	GO:0016627	oxidoreductase activity, acting on the CH-CH group of donors	molecular_function	1	GLX2YC302_rep_c4590
null	GO:0030528	transcription regulator activity	molecular_function	39	GLX2YC302_c1960, GLX2YC302_c9486, GLX2YC302_c12167, GLX2YC302_c6166, GLX2YC302_rep_c3510, GLX2YC302_c7407, GLX2YC302_c7588, GLX2YC302_c17257, GLX2YC302_c12250, GLX2YC302_c9316, GLX2YC302_c16187, GLX2YC302_c9049, GLX2YC302_c19919, GLX2YC302_rep_c6663, GLX2YC302_c20512, GLX2YC302_c10061, GLX2YC302_c13782, GLX2YC302_c17667, GLX2YC302_c10014, GLX2YC302_c14382, GLX2YC302_c6909, GLX2YC302_c9899, GLX2YC…
7	GO:0017111	nucleoside-triphosphatase activity	molecular_function	21	GLX2YC302_c10839, GLX2YC302_c20097, GLX2YC302_c14590, GLX2YC302_c22188, GLX2YC302_c16680, GLX2YC302_c14678, GLX2YC302_c20216, GLX2YC302_c15266, GLX2YC302_c20197, GLX2YC302_c9088, GLX2YC302_c21527, GLX2YC302_c9221, GLX2YC302_c14209, GLX2YC302_c21274, GLX2YC302_c19434, GLX2YC302_c15144, GLX2YC302_c18985, GLX2YC302_c16466, GLX2YC302_c14310, GLX2YC302_c16062, GLX2YC302_c23136
2	GO:0045735	nutrient reservoir activity	molecular_function	1	GLX2YC302_rep_c4804
4	GO:0043169	cation binding	molecular_function	3	GLX2YC302_rep_c4590, GLX2YC302_c14222, GLX2YC302_rep_c4804
6	GO:0032550	purine ribonucleoside binding	molecular_function	1	GLX2YC302_c9360
5	GO:0003723	RNA binding	molecular_function	549	GLX2YC302_c22239, GLX2YC302_c15534, GLX2YC302_c19740, GLX2YC302_rep_c4495, GLX2YC302_c7644, GLX2YC302_c19373, GLX2YC302_rep_c10876, GLX2YC302_c10462, GLX2YC302_rep_c2704, GLX2YC302_rep_c7611, GLX2YC302_rep_c16668, GLX2YC302_rep_c5020, GLX2YC302_rep_c4535, GLX2YC302_rep_c2483, GLX2YC302_rep_c2781, GLX2YC302_rep_c5230, GLX2YC302_rep_c2407, GLX2YC302_rep_c3292, GLX2YC302_c15440, GLX2YC302_c6767, GLX…
null	obsolete_molecular_function	obsolete_molecular_function	molecular_function	39	GLX2YC302_c1960, GLX2YC302_c9486, GLX2YC302_c12167, GLX2YC302_c6166, GLX2YC302_rep_c3510, GLX2YC302_c7407, GLX2YC302_c7588, GLX2YC302_c17257, GLX2YC302_c12250, GLX2YC302_c9316, GLX2YC302_c16187, GLX2YC302_c9049, GLX2YC302_c19919, GLX2YC302_rep_c6663, GLX2YC302_c20512, GLX2YC302_c10061, GLX2YC302_c13782, GLX2YC302_c17667, GLX2YC302_c10014, GLX2YC302_c14382, GLX2YC302_c6909, GLX2YC302_c9899, GLX2YC…
2	GO:0005488	binding	molecular_function	6190	GLX2YC302_c10051, GLX2YC302_rep_c11454, GLX2YC302_rep_c7148, GLX2YC302_c22064, GLX2YC302_rep_c3652, GLX2YC302_c14437, GLX2YC302_c20692, GLX2YC302_c23143, GLX2YC302_c17534, GLX2YC302_c2026, GLX2YC302_rep_c4895, GLX2YC302_rep_c4816, GLX2YC302_rep_c5990, GLX2YC302_c15931, GLX2YC302_c1808, GLX2YC302_c9167, GLX2YC302_c1172, GLX2YC302_rep_c7615, GLX2YC302_c20729, GLX2YC302_rep_c4234, GLX2YC302_c14304, …
1	GO:0003674	molecular_function	molecular_function	9323	GLX2YC302_c19740, GLX2YC302_c7644, GLX2YC302_rep_c3049, GLX2YC302_c8113, GLX2YC302_c940, GLX2YC302_c10, GLX2YC302_c13310, GLX2YC302_rep_c22995, GLX2YC302_c7967, GLX2YC302_rep_c3788, GLX2YC302_c9486, GLX2YC302_c9751, GLX2YC302_c22624, GLX2YC302_c12608, GLX2YC302_c19594, GLX2YC302_c20464, GLX2YC302_c456, GLX2YC302_c23304, GLX2YC302_rep_c3551, GLX2YC302_c16799, GLX2YC302_c1312, GLX2YC302_rep_c20277,…
6	GO:0030554	adenyl nucleotide binding	molecular_function	1	GLX2YC302_c9360
4	GO:0043168	anion binding	molecular_function	1	GLX2YC302_c9360
4	GO:0016788	hydrolase activity, acting on ester bonds	molecular_function	95	GLX2YC302_c19740, GLX2YC302_c7644, GLX2YC302_rep_c3049, GLX2YC302_c8113, GLX2YC302_c940, GLX2YC302_c10, GLX2YC302_c13310, GLX2YC302_rep_c22995, GLX2YC302_c7967, GLX2YC302_rep_c3788, GLX2YC302_c9486, GLX2YC302_c9751, GLX2YC302_c22624, GLX2YC302_c12608, GLX2YC302_c19594, GLX2YC302_c20464, GLX2YC302_c456, GLX2YC302_c23304, GLX2YC302_rep_c3551, GLX2YC302_c16799, GLX2YC302_c1312, GLX2YC302_rep_c20277,…
4	GO:0003676	nucleic acid binding	molecular_function	1579	GLX2YC302_c22239, GLX2YC302_c15534, GLX2YC302_c19740, GLX2YC302_rep_c4495, GLX2YC302_c7644, GLX2YC302_c19373, GLX2YC302_rep_c10876, GLX2YC302_c10462, GLX2YC302_rep_c2704, GLX2YC302_rep_c7611, GLX2YC302_rep_c16668, GLX2YC302_rep_c5020, GLX2YC302_rep_c4535, GLX2YC302_rep_c2483, GLX2YC302_rep_c2781, GLX2YC302_rep_c5230, GLX2YC302_rep_c2407, GLX2YC302_rep_c3292, GLX2YC302_c15440, GLX2YC302_c6767, GLX…
7	GO:0004674	protein serine/threonine kinase activity	molecular_function	1	GLX2YC302_c9360
6	GO:0004672	protein kinase activity	molecular_function	1	GLX2YC302_c9360
3	GO:0022892	substrate-specific transporter activity	molecular_function	1	GLX2YC302_c786
6	GO:0005509	calcium ion binding	molecular_function	1	GLX2YC302_rep_c4590
3	GO:0004871	signal transducer activity	molecular_function	129	GLX2YC302_c13384, GLX2YC302_c8878, GLX2YC302_rep_c2968, GLX2YC302_c18636, GLX2YC302_c10359, GLX2YC302_c8978, GLX2YC302_c15444, GLX2YC302_rep_c3268, GLX2YC302_c13137, GLX2YC302_c17272, GLX2YC302_c12167, GLX2YC302_c14628, GLX2YC302_c8500, GLX2YC302_c22889, GLX2YC302_c14504, GLX2YC302_c11425, GLX2YC302_c18505, GLX2YC302_c9922, GLX2YC302_c9789, GLX2YC302_c7407, GLX2YC302_c7588, GLX2YC302_c7201, GLX2Y…
5	GO:0015932	nucleobase-containing compound transmembrane transporter activity	molecular_function	1	GLX2YC302_c786
7	GO:0030145	manganese ion binding	molecular_function	1	GLX2YC302_rep_c4804
5	GO:0016628	oxidoreductase activity, acting on the CH-CH group of donors, NAD or NADP as acceptor	molecular_function	1	GLX2YC302_rep_c4590
6	GO:0046914	transition metal ion binding	molecular_function	1	GLX2YC302_rep_c4804
5	GO:0046872	metal ion binding	molecular_function	3	GLX2YC302_rep_c4590, GLX2YC302_c14222, GLX2YC302_rep_c4804
2	GO:0060089	molecular transducer activity	molecular_function	129	GLX2YC302_c13384, GLX2YC302_c8878, GLX2YC302_rep_c2968, GLX2YC302_c18636, GLX2YC302_c10359, GLX2YC302_c8978, GLX2YC302_c15444, GLX2YC302_rep_c3268, GLX2YC302_c13137, GLX2YC302_c17272, GLX2YC302_c12167, GLX2YC302_c14628, GLX2YC302_c8500, GLX2YC302_c22889, GLX2YC302_c14504, GLX2YC302_c11425, GLX2YC302_c18505, GLX2YC302_c9922, GLX2YC302_c9789, GLX2YC302_c7407, GLX2YC302_c7588, GLX2YC302_c7201, GLX2Y…
7	GO:0004712	protein serine/threonine/tyrosine kinase activity	molecular_function	1	GLX2YC302_c9360
6	GO:0032555	purine ribonucleotide binding	molecular_function	1	GLX2YC302_c9360
3	GO:0097159	organic cyclic compound binding	molecular_function	3429	GLX2YC302_c16237, GLX2YC302_rep_c8830, GLX2YC302_c21390, GLX2YC302_c18260, GLX2YC302_rep_c7538, GLX2YC302_c15481, GLX2YC302_c10022, GLX2YC302_c21251, GLX2YC302_c8651, GLX2YC302_c19316, GLX2YC302_c12905, GLX2YC302_c937, GLX2YC302_c9823, GLX2YC302_c20493, GLX2YC302_rep_c3602, GLX2YC302_c10110, GLX2YC302_c13990, GLX2YC302_c14857, GLX2YC302_rep_c7590, GLX2YC302_c506, GLX2YC302_c17067, GLX2YC302_c1395…
4	GO:0022891	substrate-specific transmembrane transporter activity	molecular_function	1	GLX2YC302_c786
5	GO:0016616	oxidoreductase activity, acting on the CH-OH group of donors, NAD or NADP as acceptor	molecular_function	1	GLX2YC302_rep_c5723
4	GO:0016817	hydrolase activity, acting on acid anhydrides	molecular_function	21	GLX2YC302_c10839, GLX2YC302_c20097, GLX2YC302_c14590, GLX2YC302_c22188, GLX2YC302_c16680, GLX2YC302_c14678, GLX2YC302_c20216, GLX2YC302_c15266, GLX2YC302_c20197, GLX2YC302_c9088, GLX2YC302_c21527, GLX2YC302_c9221, GLX2YC302_c14209, GLX2YC302_c21274, GLX2YC302_c19434, GLX2YC302_c15144, GLX2YC302_c18985, GLX2YC302_c16466, GLX2YC302_c14310, GLX2YC302_c16062, GLX2YC302_c23136
3	GO:0022857	transmembrane transporter activity	molecular_function	1	GLX2YC302_c786
4	GO:1901265	nucleoside phosphate binding	molecular_function	2251	GLX2YC302_c16237, GLX2YC302_rep_c8830, GLX2YC302_c21390, GLX2YC302_c18260, GLX2YC302_rep_c7538, GLX2YC302_c15481, GLX2YC302_c10022, GLX2YC302_c21251, GLX2YC302_c8651, GLX2YC302_c19316, GLX2YC302_c12905, GLX2YC302_c937, GLX2YC302_c9823, GLX2YC302_c20493, GLX2YC302_rep_c3602, GLX2YC302_c10110, GLX2YC302_c13990, GLX2YC302_c14857, GLX2YC302_rep_c7590, GLX2YC302_c506, GLX2YC302_c17067, GLX2YC302_c1395…
2	GO:0004872	receptor activity	molecular_function	210	GLX2YC302_c1624, GLX2YC302_c23257, GLX2YC302_rep_c2413, GLX2YC302_rep_c5596, GLX2YC302_rep_c4500, GLX2YC302_rep_c22933, GLX2YC302_rep_c5389, GLX2YC302_rep_c21731, GLX2YC302_rep_c6396, GLX2YC302_c951, GLX2YC302_c8771, GLX2YC302_c8446, GLX2YC302_rep_c5251, GLX2YC302_rep_c10945, GLX2YC302_c10839, GLX2YC302_c20097, GLX2YC302_c14590, GLX2YC302_c168, GLX2YC302_c10359, GLX2YC302_c271, GLX2YC302_c11836, …
5	GO:0001883	purine nucleoside binding	molecular_function	1	GLX2YC302_c9360
5	GO:0016773	phosphotransferase activity, alcohol group as acceptor	molecular_function	1	GLX2YC302_c9360
3	GO:0008289	lipid binding	molecular_function	96	GLX2YC302_rep_c4862, GLX2YC302_c6795, GLX2YC302_rep_c21731, GLX2YC302_rep_c6396, GLX2YC302_c9082, GLX2YC302_c19836, GLX2YC302_c13305, GLX2YC302_rep_c5228, GLX2YC302_c8623, GLX2YC302_c19213, GLX2YC302_c6362, GLX2YC302_c21949, GLX2YC302_c20993, GLX2YC302_rep_c3243, GLX2YC302_c6809, GLX2YC302_c20439, GLX2YC302_rep_c4204, GLX2YC302_c23067, GLX2YC302_c20230, GLX2YC302_c178, GLX2YC302_c15945, GLX2YC302…
4	GO:0001882	nucleoside binding	molecular_function	1	GLX2YC302_c9360
2	GO:0030234	enzyme regulator activity	molecular_function	141	GLX2YC302_rep_c3835, GLX2YC302_c9589, GLX2YC302_rep_c3082, GLX2YC302_rep_c3345, GLX2YC302_c9373, GLX2YC302_c20729, GLX2YC302_rep_c5409, GLX2YC302_c14573, GLX2YC302_c13645, GLX2YC302_rep_c6090, GLX2YC302_rep_c4230, GLX2YC302_c13305, GLX2YC302_c16491, GLX2YC302_c13926, GLX2YC302_c17122, GLX2YC302_c12462, GLX2YC302_c23361, GLX2YC302_rep_c4189, GLX2YC302_c8161, GLX2YC302_c20342, GLX2YC302_c18481, GLX…
4	GO:0016614	oxidoreductase activity, acting on CH-OH group of donors	molecular_function	1	GLX2YC302_rep_c5723
2	GO:0001071	nucleic acid binding transcription factor activity	molecular_function	375	GLX2YC302_c22086, GLX2YC302_c6411, GLX2YC302_c7055, GLX2YC302_c1424, GLX2YC302_c16916, GLX2YC302_c11224, GLX2YC302_c14547, GLX2YC302_c451, GLX2YC302_c20154, GLX2YC302_c12464, GLX2YC302_c17645, GLX2YC302_c6242, GLX2YC302_c15474, GLX2YC302_c19831, GLX2YC302_c16029, GLX2YC302_rep_c5422, GLX2YC302_c21733, GLX2YC302_c7415, GLX2YC302_rep_c8518, GLX2YC302_c17773, GLX2YC302_c20533, GLX2YC302_c7606, GLX2Y…
5	GO:0003677	DNA binding	molecular_function	716	GLX2YC302_c22086, GLX2YC302_c940, GLX2YC302_c6411, GLX2YC302_rep_c13521, GLX2YC302_c9072, GLX2YC302_c7055, GLX2YC302_c1424, GLX2YC302_c14424, GLX2YC302_c16916, GLX2YC302_c20987, GLX2YC302_c16491, GLX2YC302_c13926, GLX2YC302_c17122, GLX2YC302_c21649, GLX2YC302_c22031, GLX2YC302_c8759, GLX2YC302_rep_c6596, GLX2YC302_c11224, GLX2YC302_c7058, GLX2YC302_c14547, GLX2YC302_c451, GLX2YC302_c20154, GLX2YC…
3	GO:0016491	oxidoreductase activity	molecular_function	3	GLX2YC302_rep_c4804, GLX2YC302_rep_c5723, GLX2YC302_rep_c4590
4	GO:0005102	receptor binding	molecular_function	26	GLX2YC302_c18636, GLX2YC302_c23220, GLX2YC302_c16348, GLX2YC302_c12750, GLX2YC302_c8845, GLX2YC302_c21911, GLX2YC302_c8241, GLX2YC302_c21861, GLX2YC302_c178, GLX2YC302_c1643, GLX2YC302_c6618, GLX2YC302_c7201, GLX2YC302_c15594, GLX2YC302_c11419, GLX2YC302_rep_c3118, GLX2YC302_c9910, GLX2YC302_c21322, GLX2YC302_c8825, GLX2YC302_c14821, GLX2YC302_c12165, GLX2YC302_c6382, GLX2YC302_c10146, GLX2YC302_…
6	GO:0008135	translation factor activity, nucleic acid binding	molecular_function	149	GLX2YC302_rep_c3414, GLX2YC302_c19794, GLX2YC302_c14218, GLX2YC302_c8433, GLX2YC302_c12448, GLX2YC302_c10637, GLX2YC302_c14814, GLX2YC302_c26, GLX2YC302_rep_c6844, GLX2YC302_c17601, GLX2YC302_c1556, GLX2YC302_rep_c4614, GLX2YC302_rep_c2421, GLX2YC302_rep_c2390, GLX2YC302_rep_c4100, GLX2YC302_rep_c5398, GLX2YC302_rep_c7617, GLX2YC302_rep_c3255, GLX2YC302_rep_c5009, GLX2YC302_rep_c4310, GLX2YC302_c…
3	GO:0019825	oxygen binding	molecular_function	24	GLX2YC302_c21318, GLX2YC302_c2142, GLX2YC302_c19772, GLX2YC302_c18523, GLX2YC302_c14551, GLX2YC302_c1339, GLX2YC302_c6257, GLX2YC302_c12504, GLX2YC302_c15004, GLX2YC302_c9702, GLX2YC302_c12316, GLX2YC302_c10503, GLX2YC302_c14810, GLX2YC302_c16897, GLX2YC302_c22959, GLX2YC302_rep_c4436, GLX2YC302_c23104, GLX2YC302_c10779, GLX2YC302_c14619, GLX2YC302_c14964, GLX2YC302_c6606, GLX2YC302_rep_c4796, GL…
5	GO:0052689	carboxylic ester hydrolase activity	molecular_function	13	GLX2YC302_c605, GLX2YC302_c9416, GLX2YC302_c21085, GLX2YC302_c12555, GLX2YC302_c2124, GLX2YC302_c10203, GLX2YC302_c7455, GLX2YC302_c23171, GLX2YC302_c8167, GLX2YC302_rep_c4392, GLX2YC302_c1995, GLX2YC302_c7221, GLX2YC302_c10541
8	GO:0005524	ATP binding	molecular_function	1	GLX2YC302_c9360
7	GO:0004713	protein tyrosine kinase activity	molecular_function	1	GLX2YC302_c9360
2	GO:0045182	translation regulator activity	molecular_function	8	GLX2YC302_c19363, GLX2YC302_c13565, GLX2YC302_c21791, GLX2YC302_c12307, GLX2YC302_c10284, GLX2YC302_rep_c7152, GLX2YC302_c14065, GLX2YC302_c1016
5	GO:0035639	purine ribonucleoside triphosphate binding	molecular_function	1	GLX2YC302_c9360
3	GO:0016740	transferase activity	molecular_function	2066	GLX2YC302_c9360, GLX2YC302_c10022, GLX2YC302_c14857, GLX2YC302_c14977, GLX2YC302_rep_c3432, GLX2YC302_c7989, GLX2YC302_c22798, GLX2YC302_c17399, GLX2YC302_c13180, GLX2YC302_c19755, GLX2YC302_c7883, GLX2YC302_c951, GLX2YC302_c22599, GLX2YC302_c19516, GLX2YC302_rep_c2650, GLX2YC302_c6116, GLX2YC302_c788, GLX2YC302_c369, GLX2YC302_c20501, GLX2YC302_c7789, GLX2YC302_c7742, GLX2YC302_c10178, GLX2YC302…
6	GO:0015205	nucleobase transmembrane transporter activity	molecular_function	1	GLX2YC302_c786
6	GO:0008081	phosphoric diester hydrolase activity	molecular_function	1	GLX2YC302_c12713
8	GO:0003774	motor activity	molecular_function	21	GLX2YC302_c10839, GLX2YC302_c20097, GLX2YC302_c14590, GLX2YC302_c22188, GLX2YC302_c16680, GLX2YC302_c14678, GLX2YC302_c20216, GLX2YC302_c15266, GLX2YC302_c20197, GLX2YC302_c9088, GLX2YC302_c21527, GLX2YC302_c9221, GLX2YC302_c14209, GLX2YC302_c21274, GLX2YC302_c19434, GLX2YC302_c15144, GLX2YC302_c18985, GLX2YC302_c16466, GLX2YC302_c14310, GLX2YC302_c16062, GLX2YC302_c23136
5	GO:0017076	purine nucleotide binding	molecular_function	1	GLX2YC302_c9360
3	GO:0005515	protein binding	molecular_function	1424	GLX2YC302_c10051, GLX2YC302_rep_c11454, GLX2YC302_rep_c7148, GLX2YC302_c22064, GLX2YC302_rep_c3652, GLX2YC302_c14437, GLX2YC302_c20692, GLX2YC302_c23143, GLX2YC302_c17534, GLX2YC302_c2026, GLX2YC302_rep_c4895, GLX2YC302_rep_c4816, GLX2YC302_rep_c5990, GLX2YC302_c15931, GLX2YC302_c1808, GLX2YC302_c9167, GLX2YC302_c1172, GLX2YC302_rep_c7615, GLX2YC302_c20729, GLX2YC302_rep_c4234, GLX2YC302_c14304, …
5	GO:0016818	hydrolase activity, acting on acid anhydrides, in phosphorus-containing anhydrides	molecular_function	21	GLX2YC302_c10839, GLX2YC302_c20097, GLX2YC302_c14590, GLX2YC302_c22188, GLX2YC302_c16680, GLX2YC302_c14678, GLX2YC302_c20216, GLX2YC302_c15266, GLX2YC302_c20197, GLX2YC302_c9088, GLX2YC302_c21527, GLX2YC302_c9221, GLX2YC302_c14209, GLX2YC302_c21274, GLX2YC302_c19434, GLX2YC302_c15144, GLX2YC302_c18985, GLX2YC302_c16466, GLX2YC302_c14310, GLX2YC302_c16062, GLX2YC302_c23136
3	GO:0043167	ion binding	molecular_function	4	GLX2YC302_rep_c4590, GLX2YC302_c14222, GLX2YC302_c9360, GLX2YC302_rep_c4804
6	GO:0016462	pyrophosphatase activity	molecular_function	21	GLX2YC302_c10839, GLX2YC302_c20097, GLX2YC302_c14590, GLX2YC302_c22188, GLX2YC302_c16680, GLX2YC302_c14678, GLX2YC302_c20216, GLX2YC302_c15266, GLX2YC302_c20197, GLX2YC302_c9088, GLX2YC302_c21527, GLX2YC302_c9221, GLX2YC302_c14209, GLX2YC302_c21274, GLX2YC302_c19434, GLX2YC302_c15144, GLX2YC302_c18985, GLX2YC302_c16466, GLX2YC302_c14310, GLX2YC302_c16062, GLX2YC302_c23136
3	GO:0003700	sequence-specific DNA binding transcription factor activity	molecular_function	375	GLX2YC302_c22086, GLX2YC302_c6411, GLX2YC302_c7055, GLX2YC302_c1424, GLX2YC302_c16916, GLX2YC302_c11224, GLX2YC302_c14547, GLX2YC302_c451, GLX2YC302_c20154, GLX2YC302_c12464, GLX2YC302_c17645, GLX2YC302_c6242, GLX2YC302_c15474, GLX2YC302_c19831, GLX2YC302_c16029, GLX2YC302_rep_c5422, GLX2YC302_c21733, GLX2YC302_c7415, GLX2YC302_rep_c8518, GLX2YC302_c17773, GLX2YC302_c20533, GLX2YC302_c7606, GLX2Y…
4	GO:0000166	nucleotide binding	molecular_function	2251	GLX2YC302_c16237, GLX2YC302_rep_c8830, GLX2YC302_c21390, GLX2YC302_c18260, GLX2YC302_rep_c7538, GLX2YC302_c15481, GLX2YC302_c10022, GLX2YC302_c21251, GLX2YC302_c8651, GLX2YC302_c19316, GLX2YC302_c12905, GLX2YC302_c937, GLX2YC302_c9823, GLX2YC302_c20493, GLX2YC302_rep_c3602, GLX2YC302_c10110, GLX2YC302_c13990, GLX2YC302_c14857, GLX2YC302_rep_c7590, GLX2YC302_c506, GLX2YC302_c17067, GLX2YC302_c1395…
5	GO:0016301	kinase activity	molecular_function	866	GLX2YC302_c9360, GLX2YC302_c10022, GLX2YC302_c14857, GLX2YC302_c14977, GLX2YC302_rep_c3432, GLX2YC302_c7989, GLX2YC302_c22798, GLX2YC302_c17399, GLX2YC302_c13180, GLX2YC302_c19755, GLX2YC302_c7883, GLX2YC302_c951, GLX2YC302_c22599, GLX2YC302_c19516, GLX2YC302_rep_c2650, GLX2YC302_c6116, GLX2YC302_c788, GLX2YC302_c369, GLX2YC302_c20501, GLX2YC302_c7789, GLX2YC302_c7742, GLX2YC302_c10178, GLX2YC302…
7	GO:0005345	purine nucleobase transmembrane transporter activity	molecular_function	1	GLX2YC302_c786
6	GO:0032440	2-alkenal reductase [NAD(P)] activity	molecular_function	1	GLX2YC302_rep_c4590
2	GO:0005215	transporter activity	molecular_function	777	GLX2YC302_c22500, GLX2YC302_c9120, GLX2YC302_rep_c3185, GLX2YC302_c5994, GLX2YC302_rep_c22957, GLX2YC302_c18581, GLX2YC302_c12631, GLX2YC302_c8011, GLX2YC302_c12187, GLX2YC302_c22771, GLX2YC302_c19749, GLX2YC302_c21617, GLX2YC302_c10897, GLX2YC302_c18955, GLX2YC302_c22240, GLX2YC302_c10398, GLX2YC302_c15252, GLX2YC302_c14124, GLX2YC302_c18078, GLX2YC302_c2274, GLX2YC302_c6461, GLX2YC302_c7313, GL…
5	GO:0032549	ribonucleoside binding	molecular_function	1	GLX2YC302_c9360
5	GO:0004518	nuclease activity	molecular_function	81	GLX2YC302_c19740, GLX2YC302_c7644, GLX2YC302_rep_c3049, GLX2YC302_c8113, GLX2YC302_c940, GLX2YC302_c10, GLX2YC302_c13310, GLX2YC302_rep_c22995, GLX2YC302_c7967, GLX2YC302_rep_c3788, GLX2YC302_c9486, GLX2YC302_c9751, GLX2YC302_c22624, GLX2YC302_c12608, GLX2YC302_c19594, GLX2YC302_c20464, GLX2YC302_c456, GLX2YC302_c23304, GLX2YC302_rep_c3551, GLX2YC302_c16799, GLX2YC302_c1312, GLX2YC302_rep_c20277,…
3	GO:1901363	heterocyclic compound binding	molecular_function	3429	GLX2YC302_c16237, GLX2YC302_rep_c8830, GLX2YC302_c21390, GLX2YC302_c18260, GLX2YC302_rep_c7538, GLX2YC302_c15481, GLX2YC302_c10022, GLX2YC302_c21251, GLX2YC302_c8651, GLX2YC302_c19316, GLX2YC302_c12905, GLX2YC302_c937, GLX2YC302_c9823, GLX2YC302_c20493, GLX2YC302_rep_c3602, GLX2YC302_c10110, GLX2YC302_c13990, GLX2YC302_c14857, GLX2YC302_rep_c7590, GLX2YC302_c506, GLX2YC302_c17067, GLX2YC302_c1395…
5	GO:0042578	phosphoric ester hydrolase activity	molecular_function	1	GLX2YC302_c12713
2	GO:0005198	structural molecule activity	molecular_function	415	GLX2YC302_rep_c3933, GLX2YC302_rep_c3844, GLX2YC302_c1649, GLX2YC302_rep_c5503, GLX2YC302_rep_c3617, GLX2YC302_rep_c4911, GLX2YC302_rep_c3074, GLX2YC302_rep_c4495, GLX2YC302_rep_c14838, GLX2YC302_c13344, GLX2YC302_c19661, GLX2YC302_rep_c10876, GLX2YC302_c10462, GLX2YC302_rep_c14582, GLX2YC302_c5919, GLX2YC302_c22831, GLX2YC302_c12374, GLX2YC302_rep_c4211, GLX2YC302_rep_c10380, GLX2YC302_c14430, G…
8	GO:0004715	non-membrane spanning protein tyrosine kinase activity	molecular_function	1	GLX2YC302_c9360
3	GO:0036094	small molecule binding	molecular_function	2251	GLX2YC302_c16237, GLX2YC302_rep_c8830, GLX2YC302_c21390, GLX2YC302_c18260, GLX2YC302_rep_c7538, GLX2YC302_c15481, GLX2YC302_c10022, GLX2YC302_c21251, GLX2YC302_c8651, GLX2YC302_c19316, GLX2YC302_c12905, GLX2YC302_c937, GLX2YC302_c9823, GLX2YC302_c20493, GLX2YC302_rep_c3602, GLX2YC302_c10110, GLX2YC302_c13990, GLX2YC302_c14857, GLX2YC302_rep_c7590, GLX2YC302_c506, GLX2YC302_c17067, GLX2YC302_c1395…
2	GO:0003824	catalytic activity	molecular_function	5889	GLX2YC302_c19740, GLX2YC302_c7644, GLX2YC302_rep_c3049, GLX2YC302_c8113, GLX2YC302_c940, GLX2YC302_c10, GLX2YC302_c13310, GLX2YC302_rep_c22995, GLX2YC302_c7967, GLX2YC302_rep_c3788, GLX2YC302_c9486, GLX2YC302_c9751, GLX2YC302_c22624, GLX2YC302_c12608, GLX2YC302_c19594, GLX2YC302_c20464, GLX2YC302_c456, GLX2YC302_c23304, GLX2YC302_rep_c3551, GLX2YC302_c16799, GLX2YC302_c1312, GLX2YC302_rep_c20277,…
3	GO:0016787	hydrolase activity	molecular_function	1930	GLX2YC302_c19740, GLX2YC302_c7644, GLX2YC302_rep_c3049, GLX2YC302_c8113, GLX2YC302_c940, GLX2YC302_c10, GLX2YC302_c13310, GLX2YC302_rep_c22995, GLX2YC302_c7967, GLX2YC302_rep_c3788, GLX2YC302_c9486, GLX2YC302_c9751, GLX2YC302_c22624, GLX2YC302_c12608, GLX2YC302_c19594, GLX2YC302_c20464, GLX2YC302_c456, GLX2YC302_c23304, GLX2YC302_rep_c3551, GLX2YC302_c16799, GLX2YC302_c1312, GLX2YC302_rep_c20277,…
3	GO:0003682	chromatin binding	molecular_function	24	GLX2YC302_c6411, GLX2YC302_c843, GLX2YC302_c16169, GLX2YC302_c15945, GLX2YC302_c20335, GLX2YC302_rep_c3326, GLX2YC302_rep_c20279, GLX2YC302_rep_c2391, GLX2YC302_rep_c2388, GLX2YC302_c15896, GLX2YC302_c6769, GLX2YC302_c6104, GLX2YC302_c19746, GLX2YC302_rep_c3001, GLX2YC302_c20690, GLX2YC302_c19785, GLX2YC302_c7671, GLX2YC302_c12055, GLX2YC302_c15283, GLX2YC302_c10635, GLX2YC302_c15574, GLX2YC302_c…
3	GO:0030246	carbohydrate binding	molecular_function	78	GLX2YC302_c20839, GLX2YC302_c17267, GLX2YC302_c8285, GLX2YC302_c13016, GLX2YC302_c21486, GLX2YC302_c18128, GLX2YC302_c6506, GLX2YC302_c12275, GLX2YC302_rep_c3565, GLX2YC302_c1101, GLX2YC302_c20965, GLX2YC302_rep_c21238, GLX2YC302_c15510, GLX2YC302_c16691, GLX2YC302_c22761, GLX2YC302_c21606, GLX2YC302_c12561, GLX2YC302_c8554, GLX2YC302_c14905, GLX2YC302_rep_c7064, GLX2YC302_rep_c3795, GLX2YC302_c2…
7	GO:0032559	adenyl ribonucleotide binding	molecular_function	1	GLX2YC302_c9360

## Sheet: ef_combined_graph_biological
Level	GO ID	Term	Type	#Seqs	Sequences
3	GO:0051234	establishment of localization	biological_process	1303	GLX2YC302_c20596, GLX2YC302_c22500, GLX2YC302_c9120, GLX2YC302_rep_c4211, GLX2YC302_c940, GLX2YC302_c11417, GLX2YC302_c9167, GLX2YC302_rep_c4862, GLX2YC302_rep_c3185, GLX2YC302_c5994, GLX2YC302_rep_c22957, GLX2YC302_c17643, GLX2YC302_c22871, GLX2YC302_c18581, GLX2YC302_c12631, GLX2YC302_c12187, GLX2YC302_c19749, GLX2YC302_c21617, GLX2YC302_c10897, GLX2YC302_c18955, GLX2YC302_c22240, GLX2YC302_c10…
6	GO:0010556	regulation of macromolecule biosynthetic process	biological_process	1	GLX2YC302_c12713
4	GO:0009653	anatomical structure morphogenesis	biological_process	298	GLX2YC302_c1850, GLX2YC302_c22086, GLX2YC302_rep_c18627, GLX2YC302_rep_c3144, GLX2YC302_c15538, GLX2YC302_rep_c4862, GLX2YC302_c1882, GLX2YC302_c17643, GLX2YC302_c23257, GLX2YC302_rep_c2846, GLX2YC302_c9072, GLX2YC302_c15479, GLX2YC302_c7693, GLX2YC302_c951, GLX2YC302_rep_c2718, GLX2YC302_c15470, GLX2YC302_c12810, GLX2YC302_c15743, GLX2YC302_c9539, GLX2YC302_c22599, GLX2YC302_c19758, GLX2YC302_c8…
6	GO:0009908	flower development	biological_process	172	GLX2YC302_c22086, GLX2YC302_c2148, GLX2YC302_c23257, GLX2YC302_c12631, GLX2YC302_c10897, GLX2YC302_c18955, GLX2YC302_c22240, GLX2YC302_c15470, GLX2YC302_c12810, GLX2YC302_c19758, GLX2YC302_c19857, GLX2YC302_c17411, GLX2YC302_c12464, GLX2YC302_c3647, GLX2YC302_c8161, GLX2YC302_c13254, GLX2YC302_rep_c2986, GLX2YC302_rep_c5368, GLX2YC302_c21778, GLX2YC302_c12750, GLX2YC302_c12043, GLX2YC302_c11614, …
4	GO:0048731	system development	biological_process	184	GLX2YC302_c22086, GLX2YC302_c2148, GLX2YC302_c23257, GLX2YC302_c12631, GLX2YC302_c10897, GLX2YC302_c18955, GLX2YC302_c22240, GLX2YC302_c15470, GLX2YC302_c12810, GLX2YC302_c19758, GLX2YC302_c19857, GLX2YC302_c17411, GLX2YC302_c12464, GLX2YC302_c3647, GLX2YC302_c8161, GLX2YC302_c13254, GLX2YC302_rep_c2986, GLX2YC302_rep_c5368, GLX2YC302_c21778, GLX2YC302_c12750, GLX2YC302_c12043, GLX2YC302_c11614, …
6	GO:0048364	root development	biological_process	1	GLX2YC302_rep_c5723
5	GO:0048469	cell maturation	biological_process	1	GLX2YC302_rep_c5723
6	GO:0006351	transcription, DNA-dependent	biological_process	1	GLX2YC302_c12713
4	GO:0044703	multi-organism reproductive process	biological_process	81	GLX2YC302_c20097, GLX2YC302_c18505, GLX2YC302_c14497, GLX2YC302_c13492, GLX2YC302_c13724, GLX2YC302_c22737, GLX2YC302_c16759, GLX2YC302_c9548, GLX2YC302_c12045, GLX2YC302_c22023, GLX2YC302_c16821, GLX2YC302_c6059, GLX2YC302_rep_c5950, GLX2YC302_rep_c3527, GLX2YC302_rep_c3414, GLX2YC302_c15186, GLX2YC302_c7146, GLX2YC302_c7932, GLX2YC302_c17966, GLX2YC302_rep_c3873, GLX2YC302_c20409, GLX2YC302_c12…
4	GO:0006810	transport	biological_process	1303	GLX2YC302_c20596, GLX2YC302_c22500, GLX2YC302_c9120, GLX2YC302_rep_c4211, GLX2YC302_c940, GLX2YC302_c11417, GLX2YC302_c9167, GLX2YC302_rep_c4862, GLX2YC302_rep_c3185, GLX2YC302_c5994, GLX2YC302_rep_c22957, GLX2YC302_c17643, GLX2YC302_c22871, GLX2YC302_c18581, GLX2YC302_c12631, GLX2YC302_c12187, GLX2YC302_c19749, GLX2YC302_c21617, GLX2YC302_c10897, GLX2YC302_c18955, GLX2YC302_c22240, GLX2YC302_c10…
3	GO:0044763	single-organism cellular process	biological_process	1124	GLX2YC302_c20097, GLX2YC302_c18505, GLX2YC302_c14497, GLX2YC302_c13492, GLX2YC302_c13724, GLX2YC302_c22737, GLX2YC302_c16759, GLX2YC302_c9548, GLX2YC302_c12045, GLX2YC302_c22023, GLX2YC302_c16821, GLX2YC302_c6059, GLX2YC302_c14573, GLX2YC302_c7601, GLX2YC302_c13523, GLX2YC302_c11074, GLX2YC302_c8927, GLX2YC302_c18636, GLX2YC302_c451, GLX2YC302_c1504, GLX2YC302_c427, GLX2YC302_c16015, GLX2YC302_re…
3	GO:0071704	organic substance metabolic process	biological_process	3568	GLX2YC302_rep_c3933, GLX2YC302_rep_c3844, GLX2YC302_c1649, GLX2YC302_rep_c5503, GLX2YC302_rep_c3617, GLX2YC302_rep_c4911, GLX2YC302_rep_c3074, GLX2YC302_rep_c4495, GLX2YC302_rep_c14838, GLX2YC302_c13344, GLX2YC302_c19661, GLX2YC302_rep_c10876, GLX2YC302_c10462, GLX2YC302_rep_c14582, GLX2YC302_c5919, GLX2YC302_c22831, GLX2YC302_c12374, GLX2YC302_rep_c4211, GLX2YC302_rep_c10380, GLX2YC302_c14430, G…
4	GO:0044260	cellular macromolecule metabolic process	biological_process	1645	GLX2YC302_rep_c3933, GLX2YC302_rep_c3844, GLX2YC302_c1649, GLX2YC302_rep_c5503, GLX2YC302_rep_c3617, GLX2YC302_rep_c4911, GLX2YC302_rep_c3074, GLX2YC302_rep_c4495, GLX2YC302_rep_c14838, GLX2YC302_c13344, GLX2YC302_c19661, GLX2YC302_rep_c10876, GLX2YC302_c10462, GLX2YC302_rep_c14582, GLX2YC302_c5919, GLX2YC302_c22831, GLX2YC302_c12374, GLX2YC302_rep_c4211, GLX2YC302_rep_c10380, GLX2YC302_c14430, G…
2	GO:0000003	reproduction	biological_process	573	GLX2YC302_c20097, GLX2YC302_c18505, GLX2YC302_c14497, GLX2YC302_c13492, GLX2YC302_c13724, GLX2YC302_c22737, GLX2YC302_c16759, GLX2YC302_c9548, GLX2YC302_c12045, GLX2YC302_c22023, GLX2YC302_c16821, GLX2YC302_c6059, GLX2YC302_c22086, GLX2YC302_c2148, GLX2YC302_c23257, GLX2YC302_c12631, GLX2YC302_c10897, GLX2YC302_c18955, GLX2YC302_c22240, GLX2YC302_c15470, GLX2YC302_c12810, GLX2YC302_c19758, GLX2YC…
4	GO:0009888	tissue development	biological_process	1	GLX2YC302_rep_c5723
3	GO:0051716	cellular response to stimulus	biological_process	563	GLX2YC302_rep_c3396, GLX2YC302_c9167, GLX2YC302_c2176, GLX2YC302_c18288, GLX2YC302_c22417, GLX2YC302_c9678, GLX2YC302_c19109, GLX2YC302_c6745, GLX2YC302_c22627, GLX2YC302_c22525, GLX2YC302_c13874, GLX2YC302_c8388, GLX2YC302_c6011, GLX2YC302_rep_c4259, GLX2YC302_rep_c18395, GLX2YC302_rep_c2947, GLX2YC302_c13384, GLX2YC302_c14573, GLX2YC302_c10398, GLX2YC302_c15252, GLX2YC302_c14124, GLX2YC302_rep_…
5	GO:0080090	regulation of primary metabolic process	biological_process	1	GLX2YC302_c12713
3	GO:0042221	response to chemical stimulus	biological_process	3	GLX2YC302_rep_c4590, GLX2YC302_rep_c5764, GLX2YC302_rep_c5723
6	GO:0048764	trichoblast maturation	biological_process	1	GLX2YC302_rep_c5723
3	GO:0009605	response to external stimulus	biological_process	250	GLX2YC302_rep_c2947, GLX2YC302_c13384, GLX2YC302_c12631, GLX2YC302_c10897, GLX2YC302_c18955, GLX2YC302_c22240, GLX2YC302_c7467, GLX2YC302_c15007, GLX2YC302_c8232, GLX2YC302_c6919, GLX2YC302_c22272, GLX2YC302_c20785, GLX2YC302_c23312, GLX2YC302_c7201, GLX2YC302_c1112, GLX2YC302_c15594, GLX2YC302_c17248, GLX2YC302_c15212, GLX2YC302_c69, GLX2YC302_c20474, GLX2YC302_c20819, GLX2YC302_c11115, GLX2YC30…
6	GO:0008544	epidermis development	biological_process	1	GLX2YC302_rep_c5723
4	GO:0007267	cell-cell signaling	biological_process	2	GLX2YC302_c17429, GLX2YC302_rep_c4290
3	GO:0048589	developmental growth	biological_process	1	GLX2YC302_rep_c5723
4	GO:0034641	cellular nitrogen compound metabolic process	biological_process	930	GLX2YC302_rep_c5723, GLX2YC302_c12713, GLX2YC302_c9766, GLX2YC302_c940, GLX2YC302_c17399, GLX2YC302_c8591, GLX2YC302_c10002, GLX2YC302_c10225, GLX2YC302_rep_c4572, GLX2YC302_c22031, GLX2YC302_rep_c14521, GLX2YC302_c20287, GLX2YC302_rep_c3825, GLX2YC302_rep_c10800, GLX2YC302_c11323, GLX2YC302_c10, GLX2YC302_c10260, GLX2YC302_c22834, GLX2YC302_c22104, GLX2YC302_c13310, GLX2YC302_rep_c22995, GLX2YC3…
4	GO:0042592	homeostatic process	biological_process	129	GLX2YC302_c1957, GLX2YC302_c6305, GLX2YC302_rep_c5075, GLX2YC302_rep_c2968, GLX2YC302_c11074, GLX2YC302_c17350, GLX2YC302_c6115, GLX2YC302_c23137, GLX2YC302_c12458, GLX2YC302_c18636, GLX2YC302_c16305, GLX2YC302_c15186, GLX2YC302_c7950, GLX2YC302_c17952, GLX2YC302_rep_c7064, GLX2YC302_c19465, GLX2YC302_c6994, GLX2YC302_c1891, GLX2YC302_c9031, GLX2YC302_rep_c3714, GLX2YC302_c8800, GLX2YC302_c6113, …
2	GO:0044699	single-organism process	biological_process	1711	GLX2YC302_c20097, GLX2YC302_c18505, GLX2YC302_c14497, GLX2YC302_c13492, GLX2YC302_c13724, GLX2YC302_c22737, GLX2YC302_c16759, GLX2YC302_c9548, GLX2YC302_c12045, GLX2YC302_c22023, GLX2YC302_c16821, GLX2YC302_c6059, GLX2YC302_c22086, GLX2YC302_c2148, GLX2YC302_c23257, GLX2YC302_c12631, GLX2YC302_c10897, GLX2YC302_c18955, GLX2YC302_c22240, GLX2YC302_c15470, GLX2YC302_c12810, GLX2YC302_c19758, GLX2YC…
7	GO:0010154	fruit development	biological_process	11	GLX2YC302_c17644, GLX2YC302_c8680, GLX2YC302_rep_c19384, GLX2YC302_c574, GLX2YC302_c2156, GLX2YC302_rep_c3457, GLX2YC302_c10760, GLX2YC302_c2185, GLX2YC302_c15088, GLX2YC302_c13593, GLX2YC302_rep_c3392
6	GO:0009639	response to red or far red light	biological_process	1	GLX2YC302_rep_c4590
4	GO:0006793	phosphorus metabolic process	biological_process	1	GLX2YC302_c9360
4	GO:0009414	response to water deprivation	biological_process	1	GLX2YC302_rep_c5764
3	GO:0007275	multicellular organismal development	biological_process	942	GLX2YC302_c22086, GLX2YC302_c2148, GLX2YC302_c23257, GLX2YC302_c12631, GLX2YC302_c10897, GLX2YC302_c18955, GLX2YC302_c22240, GLX2YC302_c15470, GLX2YC302_c12810, GLX2YC302_c19758, GLX2YC302_c19857, GLX2YC302_c17411, GLX2YC302_c12464, GLX2YC302_c3647, GLX2YC302_c8161, GLX2YC302_c13254, GLX2YC302_rep_c2986, GLX2YC302_rep_c5368, GLX2YC302_c21778, GLX2YC302_c12750, GLX2YC302_c12043, GLX2YC302_c11614, …
5	GO:0010467	gene expression	biological_process	608	GLX2YC302_rep_c3933, GLX2YC302_rep_c3844, GLX2YC302_c1649, GLX2YC302_rep_c5503, GLX2YC302_rep_c3617, GLX2YC302_rep_c4911, GLX2YC302_rep_c3074, GLX2YC302_rep_c4495, GLX2YC302_rep_c14838, GLX2YC302_c13344, GLX2YC302_c19661, GLX2YC302_rep_c10876, GLX2YC302_c10462, GLX2YC302_rep_c14582, GLX2YC302_c5919, GLX2YC302_c22831, GLX2YC302_c12374, GLX2YC302_rep_c4211, GLX2YC302_rep_c10380, GLX2YC302_c14430, G…
5	GO:0009875	pollen-pistil interaction	biological_process	12	GLX2YC302_c20097, GLX2YC302_c18505, GLX2YC302_c14497, GLX2YC302_c13492, GLX2YC302_c13724, GLX2YC302_c22737, GLX2YC302_c16759, GLX2YC302_c9548, GLX2YC302_c12045, GLX2YC302_c22023, GLX2YC302_c16821, GLX2YC302_c6059
2	GO:0040007	growth	biological_process	209	GLX2YC302_c359, GLX2YC302_c7450, GLX2YC302_rep_c3681, GLX2YC302_rep_c2846, GLX2YC302_c17690, GLX2YC302_c11505, GLX2YC302_c23361, GLX2YC302_c12146, GLX2YC302_c12750, GLX2YC302_c21700, GLX2YC302_c22272, GLX2YC302_c8845, GLX2YC302_c13826, GLX2YC302_c22014, GLX2YC302_c607, GLX2YC302_c12167, GLX2YC302_c22591, GLX2YC302_rep_c4542, GLX2YC302_c8701, GLX2YC302_c12822, GLX2YC302_c6920, GLX2YC302_c20647, GL…
4	GO:0060560	developmental growth involved in morphogenesis	biological_process	1	GLX2YC302_rep_c5723
3	GO:0065008	regulation of biological quality	biological_process	130	GLX2YC302_rep_c5723, GLX2YC302_c1957, GLX2YC302_c6305, GLX2YC302_rep_c5075, GLX2YC302_rep_c2968, GLX2YC302_c11074, GLX2YC302_c17350, GLX2YC302_c6115, GLX2YC302_c23137, GLX2YC302_c12458, GLX2YC302_c18636, GLX2YC302_c16305, GLX2YC302_c15186, GLX2YC302_c7950, GLX2YC302_c17952, GLX2YC302_rep_c7064, GLX2YC302_c19465, GLX2YC302_c6994, GLX2YC302_c1891, GLX2YC302_c9031, GLX2YC302_rep_c3714, GLX2YC302_c88…
6	GO:0006412	translation	biological_process	560	GLX2YC302_rep_c3933, GLX2YC302_rep_c3844, GLX2YC302_c1649, GLX2YC302_rep_c5503, GLX2YC302_rep_c3617, GLX2YC302_rep_c4911, GLX2YC302_rep_c3074, GLX2YC302_rep_c4495, GLX2YC302_rep_c14838, GLX2YC302_c13344, GLX2YC302_c19661, GLX2YC302_rep_c10876, GLX2YC302_c10462, GLX2YC302_rep_c14582, GLX2YC302_c5919, GLX2YC302_c22831, GLX2YC302_c12374, GLX2YC302_rep_c4211, GLX2YC302_rep_c10380, GLX2YC302_c14430, G…
4	GO:0003006	developmental process involved in reproduction	biological_process	183	GLX2YC302_c22086, GLX2YC302_c2148, GLX2YC302_c23257, GLX2YC302_c12631, GLX2YC302_c10897, GLX2YC302_c18955, GLX2YC302_c22240, GLX2YC302_c15470, GLX2YC302_c12810, GLX2YC302_c19758, GLX2YC302_c19857, GLX2YC302_c17411, GLX2YC302_c12464, GLX2YC302_c3647, GLX2YC302_c8161, GLX2YC302_c13254, GLX2YC302_rep_c2986, GLX2YC302_rep_c5368, GLX2YC302_c21778, GLX2YC302_c12750, GLX2YC302_c12043, GLX2YC302_c11614, …
5	GO:0090304	nucleic acid metabolic process	biological_process	238	GLX2YC302_c12713, GLX2YC302_c9766, GLX2YC302_c940, GLX2YC302_c17399, GLX2YC302_c8591, GLX2YC302_c10002, GLX2YC302_c10225, GLX2YC302_rep_c4572, GLX2YC302_c22031, GLX2YC302_rep_c14521, GLX2YC302_c20287, GLX2YC302_rep_c3825, GLX2YC302_rep_c10800, GLX2YC302_c11323, GLX2YC302_c10, GLX2YC302_c10260, GLX2YC302_c22834, GLX2YC302_c22104, GLX2YC302_c13310, GLX2YC302_rep_c22995, GLX2YC302_c7967, GLX2YC302_r…
3	GO:0042445	hormone metabolic process	biological_process	1	GLX2YC302_rep_c5723
3	GO:0051707	response to other organism	biological_process	1	GLX2YC302_c786
5	GO:0018130	heterocycle biosynthetic process	biological_process	1	GLX2YC302_c12713
5	GO:0051171	regulation of nitrogen compound metabolic process	biological_process	1	GLX2YC302_c12713
5	GO:0043436	oxoacid metabolic process	biological_process	1	GLX2YC302_rep_c5723
4	GO:0010033	response to organic substance	biological_process	2	GLX2YC302_rep_c5723, GLX2YC302_rep_c5764
6	GO:0010099	regulation of photomorphogenesis	biological_process	1	GLX2YC302_rep_c4590
4	GO:0009850	auxin metabolic process	biological_process	1	GLX2YC302_rep_c5723
7	GO:2001141	regulation of RNA biosynthetic process	biological_process	1	GLX2YC302_c12713
7	GO:0006355	regulation of transcription, DNA-dependent	biological_process	1	GLX2YC302_c12713
5	GO:0071705	nitrogen compound transport	biological_process	1	GLX2YC302_c786
5	GO:0031323	regulation of cellular metabolic process	biological_process	1	GLX2YC302_c12713
3	GO:0044237	cellular metabolic process	biological_process	2527	GLX2YC302_rep_c3933, GLX2YC302_rep_c3844, GLX2YC302_c1649, GLX2YC302_rep_c5503, GLX2YC302_rep_c3617, GLX2YC302_rep_c4911, GLX2YC302_rep_c3074, GLX2YC302_rep_c4495, GLX2YC302_rep_c14838, GLX2YC302_c13344, GLX2YC302_c19661, GLX2YC302_rep_c10876, GLX2YC302_c10462, GLX2YC302_rep_c14582, GLX2YC302_c5919, GLX2YC302_c22831, GLX2YC302_c12374, GLX2YC302_rep_c4211, GLX2YC302_rep_c10380, GLX2YC302_c14430, G…
6	GO:0051592	response to calcium ion	biological_process	1	GLX2YC302_rep_c4590
4	GO:0015979	photosynthesis	biological_process	143	GLX2YC302_rep_c13248, GLX2YC302_c22469, GLX2YC302_c8494, GLX2YC302_rep_c22847, GLX2YC302_c12563, GLX2YC302_c11018, GLX2YC302_c15627, GLX2YC302_c860, GLX2YC302_rep_c4974, GLX2YC302_c7487, GLX2YC302_c19491, GLX2YC302_c2096, GLX2YC302_rep_c4872, GLX2YC302_rep_c2835, GLX2YC302_c20595, GLX2YC302_c13865, GLX2YC302_rep_c2812, GLX2YC302_c420, GLX2YC302_c248, GLX2YC302_c22041, GLX2YC302_c1591, GLX2YC302_c…
4	GO:0007568	aging	biological_process	11	GLX2YC302_c17644, GLX2YC302_c8680, GLX2YC302_rep_c19384, GLX2YC302_c574, GLX2YC302_c2156, GLX2YC302_rep_c3457, GLX2YC302_c10760, GLX2YC302_c2185, GLX2YC302_c15088, GLX2YC302_c13593, GLX2YC302_rep_c3392
5	GO:0009889	regulation of biosynthetic process	biological_process	1	GLX2YC302_c12713
3	GO:0006807	nitrogen compound metabolic process	biological_process	930	GLX2YC302_rep_c5723, GLX2YC302_c12713, GLX2YC302_c9766, GLX2YC302_c940, GLX2YC302_c17399, GLX2YC302_c8591, GLX2YC302_c10002, GLX2YC302_c10225, GLX2YC302_rep_c4572, GLX2YC302_c22031, GLX2YC302_rep_c14521, GLX2YC302_c20287, GLX2YC302_rep_c3825, GLX2YC302_rep_c10800, GLX2YC302_c11323, GLX2YC302_c10, GLX2YC302_c10260, GLX2YC302_c22834, GLX2YC302_c22104, GLX2YC302_c13310, GLX2YC302_rep_c22995, GLX2YC3…
6	GO:0010468	regulation of gene expression	biological_process	50	GLX2YC302_rep_c2546, GLX2YC302_c11777, GLX2YC302_c20605, GLX2YC302_c12508, GLX2YC302_c16857, GLX2YC302_rep_c4959, GLX2YC302_c18746, GLX2YC302_c10883, GLX2YC302_c20335, GLX2YC302_c11833, GLX2YC302_c8362, GLX2YC302_c9176, GLX2YC302_c7540, GLX2YC302_c20142, GLX2YC302_c13144, GLX2YC302_c13107, GLX2YC302_c8738, GLX2YC302_c14069, GLX2YC302_c19629, GLX2YC302_c19945, GLX2YC302_c700, GLX2YC302_c7959, GLX2…
4	GO:0080167	response to karrikin	biological_process	1	GLX2YC302_rep_c2663
3	GO:0044707	single-multicellular organism process	biological_process	966	GLX2YC302_c22086, GLX2YC302_c2148, GLX2YC302_c23257, GLX2YC302_c12631, GLX2YC302_c10897, GLX2YC302_c18955, GLX2YC302_c22240, GLX2YC302_c15470, GLX2YC302_c12810, GLX2YC302_c19758, GLX2YC302_c19857, GLX2YC302_c17411, GLX2YC302_c12464, GLX2YC302_c3647, GLX2YC302_c8161, GLX2YC302_c13254, GLX2YC302_rep_c2986, GLX2YC302_rep_c5368, GLX2YC302_c21778, GLX2YC302_c12750, GLX2YC302_c12043, GLX2YC302_c11614, …
4	GO:0009624	response to nematode	biological_process	1	GLX2YC302_c786
6	GO:0048580	regulation of post-embryonic development	biological_process	1	GLX2YC302_rep_c4590
4	GO:0009791	post-embryonic development	biological_process	559	GLX2YC302_c22086, GLX2YC302_c2148, GLX2YC302_c23257, GLX2YC302_c12631, GLX2YC302_c10897, GLX2YC302_c18955, GLX2YC302_c22240, GLX2YC302_c15470, GLX2YC302_c12810, GLX2YC302_c19758, GLX2YC302_c19857, GLX2YC302_c17411, GLX2YC302_c12464, GLX2YC302_c3647, GLX2YC302_c8161, GLX2YC302_c13254, GLX2YC302_rep_c2986, GLX2YC302_rep_c5368, GLX2YC302_c21778, GLX2YC302_c12750, GLX2YC302_c12043, GLX2YC302_c11614, …
4	GO:0019748	secondary metabolic process	biological_process	242	GLX2YC302_rep_c4778, GLX2YC302_c10384, GLX2YC302_c16879, GLX2YC302_c9823, GLX2YC302_rep_c3602, GLX2YC302_c10110, GLX2YC302_c23198, GLX2YC302_c6312, GLX2YC302_c1163, GLX2YC302_c18904, GLX2YC302_c11918, GLX2YC302_c14637, GLX2YC302_c2131, GLX2YC302_c988, GLX2YC302_c7989, GLX2YC302_c22798, GLX2YC302_c20929, GLX2YC302_c22089, GLX2YC302_c15538, GLX2YC302_c18288, GLX2YC302_c22417, GLX2YC302_c9678, GLX2Y…
5	GO:0043412	macromolecule modification	biological_process	883	GLX2YC302_c9360, GLX2YC302_c7450, GLX2YC302_rep_c3681, GLX2YC302_c14573, GLX2YC302_c10163, GLX2YC302_rep_c5939, GLX2YC302_rep_c4428, GLX2YC302_c15374, GLX2YC302_c9921, GLX2YC302_rep_c3677, GLX2YC302_c8878, GLX2YC302_rep_c6090, GLX2YC302_rep_c4081, GLX2YC302_rep_c4766, GLX2YC302_c10178, GLX2YC302_c19241, GLX2YC302_c22553, GLX2YC302_c23361, GLX2YC302_c8169, GLX2YC302_c12275, GLX2YC302_c16102, GLX2Y…
5	GO:0044267	cellular protein metabolic process	biological_process	1429	GLX2YC302_rep_c3933, GLX2YC302_rep_c3844, GLX2YC302_c1649, GLX2YC302_rep_c5503, GLX2YC302_rep_c3617, GLX2YC302_rep_c4911, GLX2YC302_rep_c3074, GLX2YC302_rep_c4495, GLX2YC302_rep_c14838, GLX2YC302_c13344, GLX2YC302_c19661, GLX2YC302_rep_c10876, GLX2YC302_c10462, GLX2YC302_rep_c14582, GLX2YC302_c5919, GLX2YC302_c22831, GLX2YC302_c12374, GLX2YC302_rep_c4211, GLX2YC302_rep_c10380, GLX2YC302_c14430, G…
4	GO:1901576	organic substance biosynthetic process	biological_process	561	GLX2YC302_rep_c3933, GLX2YC302_rep_c3844, GLX2YC302_c1649, GLX2YC302_rep_c5503, GLX2YC302_rep_c3617, GLX2YC302_rep_c4911, GLX2YC302_rep_c3074, GLX2YC302_rep_c4495, GLX2YC302_rep_c14838, GLX2YC302_c13344, GLX2YC302_c19661, GLX2YC302_rep_c10876, GLX2YC302_c10462, GLX2YC302_rep_c14582, GLX2YC302_c5919, GLX2YC302_c22831, GLX2YC302_c12374, GLX2YC302_rep_c4211, GLX2YC302_rep_c10380, GLX2YC302_c14430, G…
6	GO:0016310	phosphorylation	biological_process	1	GLX2YC302_c9360
7	GO:0006863	purine nucleobase transport	biological_process	1	GLX2YC302_c786
5	GO:1901362	organic cyclic compound biosynthetic process	biological_process	1	GLX2YC302_c12713
5	GO:0009856	pollination	biological_process	81	GLX2YC302_c20097, GLX2YC302_c18505, GLX2YC302_c14497, GLX2YC302_c13492, GLX2YC302_c13724, GLX2YC302_c22737, GLX2YC302_c16759, GLX2YC302_c9548, GLX2YC302_c12045, GLX2YC302_c22023, GLX2YC302_c16821, GLX2YC302_c6059, GLX2YC302_rep_c5950, GLX2YC302_rep_c3527, GLX2YC302_rep_c3414, GLX2YC302_c15186, GLX2YC302_c7146, GLX2YC302_c7932, GLX2YC302_c17966, GLX2YC302_rep_c3873, GLX2YC302_c20409, GLX2YC302_c12…
6	GO:0009913	epidermal cell differentiation	biological_process	1	GLX2YC302_rep_c5723
9	GO:0010054	trichoblast differentiation	biological_process	1	GLX2YC302_rep_c5723
4	GO:0006091	generation of precursor metabolites and energy	biological_process	343	GLX2YC302_rep_c13248, GLX2YC302_c8251, GLX2YC302_c14977, GLX2YC302_c23074, GLX2YC302_rep_c3432, GLX2YC302_c1741, GLX2YC302_rep_c3270, GLX2YC302_rep_c4299, GLX2YC302_rep_c13521, GLX2YC302_c20672, GLX2YC302_c15625, GLX2YC302_c9995, GLX2YC302_c1401, GLX2YC302_c12799, GLX2YC302_c22404, GLX2YC302_c22319, GLX2YC302_c8390, GLX2YC302_c9666, GLX2YC302_rep_c22847, GLX2YC302_rep_c4549, GLX2YC302_rep_c4874, …
6	GO:0006259	DNA metabolic process	biological_process	237	GLX2YC302_c9766, GLX2YC302_c940, GLX2YC302_c17399, GLX2YC302_c8591, GLX2YC302_c10002, GLX2YC302_c10225, GLX2YC302_rep_c4572, GLX2YC302_c22031, GLX2YC302_rep_c14521, GLX2YC302_c20287, GLX2YC302_rep_c3825, GLX2YC302_rep_c10800, GLX2YC302_c11323, GLX2YC302_c10, GLX2YC302_c10260, GLX2YC302_c22834, GLX2YC302_c22104, GLX2YC302_c13310, GLX2YC302_rep_c22995, GLX2YC302_c7967, GLX2YC302_rep_c5549, GLX2YC30…
6	GO:0048767	root hair elongation	biological_process	1	GLX2YC302_rep_c5723
5	GO:0022622	root system development	biological_process	1	GLX2YC302_rep_c5723
6	GO:0019219	regulation of nucleobase-containing compound metabolic process	biological_process	1	GLX2YC302_c12713
5	GO:0006796	phosphate-containing compound metabolic process	biological_process	1	GLX2YC302_c9360
3	GO:0009058	biosynthetic process	biological_process	1739	GLX2YC302_rep_c3933, GLX2YC302_rep_c3844, GLX2YC302_c1649, GLX2YC302_rep_c5503, GLX2YC302_rep_c3617, GLX2YC302_rep_c4911, GLX2YC302_rep_c3074, GLX2YC302_rep_c4495, GLX2YC302_rep_c14838, GLX2YC302_c13344, GLX2YC302_c19661, GLX2YC302_rep_c10876, GLX2YC302_c10462, GLX2YC302_rep_c14582, GLX2YC302_c5919, GLX2YC302_c22831, GLX2YC302_c12374, GLX2YC302_rep_c4211, GLX2YC302_rep_c10380, GLX2YC302_c14430, G…
4	GO:0048583	regulation of response to stimulus	biological_process	1	GLX2YC302_rep_c4590
5	GO:0009640	photomorphogenesis	biological_process	1	GLX2YC302_rep_c4590
5	GO:0048468	cell development	biological_process	1	GLX2YC302_rep_c5723
5	GO:0061458	reproductive system development	biological_process	183	GLX2YC302_c22086, GLX2YC302_c2148, GLX2YC302_c23257, GLX2YC302_c12631, GLX2YC302_c10897, GLX2YC302_c18955, GLX2YC302_c22240, GLX2YC302_c15470, GLX2YC302_c12810, GLX2YC302_c19758, GLX2YC302_c19857, GLX2YC302_c17411, GLX2YC302_c12464, GLX2YC302_c3647, GLX2YC302_c8161, GLX2YC302_c13254, GLX2YC302_rep_c2986, GLX2YC302_rep_c5368, GLX2YC302_c21778, GLX2YC302_c12750, GLX2YC302_c12043, GLX2YC302_c11614, …
4	GO:0051239	regulation of multicellular organismal process	biological_process	1	GLX2YC302_rep_c4590
2	GO:0050896	response to stimulus	biological_process	2019	GLX2YC302_rep_c4590, GLX2YC302_rep_c3396, GLX2YC302_c9167, GLX2YC302_c22089, GLX2YC302_rep_c4862, GLX2YC302_rep_c3185, GLX2YC302_c8388, GLX2YC302_c6011, GLX2YC302_c2148, GLX2YC302_rep_c13521, GLX2YC302_c23257, GLX2YC302_c9072, GLX2YC302_c12631, GLX2YC302_c10897, GLX2YC302_c18955, GLX2YC302_c22240, GLX2YC302_c10398, GLX2YC302_c15252, GLX2YC302_c14124, GLX2YC302_rep_c4901, GLX2YC302_c22983, GLX2YC3…
5	GO:0048513	organ development	biological_process	1	GLX2YC302_rep_c5723
6	GO:0048608	reproductive structure development	biological_process	183	GLX2YC302_c22086, GLX2YC302_c2148, GLX2YC302_c23257, GLX2YC302_c12631, GLX2YC302_c10897, GLX2YC302_c18955, GLX2YC302_c22240, GLX2YC302_c15470, GLX2YC302_c12810, GLX2YC302_c19758, GLX2YC302_c19857, GLX2YC302_c17411, GLX2YC302_c12464, GLX2YC302_c3647, GLX2YC302_c8161, GLX2YC302_c13254, GLX2YC302_rep_c2986, GLX2YC302_rep_c5368, GLX2YC302_c21778, GLX2YC302_c12750, GLX2YC302_c12043, GLX2YC302_c11614, …
5	GO:0009846	pollen germination	biological_process	1	GLX2YC302_rep_c4590
2	GO:0023052	signaling	biological_process	564	GLX2YC302_c17429, GLX2YC302_rep_c4290, GLX2YC302_rep_c3396, GLX2YC302_c9167, GLX2YC302_c2176, GLX2YC302_c18288, GLX2YC302_c22417, GLX2YC302_c9678, GLX2YC302_c19109, GLX2YC302_c6745, GLX2YC302_c22627, GLX2YC302_c22525, GLX2YC302_c13874, GLX2YC302_c8388, GLX2YC302_c6011, GLX2YC302_rep_c4259, GLX2YC302_rep_c18395, GLX2YC302_rep_c2947, GLX2YC302_c13384, GLX2YC302_c14573, GLX2YC302_c10398, GLX2YC302_c…
2	GO:0051179	localization	biological_process	1303	GLX2YC302_c20596, GLX2YC302_c22500, GLX2YC302_c9120, GLX2YC302_rep_c4211, GLX2YC302_c940, GLX2YC302_c11417, GLX2YC302_c9167, GLX2YC302_rep_c4862, GLX2YC302_rep_c3185, GLX2YC302_c5994, GLX2YC302_rep_c22957, GLX2YC302_c17643, GLX2YC302_c22871, GLX2YC302_c18581, GLX2YC302_c12631, GLX2YC302_c12187, GLX2YC302_c19749, GLX2YC302_c21617, GLX2YC302_c10897, GLX2YC302_c18955, GLX2YC302_c22240, GLX2YC302_c10…
3	GO:0007610	behavior	biological_process	8	GLX2YC302_c23361, GLX2YC302_c9688, GLX2YC302_rep_c3465, GLX2YC302_c227, GLX2YC302_c9651, GLX2YC302_c15975, GLX2YC302_rep_c3463, GLX2YC302_c21751
6	GO:0016070	RNA metabolic process	biological_process	1	GLX2YC302_c12713
5	GO:0044271	cellular nitrogen compound biosynthetic process	biological_process	1	GLX2YC302_c12713
4	GO:0021700	developmental maturation	biological_process	12	GLX2YC302_rep_c5723, GLX2YC302_c17644, GLX2YC302_c8680, GLX2YC302_rep_c19384, GLX2YC302_c574, GLX2YC302_c2156, GLX2YC302_rep_c3457, GLX2YC302_c10760, GLX2YC302_c2185, GLX2YC302_c15088, GLX2YC302_c13593, GLX2YC302_rep_c3392
5	GO:2000026	regulation of multicellular organismal development	biological_process	1	GLX2YC302_rep_c4590
4	GO:0010243	response to organonitrogen compound	biological_process	1	GLX2YC302_rep_c5723
4	GO:0007154	cell communication	biological_process	654	GLX2YC302_c20097, GLX2YC302_c18505, GLX2YC302_c14497, GLX2YC302_c13492, GLX2YC302_c13724, GLX2YC302_c22737, GLX2YC302_c16759, GLX2YC302_c9548, GLX2YC302_c12045, GLX2YC302_c22023, GLX2YC302_c16821, GLX2YC302_c6059, GLX2YC302_c17429, GLX2YC302_rep_c4290, GLX2YC302_rep_c3396, GLX2YC302_c9167, GLX2YC302_c2176, GLX2YC302_c18288, GLX2YC302_c22417, GLX2YC302_c9678, GLX2YC302_c19109, GLX2YC302_c6745, GLX…
5	GO:0010015	root morphogenesis	biological_process	1	GLX2YC302_rep_c5723
5	GO:0048367	shoot system development	biological_process	172	GLX2YC302_c22086, GLX2YC302_c2148, GLX2YC302_c23257, GLX2YC302_c12631, GLX2YC302_c10897, GLX2YC302_c18955, GLX2YC302_c22240, GLX2YC302_c15470, GLX2YC302_c12810, GLX2YC302_c19758, GLX2YC302_c19857, GLX2YC302_c17411, GLX2YC302_c12464, GLX2YC302_c3647, GLX2YC302_c8161, GLX2YC302_c13254, GLX2YC302_rep_c2986, GLX2YC302_rep_c5368, GLX2YC302_c21778, GLX2YC302_c12750, GLX2YC302_c12043, GLX2YC302_c11614, …
5	GO:0009057	macromolecule catabolic process	biological_process	1	GLX2YC302_rep_c4590
5	GO:0042430	indole-containing compound metabolic process	biological_process	1	GLX2YC302_rep_c5723
2	GO:0071840	cellular component organization or biogenesis	biological_process	732	GLX2YC302_c22676, GLX2YC302_c22086, GLX2YC302_c9167, GLX2YC302_c6411, GLX2YC302_rep_c18627, GLX2YC302_rep_c3144, GLX2YC302_c15538, GLX2YC302_c17399, GLX2YC302_c1882, GLX2YC302_c13180, GLX2YC302_c8388, GLX2YC302_c6011, GLX2YC302_c2148, GLX2YC302_rep_c2782, GLX2YC302_c17643, GLX2YC302_c23257, GLX2YC302_rep_c2846, GLX2YC302_rep_c11040, GLX2YC302_c11552, GLX2YC302_c19749, GLX2YC302_c15479, GLX2YC302_…
4	GO:0005975	carbohydrate metabolic process	biological_process	626	GLX2YC302_rep_c5066, GLX2YC302_rep_c4778, GLX2YC302_c10022, GLX2YC302_c8251, GLX2YC302_c14857, GLX2YC302_c11899, GLX2YC302_c14977, GLX2YC302_c23074, GLX2YC302_c14024, GLX2YC302_c18830, GLX2YC302_c6007, GLX2YC302_rep_c3867, GLX2YC302_rep_c6404, GLX2YC302_c7548, GLX2YC302_c6312, GLX2YC302_c18904, GLX2YC302_rep_c3432, GLX2YC302_c6631, GLX2YC302_c22812, GLX2YC302_c14637, GLX2YC302_rep_c3270, GLX2YC30…
5	GO:0009059	macromolecule biosynthetic process	biological_process	561	GLX2YC302_rep_c3933, GLX2YC302_rep_c3844, GLX2YC302_c1649, GLX2YC302_rep_c5503, GLX2YC302_rep_c3617, GLX2YC302_rep_c4911, GLX2YC302_rep_c3074, GLX2YC302_rep_c4495, GLX2YC302_rep_c14838, GLX2YC302_c13344, GLX2YC302_c19661, GLX2YC302_rep_c10876, GLX2YC302_c10462, GLX2YC302_rep_c14582, GLX2YC302_c5919, GLX2YC302_c22831, GLX2YC302_c12374, GLX2YC302_rep_c4211, GLX2YC302_rep_c10380, GLX2YC302_c14430, G…
5	GO:0080026	response to indolebutyric acid stimulus	biological_process	1	GLX2YC302_rep_c5723
7	GO:0051252	regulation of RNA metabolic process	biological_process	1	GLX2YC302_c12713
4	GO:0010817	regulation of hormone levels	biological_process	1	GLX2YC302_rep_c5723
4	GO:0009835	fruit ripening	biological_process	11	GLX2YC302_c17644, GLX2YC302_c8680, GLX2YC302_rep_c19384, GLX2YC302_c574, GLX2YC302_c2156, GLX2YC302_rep_c3457, GLX2YC302_c10760, GLX2YC302_c2185, GLX2YC302_c15088, GLX2YC302_c13593, GLX2YC302_rep_c3392
7	GO:0006468	protein phosphorylation	biological_process	1	GLX2YC302_c9360
3	GO:0048856	anatomical structure development	biological_process	638	GLX2YC302_c22086, GLX2YC302_c2148, GLX2YC302_c23257, GLX2YC302_c12631, GLX2YC302_c10897, GLX2YC302_c18955, GLX2YC302_c22240, GLX2YC302_c15470, GLX2YC302_c12810, GLX2YC302_c19758, GLX2YC302_c19857, GLX2YC302_c17411, GLX2YC302_c12464, GLX2YC302_c3647, GLX2YC302_c8161, GLX2YC302_c13254, GLX2YC302_rep_c2986, GLX2YC302_rep_c5368, GLX2YC302_c21778, GLX2YC302_c12750, GLX2YC302_c12043, GLX2YC302_c11614, …
3	GO:0044700	single organism signaling	biological_process	564	GLX2YC302_c17429, GLX2YC302_rep_c4290, GLX2YC302_rep_c3396, GLX2YC302_c9167, GLX2YC302_c2176, GLX2YC302_c18288, GLX2YC302_c22417, GLX2YC302_c9678, GLX2YC302_c19109, GLX2YC302_c6745, GLX2YC302_c22627, GLX2YC302_c22525, GLX2YC302_c13874, GLX2YC302_c8388, GLX2YC302_c6011, GLX2YC302_rep_c4259, GLX2YC302_rep_c18395, GLX2YC302_rep_c2947, GLX2YC302_c13384, GLX2YC302_c14573, GLX2YC302_c10398, GLX2YC302_c…
5	GO:0034645	cellular macromolecule biosynthetic process	biological_process	561	GLX2YC302_rep_c3933, GLX2YC302_rep_c3844, GLX2YC302_c1649, GLX2YC302_rep_c5503, GLX2YC302_rep_c3617, GLX2YC302_rep_c4911, GLX2YC302_rep_c3074, GLX2YC302_rep_c4495, GLX2YC302_rep_c14838, GLX2YC302_c13344, GLX2YC302_c19661, GLX2YC302_rep_c10876, GLX2YC302_c10462, GLX2YC302_rep_c14582, GLX2YC302_c5919, GLX2YC302_c22831, GLX2YC302_c12374, GLX2YC302_rep_c4211, GLX2YC302_rep_c10380, GLX2YC302_c14430, G…
5	GO:0014070	response to organic cyclic compound	biological_process	1	GLX2YC302_rep_c5723
4	GO:0006629	lipid metabolic process	biological_process	391	GLX2YC302_rep_c5066, GLX2YC302_rep_c4778, GLX2YC302_c16879, GLX2YC302_c15125, GLX2YC302_rep_c6404, GLX2YC302_c6384, GLX2YC302_c9052, GLX2YC302_c18904, GLX2YC302_c14015, GLX2YC302_c11918, GLX2YC302_c2131, GLX2YC302_c7989, GLX2YC302_c22798, GLX2YC302_c9341, GLX2YC302_c7450, GLX2YC302_rep_c3681, GLX2YC302_c22016, GLX2YC302_c23, GLX2YC302_c20929, GLX2YC302_c22089, GLX2YC302_c2176, GLX2YC302_c18288, G…
3	GO:0044710	single-organism metabolic process	biological_process	570	GLX2YC302_rep_c4590, GLX2YC302_rep_c5723, GLX2YC302_rep_c4778, GLX2YC302_c10384, GLX2YC302_c16879, GLX2YC302_c9823, GLX2YC302_rep_c3602, GLX2YC302_c10110, GLX2YC302_c23198, GLX2YC302_c6312, GLX2YC302_c1163, GLX2YC302_c18904, GLX2YC302_c11918, GLX2YC302_c14637, GLX2YC302_c2131, GLX2YC302_c988, GLX2YC302_c7989, GLX2YC302_c22798, GLX2YC302_c20929, GLX2YC302_c22089, GLX2YC302_c15538, GLX2YC302_c18288…
7	GO:2000030	regulation of response to red or far red light	biological_process	1	GLX2YC302_rep_c4590
4	GO:0019725	cellular homeostasis	biological_process	129	GLX2YC302_c1957, GLX2YC302_c6305, GLX2YC302_rep_c5075, GLX2YC302_rep_c2968, GLX2YC302_c11074, GLX2YC302_c17350, GLX2YC302_c6115, GLX2YC302_c23137, GLX2YC302_c12458, GLX2YC302_c18636, GLX2YC302_c16305, GLX2YC302_c15186, GLX2YC302_c7950, GLX2YC302_c17952, GLX2YC302_rep_c7064, GLX2YC302_c19465, GLX2YC302_c6994, GLX2YC302_c1891, GLX2YC302_c9031, GLX2YC302_rep_c3714, GLX2YC302_c8800, GLX2YC302_c6113, …
3	GO:0016265	death	biological_process	93	GLX2YC302_c14573, GLX2YC302_c7601, GLX2YC302_c13523, GLX2YC302_c11074, GLX2YC302_c8927, GLX2YC302_c18636, GLX2YC302_c451, GLX2YC302_c1504, GLX2YC302_c427, GLX2YC302_c16015, GLX2YC302_rep_c2425, GLX2YC302_rep_c4073, GLX2YC302_c21911, GLX2YC302_c8241, GLX2YC302_c21861, GLX2YC302_c22012, GLX2YC302_rep_c5961, GLX2YC302_c23240, GLX2YC302_c1891, GLX2YC302_c178, GLX2YC302_rep_c13731, GLX2YC302_rep_c4959…
5	GO:0071702	organic substance transport	biological_process	1	GLX2YC302_c786
5	GO:0010038	response to metal ion	biological_process	1	GLX2YC302_rep_c4590
4	GO:0009790	embryo development	biological_process	258	GLX2YC302_c19661, GLX2YC302_rep_c5950, GLX2YC302_rep_c3527, GLX2YC302_rep_c3414, GLX2YC302_rep_c3582, GLX2YC302_c11109, GLX2YC302_c8317, GLX2YC302_c6745, GLX2YC302_c22627, GLX2YC302_c22525, GLX2YC302_c9320, GLX2YC302_c2148, GLX2YC302_c17643, GLX2YC302_rep_c14149, GLX2YC302_rep_c2521, GLX2YC302_rep_c4379, GLX2YC302_rep_c3820, GLX2YC302_c19755, GLX2YC302_c21227, GLX2YC302_c19749, GLX2YC302_c7693, G…
3	GO:0009056	catabolic process	biological_process	1046	GLX2YC302_c9589, GLX2YC302_c1850, GLX2YC302_c8216, GLX2YC302_c11490, GLX2YC302_c21300, GLX2YC302_c10122, GLX2YC302_c20625, GLX2YC302_c8251, GLX2YC302_rep_c7590, GLX2YC302_rep_c3345, GLX2YC302_c15125, GLX2YC302_c14977, GLX2YC302_c23074, GLX2YC302_c17067, GLX2YC302_c13959, GLX2YC302_rep_c11345, GLX2YC302_c6384, GLX2YC302_c9052, GLX2YC302_c8113, GLX2YC302_rep_c3432, GLX2YC302_c19794, GLX2YC302_rep_c…
5	GO:0034654	nucleobase-containing compound biosynthetic process	biological_process	1	GLX2YC302_c12713
5	GO:0044765	single-organism transport	biological_process	1	GLX2YC302_c786
5	GO:0007165	signal transduction	biological_process	563	GLX2YC302_rep_c3396, GLX2YC302_c9167, GLX2YC302_c2176, GLX2YC302_c18288, GLX2YC302_c22417, GLX2YC302_c9678, GLX2YC302_c19109, GLX2YC302_c6745, GLX2YC302_c22627, GLX2YC302_c22525, GLX2YC302_c13874, GLX2YC302_c8388, GLX2YC302_c6011, GLX2YC302_rep_c4259, GLX2YC302_rep_c18395, GLX2YC302_rep_c2947, GLX2YC302_c13384, GLX2YC302_c14573, GLX2YC302_c10398, GLX2YC302_c15252, GLX2YC302_c14124, GLX2YC302_rep_…
5	GO:0005513	detection of calcium ion	biological_process	1	GLX2YC302_rep_c4590
9	GO:0048765	root hair cell differentiation	biological_process	1	GLX2YC302_rep_c5723
3	GO:0009628	response to abiotic stimulus	biological_process	756	GLX2YC302_rep_c5764, GLX2YC302_rep_c4590, GLX2YC302_rep_c2663, GLX2YC302_c19373, GLX2YC302_c8216, GLX2YC302_c10122, GLX2YC302_c20625, GLX2YC302_c7899, GLX2YC302_c2240, GLX2YC302_c1893, GLX2YC302_rep_c3467, GLX2YC302_c988, GLX2YC302_c22016, GLX2YC302_c22089, GLX2YC302_c15538, GLX2YC302_c14181, GLX2YC302_rep_c4862, GLX2YC302_rep_c7615, GLX2YC302_c9320, GLX2YC302_rep_c4234, GLX2YC302_rep_c16587, GLX…
3	GO:0044238	primary metabolic process	biological_process	3558	GLX2YC302_rep_c3933, GLX2YC302_rep_c3844, GLX2YC302_c1649, GLX2YC302_rep_c5503, GLX2YC302_rep_c3617, GLX2YC302_rep_c4911, GLX2YC302_rep_c3074, GLX2YC302_rep_c4495, GLX2YC302_rep_c14838, GLX2YC302_c13344, GLX2YC302_c19661, GLX2YC302_rep_c10876, GLX2YC302_c10462, GLX2YC302_rep_c14582, GLX2YC302_c5919, GLX2YC302_c22831, GLX2YC302_c12374, GLX2YC302_rep_c4211, GLX2YC302_rep_c10380, GLX2YC302_c14430, G…
4	GO:0009606	tropism	biological_process	37	GLX2YC302_rep_c2947, GLX2YC302_c13384, GLX2YC302_c12631, GLX2YC302_c10897, GLX2YC302_c18955, GLX2YC302_c22240, GLX2YC302_c7467, GLX2YC302_c15007, GLX2YC302_c8232, GLX2YC302_c6919, GLX2YC302_c22272, GLX2YC302_c20785, GLX2YC302_c23312, GLX2YC302_c7201, GLX2YC302_c1112, GLX2YC302_c15594, GLX2YC302_c17248, GLX2YC302_c15212, GLX2YC302_c69, GLX2YC302_c20474, GLX2YC302_c20819, GLX2YC302_c11115, GLX2YC30…
3	GO:0050789	regulation of biological process	biological_process	609	GLX2YC302_rep_c2546, GLX2YC302_c11777, GLX2YC302_c20605, GLX2YC302_c12508, GLX2YC302_c16857, GLX2YC302_rep_c4959, GLX2YC302_c18746, GLX2YC302_c10883, GLX2YC302_c20335, GLX2YC302_c11833, GLX2YC302_c8362, GLX2YC302_c9176, GLX2YC302_c7540, GLX2YC302_c20142, GLX2YC302_c13144, GLX2YC302_c13107, GLX2YC302_c8738, GLX2YC302_c14069, GLX2YC302_c19629, GLX2YC302_c19945, GLX2YC302_c700, GLX2YC302_c7959, GLX2…
3	GO:0048869	cellular developmental process	biological_process	187	GLX2YC302_rep_c5723, GLX2YC302_c22086, GLX2YC302_c7450, GLX2YC302_rep_c3681, GLX2YC302_rep_c18627, GLX2YC302_rep_c3144, GLX2YC302_rep_c4862, GLX2YC302_c1882, GLX2YC302_c17643, GLX2YC302_c23257, GLX2YC302_rep_c2846, GLX2YC302_c9072, GLX2YC302_rep_c2718, GLX2YC302_rep_c2515, GLX2YC302_c15743, GLX2YC302_c9539, GLX2YC302_c1627, GLX2YC302_c22599, GLX2YC302_c8987, GLX2YC302_c17690, GLX2YC302_c8181, GLX…
3	GO:0009607	response to biotic stimulus	biological_process	363	GLX2YC302_c10707, GLX2YC302_rep_c3467, GLX2YC302_c988, GLX2YC302_c15538, GLX2YC302_c2176, GLX2YC302_c18288, GLX2YC302_c22417, GLX2YC302_c9678, GLX2YC302_c19109, GLX2YC302_c7353, GLX2YC302_rep_c7615, GLX2YC302_rep_c4234, GLX2YC302_c2148, GLX2YC302_c23257, GLX2YC302_rep_c2846, GLX2YC302_c12631, GLX2YC302_c10897, GLX2YC302_c18955, GLX2YC302_c6908, GLX2YC302_rep_c4901, GLX2YC302_c22983, GLX2YC302_c21…
4	GO:1901698	response to nitrogen compound	biological_process	1	GLX2YC302_rep_c5723
6	GO:0032774	RNA biosynthetic process	biological_process	1	GLX2YC302_c12713
3	GO:0016043	cellular component organization	biological_process	732	GLX2YC302_c22676, GLX2YC302_c22086, GLX2YC302_c9167, GLX2YC302_c6411, GLX2YC302_rep_c18627, GLX2YC302_rep_c3144, GLX2YC302_c15538, GLX2YC302_c17399, GLX2YC302_c1882, GLX2YC302_c13180, GLX2YC302_c8388, GLX2YC302_c6011, GLX2YC302_c2148, GLX2YC302_rep_c2782, GLX2YC302_c17643, GLX2YC302_c23257, GLX2YC302_rep_c2846, GLX2YC302_rep_c11040, GLX2YC302_c11552, GLX2YC302_c19749, GLX2YC302_c15479, GLX2YC302_…
4	GO:0030154	cell differentiation	biological_process	187	GLX2YC302_rep_c5723, GLX2YC302_c22086, GLX2YC302_c7450, GLX2YC302_rep_c3681, GLX2YC302_rep_c18627, GLX2YC302_rep_c3144, GLX2YC302_rep_c4862, GLX2YC302_c1882, GLX2YC302_c17643, GLX2YC302_c23257, GLX2YC302_rep_c2846, GLX2YC302_c9072, GLX2YC302_rep_c2718, GLX2YC302_rep_c2515, GLX2YC302_c15743, GLX2YC302_c9539, GLX2YC302_c1627, GLX2YC302_c22599, GLX2YC302_c8987, GLX2YC302_c17690, GLX2YC302_c8181, GLX…
5	GO:0036211	protein modification process	biological_process	883	GLX2YC302_c9360, GLX2YC302_c7450, GLX2YC302_rep_c3681, GLX2YC302_c14573, GLX2YC302_c10163, GLX2YC302_rep_c5939, GLX2YC302_rep_c4428, GLX2YC302_c15374, GLX2YC302_c9921, GLX2YC302_rep_c3677, GLX2YC302_c8878, GLX2YC302_rep_c6090, GLX2YC302_rep_c4081, GLX2YC302_rep_c4766, GLX2YC302_c10178, GLX2YC302_c19241, GLX2YC302_c22553, GLX2YC302_c23361, GLX2YC302_c8169, GLX2YC302_c12275, GLX2YC302_c16102, GLX2Y…
6	GO:0043588	skin development	biological_process	1	GLX2YC302_rep_c5723
6	GO:0080024	indolebutyric acid metabolic process	biological_process	1	GLX2YC302_rep_c5723
4	GO:0044281	small molecule metabolic process	biological_process	1	GLX2YC302_rep_c5723
6	GO:0006464	cellular protein modification process	biological_process	883	GLX2YC302_c9360, GLX2YC302_c7450, GLX2YC302_rep_c3681, GLX2YC302_c14573, GLX2YC302_c10163, GLX2YC302_rep_c5939, GLX2YC302_rep_c4428, GLX2YC302_c15374, GLX2YC302_c9921, GLX2YC302_rep_c3677, GLX2YC302_c8878, GLX2YC302_rep_c6090, GLX2YC302_rep_c4081, GLX2YC302_rep_c4766, GLX2YC302_c10178, GLX2YC302_c19241, GLX2YC302_c22553, GLX2YC302_c23361, GLX2YC302_c8169, GLX2YC302_c12275, GLX2YC302_c16102, GLX2Y…
4	GO:0008219	cell death	biological_process	93	GLX2YC302_c14573, GLX2YC302_c7601, GLX2YC302_c13523, GLX2YC302_c11074, GLX2YC302_c8927, GLX2YC302_c18636, GLX2YC302_c451, GLX2YC302_c1504, GLX2YC302_c427, GLX2YC302_c16015, GLX2YC302_rep_c2425, GLX2YC302_rep_c4073, GLX2YC302_c21911, GLX2YC302_c8241, GLX2YC302_c21861, GLX2YC302_c22012, GLX2YC302_rep_c5961, GLX2YC302_c23240, GLX2YC302_c1891, GLX2YC302_c178, GLX2YC302_rep_c13731, GLX2YC302_rep_c4959…
5	GO:0097305	response to alcohol	biological_process	1	GLX2YC302_rep_c5764
5	GO:0030163	protein catabolic process	biological_process	1	GLX2YC302_rep_c4590
5	GO:0009416	response to light stimulus	biological_process	1	GLX2YC302_rep_c4590
4	GO:0010035	response to inorganic substance	biological_process	2	GLX2YC302_rep_c4590, GLX2YC302_rep_c5764
4	GO:0009838	abscission	biological_process	14	GLX2YC302_c15470, GLX2YC302_c12810, GLX2YC302_c19758, GLX2YC302_c3647, GLX2YC302_c8161, GLX2YC302_c10198, GLX2YC302_c11488, GLX2YC302_c11671, GLX2YC302_rep_c23311, GLX2YC302_c10750, GLX2YC302_c9030, GLX2YC302_c8241, GLX2YC302_c6595, GLX2YC302_c13668
4	GO:0006139	nucleobase-containing compound metabolic process	biological_process	929	GLX2YC302_c12713, GLX2YC302_c9766, GLX2YC302_c940, GLX2YC302_c17399, GLX2YC302_c8591, GLX2YC302_c10002, GLX2YC302_c10225, GLX2YC302_rep_c4572, GLX2YC302_c22031, GLX2YC302_rep_c14521, GLX2YC302_c20287, GLX2YC302_rep_c3825, GLX2YC302_rep_c10800, GLX2YC302_c11323, GLX2YC302_c10, GLX2YC302_c10260, GLX2YC302_c22834, GLX2YC302_c22104, GLX2YC302_c13310, GLX2YC302_rep_c22995, GLX2YC302_c7967, GLX2YC302_r…
8	GO:0019722	calcium-mediated signaling	biological_process	1	GLX2YC302_rep_c4590
4	GO:0050794	regulation of cellular process	biological_process	564	GLX2YC302_rep_c3396, GLX2YC302_c9167, GLX2YC302_c2176, GLX2YC302_c18288, GLX2YC302_c22417, GLX2YC302_c9678, GLX2YC302_c19109, GLX2YC302_c6745, GLX2YC302_c22627, GLX2YC302_c22525, GLX2YC302_c13874, GLX2YC302_c8388, GLX2YC302_c6011, GLX2YC302_rep_c4259, GLX2YC302_rep_c18395, GLX2YC302_rep_c2947, GLX2YC302_c13384, GLX2YC302_c14573, GLX2YC302_c10398, GLX2YC302_c15252, GLX2YC302_c14124, GLX2YC302_rep_…
4	GO:0009415	response to water stimulus	biological_process	1	GLX2YC302_rep_c5764
4	GO:0006725	cellular aromatic compound metabolic process	biological_process	930	GLX2YC302_rep_c5723, GLX2YC302_c12713, GLX2YC302_c9766, GLX2YC302_c940, GLX2YC302_c17399, GLX2YC302_c8591, GLX2YC302_c10002, GLX2YC302_c10225, GLX2YC302_rep_c4572, GLX2YC302_c22031, GLX2YC302_rep_c14521, GLX2YC302_c20287, GLX2YC302_rep_c3825, GLX2YC302_rep_c10800, GLX2YC302_c11323, GLX2YC302_c10, GLX2YC302_c10260, GLX2YC302_c22834, GLX2YC302_c22104, GLX2YC302_c13310, GLX2YC302_rep_c22995, GLX2YC3…
4	GO:0009991	response to extracellular stimulus	biological_process	92	GLX2YC302_c1163, GLX2YC302_c7046, GLX2YC302_c9167, GLX2YC302_rep_c3909, GLX2YC302_rep_c3570, GLX2YC302_c9262, GLX2YC302_c19496, GLX2YC302_c16058, GLX2YC302_c15518, GLX2YC302_c11074, GLX2YC302_c21775, GLX2YC302_c103, GLX2YC302_c8653, GLX2YC302_rep_c19598, GLX2YC302_c11067, GLX2YC302_c17551, GLX2YC302_c12169, GLX2YC302_c9661, GLX2YC302_c8094, GLX2YC302_c1004, GLX2YC302_c15186, GLX2YC302_c20439, GLX…
5	GO:0048588	developmental cell growth	biological_process	1	GLX2YC302_rep_c5723
4	GO:0019222	regulation of metabolic process	biological_process	50	GLX2YC302_rep_c2546, GLX2YC302_c11777, GLX2YC302_c20605, GLX2YC302_c12508, GLX2YC302_c16857, GLX2YC302_rep_c4959, GLX2YC302_c18746, GLX2YC302_c10883, GLX2YC302_c20335, GLX2YC302_c11833, GLX2YC302_c8362, GLX2YC302_c9176, GLX2YC302_c7540, GLX2YC302_c20142, GLX2YC302_c13144, GLX2YC302_c13107, GLX2YC302_c8738, GLX2YC302_c14069, GLX2YC302_c19629, GLX2YC302_c19945, GLX2YC302_c700, GLX2YC302_c7959, GLX2…
3	GO:0044706	multi-multicellular organism process	biological_process	81	GLX2YC302_c20097, GLX2YC302_c18505, GLX2YC302_c14497, GLX2YC302_c13492, GLX2YC302_c13724, GLX2YC302_c22737, GLX2YC302_c16759, GLX2YC302_c9548, GLX2YC302_c12045, GLX2YC302_c22023, GLX2YC302_c16821, GLX2YC302_c6059, GLX2YC302_rep_c5950, GLX2YC302_rep_c3527, GLX2YC302_rep_c3414, GLX2YC302_c15186, GLX2YC302_c7146, GLX2YC302_c7932, GLX2YC302_c17966, GLX2YC302_rep_c3873, GLX2YC302_c20409, GLX2YC302_c12…
4	GO:1901575	organic substance catabolic process	biological_process	1	GLX2YC302_rep_c4590
3	GO:0044767	single-organism developmental process	biological_process	420	GLX2YC302_c22086, GLX2YC302_c2148, GLX2YC302_c23257, GLX2YC302_c12631, GLX2YC302_c10897, GLX2YC302_c18955, GLX2YC302_c22240, GLX2YC302_c15470, GLX2YC302_c12810, GLX2YC302_c19758, GLX2YC302_c19857, GLX2YC302_c17411, GLX2YC302_c12464, GLX2YC302_c3647, GLX2YC302_c8161, GLX2YC302_c13254, GLX2YC302_rep_c2986, GLX2YC302_rep_c5368, GLX2YC302_c21778, GLX2YC302_c12750, GLX2YC302_c12043, GLX2YC302_c11614, …
3	GO:0009719	response to endogenous stimulus	biological_process	511	GLX2YC302_rep_c3396, GLX2YC302_c9167, GLX2YC302_c22089, GLX2YC302_rep_c4862, GLX2YC302_rep_c3185, GLX2YC302_c8388, GLX2YC302_c6011, GLX2YC302_c2148, GLX2YC302_rep_c13521, GLX2YC302_c23257, GLX2YC302_c9072, GLX2YC302_c12631, GLX2YC302_c10897, GLX2YC302_c18955, GLX2YC302_c22240, GLX2YC302_c10398, GLX2YC302_c15252, GLX2YC302_c14124, GLX2YC302_rep_c4901, GLX2YC302_c22983, GLX2YC302_rep_c2413, GLX2YC3…
4	GO:0046483	heterocycle metabolic process	biological_process	930	GLX2YC302_rep_c5723, GLX2YC302_c12713, GLX2YC302_c9766, GLX2YC302_c940, GLX2YC302_c17399, GLX2YC302_c8591, GLX2YC302_c10002, GLX2YC302_c10225, GLX2YC302_rep_c4572, GLX2YC302_c22031, GLX2YC302_rep_c14521, GLX2YC302_c20287, GLX2YC302_rep_c3825, GLX2YC302_rep_c10800, GLX2YC302_c11323, GLX2YC302_c10, GLX2YC302_c10260, GLX2YC302_c22834, GLX2YC302_c22104, GLX2YC302_c13310, GLX2YC302_rep_c22995, GLX2YC3…
5	GO:0071695	anatomical structure maturation	biological_process	11	GLX2YC302_c17644, GLX2YC302_c8680, GLX2YC302_rep_c19384, GLX2YC302_c574, GLX2YC302_c2156, GLX2YC302_rep_c3457, GLX2YC302_c10760, GLX2YC302_c2185, GLX2YC302_c15088, GLX2YC302_c13593, GLX2YC302_rep_c3392
5	GO:0009737	response to abscisic acid stimulus	biological_process	1	GLX2YC302_rep_c5764
4	GO:1901360	organic cyclic compound metabolic process	biological_process	930	GLX2YC302_rep_c5723, GLX2YC302_c12713, GLX2YC302_c9766, GLX2YC302_c940, GLX2YC302_c17399, GLX2YC302_c8591, GLX2YC302_c10002, GLX2YC302_c10225, GLX2YC302_rep_c4572, GLX2YC302_c22031, GLX2YC302_rep_c14521, GLX2YC302_c20287, GLX2YC302_rep_c3825, GLX2YC302_rep_c10800, GLX2YC302_c11323, GLX2YC302_c10, GLX2YC302_c10260, GLX2YC302_c22834, GLX2YC302_c22104, GLX2YC302_c13310, GLX2YC302_rep_c22995, GLX2YC3…
4	GO:0009314	response to radiation	biological_process	1	GLX2YC302_rep_c4590
3	GO:0006950	response to stress	biological_process	1243	GLX2YC302_rep_c5764, GLX2YC302_c18260, GLX2YC302_c9766, GLX2YC302_c2026, GLX2YC302_c19373, GLX2YC302_c9216, GLX2YC302_c8216, GLX2YC302_c10122, GLX2YC302_c20625, GLX2YC302_rep_c4895, GLX2YC302_c1163, GLX2YC302_c940, GLX2YC302_c7046, GLX2YC302_c7899, GLX2YC302_c2240, GLX2YC302_rep_c3270, GLX2YC302_rep_c3467, GLX2YC302_c988, GLX2YC302_c6227, GLX2YC302_c22016, GLX2YC302_rep_c4617, GLX2YC302_c1499, GL…
4	GO:0055114	oxidation-reduction process	biological_process	2	GLX2YC302_rep_c4590, GLX2YC302_rep_c5723
6	GO:0030855	epithelial cell differentiation	biological_process	1	GLX2YC302_rep_c5723
4	GO:0043170	macromolecule metabolic process	biological_process	2230	GLX2YC302_rep_c3933, GLX2YC302_rep_c3844, GLX2YC302_c1649, GLX2YC302_rep_c5503, GLX2YC302_rep_c3617, GLX2YC302_rep_c4911, GLX2YC302_rep_c3074, GLX2YC302_rep_c4495, GLX2YC302_rep_c14838, GLX2YC302_c13344, GLX2YC302_c19661, GLX2YC302_rep_c10876, GLX2YC302_c10462, GLX2YC302_rep_c14582, GLX2YC302_c5919, GLX2YC302_c22831, GLX2YC302_c12374, GLX2YC302_rep_c4211, GLX2YC302_rep_c10380, GLX2YC302_c14430, G…
2	GO:0051704	multi-organism process	biological_process	82	GLX2YC302_c20097, GLX2YC302_c18505, GLX2YC302_c14497, GLX2YC302_c13492, GLX2YC302_c13724, GLX2YC302_c22737, GLX2YC302_c16759, GLX2YC302_c9548, GLX2YC302_c12045, GLX2YC302_c22023, GLX2YC302_c16821, GLX2YC302_c6059, GLX2YC302_rep_c5950, GLX2YC302_rep_c3527, GLX2YC302_rep_c3414, GLX2YC302_c15186, GLX2YC302_c7146, GLX2YC302_c7932, GLX2YC302_c17966, GLX2YC302_rep_c3873, GLX2YC302_c20409, GLX2YC302_c12…
3	GO:0016049	cell growth	biological_process	151	GLX2YC302_rep_c5723, GLX2YC302_c9167, GLX2YC302_rep_c4862, GLX2YC302_c8591, GLX2YC302_c10002, GLX2YC302_c23257, GLX2YC302_c15479, GLX2YC302_c15743, GLX2YC302_c9539, GLX2YC302_c22599, GLX2YC302_c8987, GLX2YC302_c8181, GLX2YC302_c1442, GLX2YC302_c1992, GLX2YC302_c21775, GLX2YC302_c22319, GLX2YC302_c15098, GLX2YC302_c16364, GLX2YC302_c1767, GLX2YC302_c5948, GLX2YC302_c10981, GLX2YC302_rep_c20436, GL…
3	GO:0051606	detection of stimulus	biological_process	1	GLX2YC302_rep_c4590
2	GO:0009987	cellular process	biological_process	5345	GLX2YC302_c20097, GLX2YC302_c18505, GLX2YC302_c14497, GLX2YC302_c13492, GLX2YC302_c13724, GLX2YC302_c22737, GLX2YC302_c16759, GLX2YC302_c9548, GLX2YC302_c12045, GLX2YC302_c22023, GLX2YC302_c16821, GLX2YC302_c6059, GLX2YC302_rep_c3933, GLX2YC302_rep_c3844, GLX2YC302_c1649, GLX2YC302_rep_c5503, GLX2YC302_rep_c3617, GLX2YC302_rep_c4911, GLX2YC302_rep_c3074, GLX2YC302_rep_c4495, GLX2YC302_rep_c14838,…
4	GO:0006082	organic acid metabolic process	biological_process	1	GLX2YC302_rep_c5723
2	GO:0065007	biological regulation	biological_process	726	GLX2YC302_rep_c2546, GLX2YC302_c11777, GLX2YC302_c20605, GLX2YC302_c12508, GLX2YC302_c16857, GLX2YC302_rep_c4959, GLX2YC302_c18746, GLX2YC302_c10883, GLX2YC302_c20335, GLX2YC302_c11833, GLX2YC302_c8362, GLX2YC302_c9176, GLX2YC302_c7540, GLX2YC302_c20142, GLX2YC302_c13144, GLX2YC302_c13107, GLX2YC302_c8738, GLX2YC302_c14069, GLX2YC302_c19629, GLX2YC302_c19945, GLX2YC302_c700, GLX2YC302_c7959, GLX2…
4	GO:1901700	response to oxygen-containing compound	biological_process	2	GLX2YC302_rep_c5764, GLX2YC302_rep_c5723
7	GO:0019932	second-messenger-mediated signaling	biological_process	1	GLX2YC302_rep_c4590
7	GO:2000112	regulation of cellular macromolecule biosynthetic process	biological_process	1	GLX2YC302_c12713
5	GO:0033993	response to lipid	biological_process	1	GLX2YC302_rep_c5764
5	GO:0010053	root epidermal cell differentiation	biological_process	1	GLX2YC302_rep_c5723
4	GO:0009725	response to hormone stimulus	biological_process	2	GLX2YC302_rep_c5723, GLX2YC302_rep_c5764
1	GO:0008150	biological_process	biological_process	7694	GLX2YC302_c20596, GLX2YC302_c22500, GLX2YC302_c9120, GLX2YC302_rep_c4211, GLX2YC302_c940, GLX2YC302_c11417, GLX2YC302_c9167, GLX2YC302_rep_c4862, GLX2YC302_rep_c3185, GLX2YC302_c5994, GLX2YC302_rep_c22957, GLX2YC302_c17643, GLX2YC302_c22871, GLX2YC302_c18581, GLX2YC302_c12631, GLX2YC302_c12187, GLX2YC302_c19749, GLX2YC302_c21617, GLX2YC302_c10897, GLX2YC302_c18955, GLX2YC302_c22240, GLX2YC302_c10…
4	GO:1901564	organonitrogen compound metabolic process	biological_process	1	GLX2YC302_rep_c5723
3	GO:0022414	reproductive process	biological_process	259	GLX2YC302_c20097, GLX2YC302_c18505, GLX2YC302_c14497, GLX2YC302_c13492, GLX2YC302_c13724, GLX2YC302_c22737, GLX2YC302_c16759, GLX2YC302_c9548, GLX2YC302_c12045, GLX2YC302_c22023, GLX2YC302_c16821, GLX2YC302_c6059, GLX2YC302_c22086, GLX2YC302_c2148, GLX2YC302_c23257, GLX2YC302_c12631, GLX2YC302_c10897, GLX2YC302_c18955, GLX2YC302_c22240, GLX2YC302_c15470, GLX2YC302_c12810, GLX2YC302_c19758, GLX2YC…
5	GO:0009733	response to auxin stimulus	biological_process	1	GLX2YC302_rep_c5723
2	GO:0008152	metabolic process	biological_process	5606	GLX2YC302_rep_c3933, GLX2YC302_rep_c3844, GLX2YC302_c1649, GLX2YC302_rep_c5503, GLX2YC302_rep_c3617, GLX2YC302_rep_c4911, GLX2YC302_rep_c3074, GLX2YC302_rep_c4495, GLX2YC302_rep_c14838, GLX2YC302_c13344, GLX2YC302_c19661, GLX2YC302_rep_c10876, GLX2YC302_c10462, GLX2YC302_rep_c14582, GLX2YC302_c5919, GLX2YC302_c22831, GLX2YC302_c12374, GLX2YC302_rep_c4211, GLX2YC302_rep_c10380, GLX2YC302_c14430, G…
5	GO:0019438	aromatic compound biosynthetic process	biological_process	1	GLX2YC302_c12713
6	GO:0015851	nucleobase transport	biological_process	1	GLX2YC302_c786
7	GO:0040029	regulation of gene expression, epigenetic	biological_process	49	GLX2YC302_rep_c2546, GLX2YC302_c11777, GLX2YC302_c20605, GLX2YC302_c12508, GLX2YC302_c16857, GLX2YC302_rep_c4959, GLX2YC302_c18746, GLX2YC302_c10883, GLX2YC302_c20335, GLX2YC302_c11833, GLX2YC302_c8362, GLX2YC302_c9176, GLX2YC302_c7540, GLX2YC302_c20142, GLX2YC302_c13144, GLX2YC302_c13107, GLX2YC302_c8738, GLX2YC302_c14069, GLX2YC302_c19629, GLX2YC302_c19945, GLX2YC302_c700, GLX2YC302_c7959, GLX2…
2	GO:0032502	developmental process	biological_process	991	GLX2YC302_c22086, GLX2YC302_c2148, GLX2YC302_c23257, GLX2YC302_c12631, GLX2YC302_c10897, GLX2YC302_c18955, GLX2YC302_c22240, GLX2YC302_c15470, GLX2YC302_c12810, GLX2YC302_c19758, GLX2YC302_c19857, GLX2YC302_c17411, GLX2YC302_c12464, GLX2YC302_c3647, GLX2YC302_c8161, GLX2YC302_c13254, GLX2YC302_rep_c2986, GLX2YC302_rep_c5368, GLX2YC302_c21778, GLX2YC302_c12750, GLX2YC302_c12043, GLX2YC302_c11614, …
4	GO:0009593	detection of chemical stimulus	biological_process	1	GLX2YC302_rep_c4590
3	GO:0048610	cellular process involved in reproduction	biological_process	12	GLX2YC302_c20097, GLX2YC302_c18505, GLX2YC302_c14497, GLX2YC302_c13492, GLX2YC302_c13724, GLX2YC302_c22737, GLX2YC302_c16759, GLX2YC302_c9548, GLX2YC302_c12045, GLX2YC302_c22023, GLX2YC302_c16821, GLX2YC302_c6059
4	GO:0044249	cellular biosynthetic process	biological_process	561	GLX2YC302_rep_c3933, GLX2YC302_rep_c3844, GLX2YC302_c1649, GLX2YC302_rep_c5503, GLX2YC302_rep_c3617, GLX2YC302_rep_c4911, GLX2YC302_rep_c3074, GLX2YC302_rep_c4495, GLX2YC302_rep_c14838, GLX2YC302_c13344, GLX2YC302_c19661, GLX2YC302_rep_c10876, GLX2YC302_c10462, GLX2YC302_rep_c14582, GLX2YC302_c5919, GLX2YC302_c22831, GLX2YC302_c12374, GLX2YC302_rep_c4211, GLX2YC302_rep_c10380, GLX2YC302_c14430, G…
5	GO:0060255	regulation of macromolecule metabolic process	biological_process	50	GLX2YC302_rep_c2546, GLX2YC302_c11777, GLX2YC302_c20605, GLX2YC302_c12508, GLX2YC302_c16857, GLX2YC302_rep_c4959, GLX2YC302_c18746, GLX2YC302_c10883, GLX2YC302_c20335, GLX2YC302_c11833, GLX2YC302_c8362, GLX2YC302_c9176, GLX2YC302_c7540, GLX2YC302_c20142, GLX2YC302_c13144, GLX2YC302_c13107, GLX2YC302_c8738, GLX2YC302_c14069, GLX2YC302_c19629, GLX2YC302_c19945, GLX2YC302_c700, GLX2YC302_c7959, GLX2…
4	GO:0007049	cell cycle	biological_process	155	GLX2YC302_c359, GLX2YC302_c13449, GLX2YC302_rep_c18627, GLX2YC302_rep_c3144, GLX2YC302_c8591, GLX2YC302_c10002, GLX2YC302_c20729, GLX2YC302_c1882, GLX2YC302_rep_c5409, GLX2YC302_c17643, GLX2YC302_c14573, GLX2YC302_c11552, GLX2YC302_c18636, GLX2YC302_c15098, GLX2YC302_c19926, GLX2YC302_c8241, GLX2YC302_c12549, GLX2YC302_c607, GLX2YC302_c18942, GLX2YC302_rep_c22931, GLX2YC302_rep_c6777, GLX2YC302_c…
2	GO:0032501	multicellular organismal process	biological_process	982	GLX2YC302_c20097, GLX2YC302_c18505, GLX2YC302_c14497, GLX2YC302_c13492, GLX2YC302_c13724, GLX2YC302_c22737, GLX2YC302_c16759, GLX2YC302_c9548, GLX2YC302_c12045, GLX2YC302_c22023, GLX2YC302_c16821, GLX2YC302_c6059, GLX2YC302_c22086, GLX2YC302_c2148, GLX2YC302_c23257, GLX2YC302_c12631, GLX2YC302_c10897, GLX2YC302_c18955, GLX2YC302_c22240, GLX2YC302_c15470, GLX2YC302_c12810, GLX2YC302_c19758, GLX2YC…
5	GO:0060429	epithelium development	biological_process	1	GLX2YC302_rep_c5723
6	GO:0035556	intracellular signal transduction	biological_process	2	GLX2YC302_rep_c4590, GLX2YC302_c12848
4	GO:0019538	protein metabolic process	biological_process	2009	GLX2YC302_rep_c3933, GLX2YC302_rep_c3844, GLX2YC302_c1649, GLX2YC302_rep_c5503, GLX2YC302_rep_c3617, GLX2YC302_rep_c4911, GLX2YC302_rep_c3074, GLX2YC302_rep_c4495, GLX2YC302_rep_c14838, GLX2YC302_c13344, GLX2YC302_c19661, GLX2YC302_rep_c10876, GLX2YC302_c10462, GLX2YC302_rep_c14582, GLX2YC302_c5919, GLX2YC302_c22831, GLX2YC302_c12374, GLX2YC302_rep_c4211, GLX2YC302_rep_c10380, GLX2YC302_c14430, G…
6	GO:0019752	carboxylic acid metabolic process	biological_process	1	GLX2YC302_rep_c5723
6	GO:0031326	regulation of cellular biosynthetic process	biological_process	1	GLX2YC302_c12713
4	GO:0050793	regulation of developmental process	biological_process	1	GLX2YC302_rep_c4590
