# Supplementary material for: High-throughput transcriptome sequencing and preliminary functional analysis in four Neotropical tree species
Source: BMC Genomics. 2014 Mar 27;15(1):238. doi: 10.1186/1471-2164-15-238 (PMC3986928; doi:10.1186/1471-2164-15-238)
Supplement: Supplementary file 13 — Additional file 13: Table S5: Number of contigs belonging to each biological process (GO terms level 3) in each species (the columns sum up to more than the number of assembled contigs because each contig can belong to several GO terms). Cg: Carapa guianensis; Ef: Eperua falcata; Sg: Symphonia globulifera; Vs: Virola surinamensis. (XLS 1 MB) [file 12864_2014_7044_MOESM13_ESM.xls]

## Sheet: sg_combined_graph_cellular
Level	GO ID	Term	Type	#Seqs	Sequences
5	GO:0043229	intracellular organelle	cellular_component	3528	GLX2YC303_c31, GLX2YC303_c47, GLX2YC303_c63, GLX2YC303_c215, GLX2YC303_c263, GLX2YC303_c269, GLX2YC303_c371, GLX2YC303_c384, GLX2YC303_c494, GLX2YC303_c638, GLX2YC303_c749, GLX2YC303_c755, GLX2YC303_c859, GLX2YC303_c902, GLX2YC303_c1044, GLX2YC303_c1279,
6	GO:0005829	cytosol	cellular_component	1062	GLX2YC303_c5, GLX2YC303_c6, GLX2YC303_c20, GLX2YC303_c26, GLX2YC303_c45, GLX2YC303_c56, GLX2YC303_c59, GLX2YC303_c62, GLX2YC303_c63, GLX2YC303_c84, GLX2YC303_c85, GLX2YC303_c100, GLX2YC303_c112, GLX2YC303_c119, GLX2YC303_c120, GLX2YC303_c126, GLX2YC303_c141, GLX2YC303_c152, GLX2YC303_c160, GLX2YC303_c162, GLX2YC303_c171, GLX2YC303_c182, GLX2YC303_c193, GLX2YC303_c196, GLX2YC303_c211, GLX2YC303_c2…
2	GO:0030054	cell junction	cellular_component	1	GLX2YC303_c7379
5	GO:0005618	cell wall	cellular_component	267	GLX2YC303_c33, GLX2YC303_c56, GLX2YC303_c94, GLX2YC303_c174, GLX2YC303_c218, GLX2YC303_c319, GLX2YC303_c377, GLX2YC303_c414, GLX2YC303_c432, GLX2YC303_c503, GLX2YC303_c526, GLX2YC303_c640, GLX2YC303_c732, GLX2YC303_c786, GLX2YC303_c804, GLX2YC303_c826, GLX2YC303_c874, GLX2YC303_c916, GLX2YC303_c925, GLX2YC303_c967, GLX2YC303_c1005, GLX2YC303_c1008, GLX2YC303_c1032, GLX2YC303_c1045, GLX2YC303_c106…
8	GO:0005764	lysosome	cellular_component	2	GLX2YC303_c8441, GLX2YC303_c8903
6	GO:0030863	cortical cytoskeleton	cellular_component	1	GLX2YC303_c7379
2	GO:0032991	macromolecular complex	cellular_component	329	GLX2YC303_c37, GLX2YC303_c100, GLX2YC303_c221, GLX2YC303_c225, GLX2YC303_c375, GLX2YC303_c588, GLX2YC303_c621, GLX2YC303_c627, GLX2YC303_c682, GLX2YC303_c683, GLX2YC303_c718, GLX2YC303_c854, GLX2YC303_c870, GLX2YC303_c928, GLX2YC303_c993, GLX2YC303_c1004, GLX2YC303_c1129, GLX2YC303_c1242, GLX2YC303_c1331, GLX2YC303_c1344, GLX2YC303_c1346, GLX2YC303_c1396, GLX2YC303_c1418, GLX2YC303_c1422, GLX2YC3…
6	GO:0005840	ribosome	cellular_component	328	GLX2YC303_c37, GLX2YC303_c100, GLX2YC303_c221, GLX2YC303_c225, GLX2YC303_c375, GLX2YC303_c588, GLX2YC303_c621, GLX2YC303_c627, GLX2YC303_c682, GLX2YC303_c683, GLX2YC303_c718, GLX2YC303_c854, GLX2YC303_c870, GLX2YC303_c928, GLX2YC303_c993, GLX2YC303_c1004, GLX2YC303_c1129, GLX2YC303_c1242, GLX2YC303_c1331, GLX2YC303_c1344, GLX2YC303_c1346, GLX2YC303_c1396, GLX2YC303_c1418, GLX2YC303_c1422, GLX2YC3…
6	GO:0044448	cell cortex part	cellular_component	1	GLX2YC303_c7379
6	GO:0043231	intracellular membrane-bounded organelle	cellular_component	3340	GLX2YC303_c31, GLX2YC303_c47, GLX2YC303_c63, GLX2YC303_c215, GLX2YC303_c263, GLX2YC303_c269, GLX2YC303_c371, GLX2YC303_c384, GLX2YC303_c494, GLX2YC303_c638, GLX2YC303_c749, GLX2YC303_c755, GLX2YC303_c859, GLX2YC303_c902, GLX2YC303_c1044, GLX2YC303_c1279,
3	GO:0043234	protein complex	cellular_component	1	GLX2YC303_c7379
8	GO:0015630	microtubule cytoskeleton	cellular_component	1	GLX2YC303_c7379
4	GO:0030312	external encapsulating structure	cellular_component	269	GLX2YC303_c33, GLX2YC303_c56, GLX2YC303_c94, GLX2YC303_c174, GLX2YC303_c218, GLX2YC303_c319, GLX2YC303_c377, GLX2YC303_c414, GLX2YC303_c432, GLX2YC303_c503, GLX2YC303_c526, GLX2YC303_c640, GLX2YC303_c732, GLX2YC303_c786, GLX2YC303_c804, GLX2YC303_c826, GLX2YC303_c874, GLX2YC303_c916, GLX2YC303_c925, GLX2YC303_c967, GLX2YC303_c1005, GLX2YC303_c1008, GLX2YC303_c1032, GLX2YC303_c1045, GLX2YC303_c106…
7	GO:0000323	lytic vacuole	cellular_component	2	GLX2YC303_c8441, GLX2YC303_c8903
4	GO:0031967	organelle envelope	cellular_component	31	GLX2YC303_rep_c5849, GLX2YC303_c6, GLX2YC303_c34, GLX2YC303_c789, GLX2YC303_c858, GLX2YC303_c1373, GLX2YC303_rep_c1742, GLX2YC303_c2140, GLX2YC303_rep_c2401, GLX2YC303_rep_c2686, GLX2YC303_rep_c3170, GLX2YC303_rep_c3178, GLX2YC303_rep_c4005, GLX2YC303_rep_c4074, GLX2YC303_c4330, GLX2YC303_c5448, GLX2YC303_c5942, GLX2YC303_c6093, GLX2YC303_c6606, GLX2YC303_rep_c6966, GLX2YC303_c7106, GLX2YC303_c72…
7	GO:0005856	cytoskeleton	cellular_component	77	GLX2YC303_c7379, GLX2YC303_c11, GLX2YC303_c160, GLX2YC303_c211, GLX2YC303_c668, GLX2YC303_c1136, GLX2YC303_c1307, GLX2YC303_c1380, GLX2YC303_c1482, GLX2YC303_rep_c1753, GLX2YC303_rep_c1806, GLX2YC303_rep_c1838, GLX2YC303_rep_c1890, GLX2YC303_rep_c2010, GLX2YC303_rep_c2091, GLX2YC303_rep_c2098, GLX2YC303_rep_c2151, GLX2YC303_rep_c2168, GLX2YC303_c2203, GLX2YC303_rep_c2236, GLX2YC303_rep_c2331, GLX…
8	GO:0005777	peroxisome	cellular_component	128	GLX2YC303_c31, GLX2YC303_c47, GLX2YC303_c63, GLX2YC303_c215, GLX2YC303_c263, GLX2YC303_c269, GLX2YC303_c371, GLX2YC303_c384, GLX2YC303_c494, GLX2YC303_c638, GLX2YC303_c749, GLX2YC303_c755, GLX2YC303_c859, GLX2YC303_c902, GLX2YC303_c1044, GLX2YC303_c1279, GLX2YC303_c1377, GLX2YC303_c1525, GLX2YC303_rep_c1545, GLX2YC303_rep_c1748, GLX2YC303_rep_c1792, GLX2YC303_rep_c1812, GLX2YC303_rep_c1832, GLX2Y…
6	GO:0005739	mitochondrion	cellular_component	778	GLX2YC303_c4, GLX2YC303_c6, GLX2YC303_c13, GLX2YC303_c25, GLX2YC303_c31, GLX2YC303_c35, GLX2YC303_c39, GLX2YC303_c40, GLX2YC303_c47, GLX2YC303_c90, GLX2YC303_c92, GLX2YC303_c99, GLX2YC303_c110, GLX2YC303_c112, GLX2YC303_c120, GLX2YC303_c127, GLX2YC303_c191, GLX2YC303_c192, GLX2YC303_c212, GLX2YC303_c217, GLX2YC303_c224, GLX2YC303_c227, GLX2YC303_c244, GLX2YC303_c252, GLX2YC303_c257, GLX2YC303_c26…
6	GO:0005730	nucleolus	cellular_component	135	GLX2YC303_c68, GLX2YC303_c141, GLX2YC303_c221, GLX2YC303_c375, GLX2YC303_c524, GLX2YC303_c588, GLX2YC303_c719, GLX2YC303_c732, GLX2YC303_c869, GLX2YC303_c880, GLX2YC303_c967, GLX2YC303_c1045, GLX2YC303_c1129, GLX2YC303_c1137, GLX2YC303_c1171, GLX2YC303_c1242, GLX2YC303_c1305, GLX2YC303_c1342, GLX2YC303_c1373, GLX2YC303_c1389, GLX2YC303_c1420, GLX2YC303_c1433, GLX2YC303_rep_c1728, GLX2YC303_rep_c1…
7	GO:0005874	microtubule	cellular_component	1	GLX2YC303_c7379
7	GO:0031981	nuclear lumen	cellular_component	193	GLX2YC303_c42, GLX2YC303_c85, GLX2YC303_c114, GLX2YC303_c145, GLX2YC303_c182, GLX2YC303_c301, GLX2YC303_c518, GLX2YC303_c719, GLX2YC303_c781, GLX2YC303_c787, GLX2YC303_c1018, GLX2YC303_c1052, GLX2YC303_c1200, GLX2YC303_c1407, GLX2YC303_c1533, GLX2YC303_rep_c1658, GLX2YC303_rep_c1863, GLX2YC303_rep_c2123, GLX2YC303_rep_c2335, GLX2YC303_rep_c2692, GLX2YC303_rep_c2776, GLX2YC303_rep_c3452, GLX2YC303…
4	GO:0005622	intracellular	cellular_component	4458	GLX2YC303_c31, GLX2YC303_c47, GLX2YC303_c63, GLX2YC303_c215, GLX2YC303_c263, GLX2YC303_c269, GLX2YC303_c371, GLX2YC303_c384, GLX2YC303_c494, GLX2YC303_c638, GLX2YC303_c749, GLX2YC303_c755, GLX2YC303_c859, GLX2YC303_c902, GLX2YC303_c1044, GLX2YC303_c1279,
2	GO:0005623	cell	cellular_component	4900	GLX2YC303_c33, GLX2YC303_c56, GLX2YC303_c94, GLX2YC303_c174, GLX2YC303_c218, GLX2YC303_c319, GLX2YC303_c377, GLX2YC303_c414, GLX2YC303_c432, GLX2YC303_c503, GLX2YC303_c526, GLX2YC303_c640, GLX2YC303_c732, GLX2YC303_c786, GLX2YC303_c804, GLX2YC303_c826, GL
7	GO:0009532	plastid stroma	cellular_component	1	GLX2YC303_rep_c5849
4	GO:0009506	plasmodesma	cellular_component	1	GLX2YC303_c7379
6	GO:0044435	plastid part	cellular_component	1	GLX2YC303_rep_c5849
2	GO:0043226	organelle	cellular_component	3528	GLX2YC303_c31, GLX2YC303_c47, GLX2YC303_c63, GLX2YC303_c215, GLX2YC303_c263, GLX2YC303_c269, GLX2YC303_c371, GLX2YC303_c384, GLX2YC303_c494, GLX2YC303_c638, GLX2YC303_c749, GLX2YC303_c755, GLX2YC303_c859, GLX2YC303_c902, GLX2YC303_c1044, GLX2YC303_c1279,
6	GO:0009536	plastid	cellular_component	1533	GLX2YC303_rep_c5849, GLX2YC303_c6, GLX2YC303_c12, GLX2YC303_c15, GLX2YC303_c17, GLX2YC303_c29, GLX2YC303_c33, GLX2YC303_c35, GLX2YC303_c36, GLX2YC303_c48, GLX2YC303_c49, GLX2YC303_c58, GLX2YC303_c59, GLX2YC303_c63, GLX2YC303_c65, GLX2YC303_c73, GLX2YC303_c75, GLX2YC303_c83, GLX2YC303_c85, GLX2YC303_c96, GLX2YC303_c99, GLX2YC303_c107, GLX2YC303_c112, GLX2YC303_c133, GLX2YC303_c144, GLX2YC303_c146,…
8	GO:0009941	chloroplast envelope	cellular_component	1	GLX2YC303_rep_c5849
7	GO:0042651	thylakoid membrane	cellular_component	1	GLX2YC303_rep_c5849
4	GO:0031984	organelle subcompartment	cellular_component	1	GLX2YC303_rep_c5849
2	GO:0031974	membrane-enclosed lumen	cellular_component	193	GLX2YC303_c42, GLX2YC303_c85, GLX2YC303_c114, GLX2YC303_c145, GLX2YC303_c182, GLX2YC303_c301, GLX2YC303_c518, GLX2YC303_c719, GLX2YC303_c781, GLX2YC303_c787, GLX2YC303_c1018, GLX2YC303_c1052, GLX2YC303_c1200, GLX2YC303_c1407, GLX2YC303_c1533, GLX2YC303_rep_c1658, GLX2YC303_rep_c1863, GLX2YC303_rep_c2123, GLX2YC303_rep_c2335, GLX2YC303_rep_c2692, GLX2YC303_rep_c2776, GLX2YC303_rep_c3452, GLX2YC303…
4	GO:0031975	envelope	cellular_component	31	GLX2YC303_rep_c5849, GLX2YC303_c6, GLX2YC303_c34, GLX2YC303_c789, GLX2YC303_c858, GLX2YC303_c1373, GLX2YC303_rep_c1742, GLX2YC303_c2140, GLX2YC303_rep_c2401, GLX2YC303_rep_c2686, GLX2YC303_rep_c3170, GLX2YC303_rep_c3178, GLX2YC303_rep_c4005, GLX2YC303_rep_c4074, GLX2YC303_c4330, GLX2YC303_c5448, GLX2YC303_c5942, GLX2YC303_c6093, GLX2YC303_c6606, GLX2YC303_rep_c6966, GLX2YC303_c7106, GLX2YC303_c72…
6	GO:0043232	intracellular non-membrane-bounded organelle	cellular_component	482	GLX2YC303_c7379, GLX2YC303_c11, GLX2YC303_c160, GLX2YC303_c211, GLX2YC303_c668, GLX2YC303_c1136, GLX2YC303_c1307, GLX2YC303_c1380, GLX2YC303_c1482, GLX2YC303_rep_c1753, GLX2YC303_rep_c1806, GLX2YC303_rep_c1838, GLX2YC303_rep_c1890, GLX2YC303_rep_c2010, GLX2YC303_rep_c2091, GLX2YC303_rep_c2098, GLX2YC303_rep_c2151, GLX2YC303_rep_c2168, GLX2YC303_c2203, GLX2YC303_rep_c2236, GLX2YC303_rep_c2331, GLX…
4	GO:0005615	extracellular space	cellular_component	5	GLX2YC303_c1282, GLX2YC303_rep_c1717, GLX2YC303_c4801, GLX2YC303_rep_c7565, GLX2YC303_c10134
4	GO:0043233	organelle lumen	cellular_component	193	GLX2YC303_c42, GLX2YC303_c85, GLX2YC303_c114, GLX2YC303_c145, GLX2YC303_c182, GLX2YC303_c301, GLX2YC303_c518, GLX2YC303_c719, GLX2YC303_c781, GLX2YC303_c787, GLX2YC303_c1018, GLX2YC303_c1052, GLX2YC303_c1200, GLX2YC303_c1407, GLX2YC303_c1533, GLX2YC303_rep_c1658, GLX2YC303_rep_c1863, GLX2YC303_rep_c2123, GLX2YC303_rep_c2335, GLX2YC303_rep_c2692, GLX2YC303_rep_c2776, GLX2YC303_rep_c3452, GLX2YC303…
1	GO:0005575	cellular_component	cellular_component	5181	GLX2YC303_c33, GLX2YC303_c56, GLX2YC303_c94, GLX2YC303_c174, GLX2YC303_c218, GLX2YC303_c319, GLX2YC303_c377, GLX2YC303_c414, GLX2YC303_c432, GLX2YC303_c503, GLX2YC303_c526, GLX2YC303_c640, GLX2YC303_c732, GLX2YC303_c786, GLX2YC303_c804, GLX2YC303_c826, GL
2	GO:0055044	symplast	cellular_component	1	GLX2YC303_c7379
6	GO:0005768	endosome	cellular_component	45	GLX2YC303_c421, GLX2YC303_c435, GLX2YC303_c824, GLX2YC303_c1063, GLX2YC303_c1296, GLX2YC303_c1335, GLX2YC303_c1480, GLX2YC303_rep_c1963, GLX2YC303_c2140, GLX2YC303_rep_c2201, GLX2YC303_rep_c2379, GLX2YC303_rep_c2403, GLX2YC303_rep_c2507, GLX2YC303_rep_c2651, GLX2YC303_rep_c3452, GLX2YC303_rep_c3943, GLX2YC303_rep_c4415, GLX2YC303_rep_c4598, GLX2YC303_c4642, GLX2YC303_c4784, GLX2YC303_c5162, GLX2Y…
7	GO:0009526	plastid envelope	cellular_component	1	GLX2YC303_rep_c5849
6	GO:0042579	microbody	cellular_component	128	GLX2YC303_c31, GLX2YC303_c47, GLX2YC303_c63, GLX2YC303_c215, GLX2YC303_c263, GLX2YC303_c269, GLX2YC303_c371, GLX2YC303_c384, GLX2YC303_c494, GLX2YC303_c638, GLX2YC303_c749, GLX2YC303_c755, GLX2YC303_c859, GLX2YC303_c902, GLX2YC303_c1044, GLX2YC303_c1279, GLX2YC303_c1377, GLX2YC303_c1525, GLX2YC303_rep_c1545, GLX2YC303_rep_c1748, GLX2YC303_rep_c1792, GLX2YC303_rep_c1812, GLX2YC303_rep_c1832, GLX2Y…
3	GO:0043228	non-membrane-bounded organelle	cellular_component	482	GLX2YC303_c7379, GLX2YC303_c11, GLX2YC303_c160, GLX2YC303_c211, GLX2YC303_c668, GLX2YC303_c1136, GLX2YC303_c1307, GLX2YC303_c1380, GLX2YC303_c1482, GLX2YC303_rep_c1753, GLX2YC303_rep_c1806, GLX2YC303_rep_c1838, GLX2YC303_rep_c1890, GLX2YC303_rep_c2010, GLX2YC303_rep_c2091, GLX2YC303_rep_c2098, GLX2YC303_rep_c2151, GLX2YC303_rep_c2168, GLX2YC303_c2203, GLX2YC303_rep_c2236, GLX2YC303_rep_c2331, GLX…
6	GO:0070013	intracellular organelle lumen	cellular_component	193	GLX2YC303_c42, GLX2YC303_c85, GLX2YC303_c114, GLX2YC303_c145, GLX2YC303_c182, GLX2YC303_c301, GLX2YC303_c518, GLX2YC303_c719, GLX2YC303_c781, GLX2YC303_c787, GLX2YC303_c1018, GLX2YC303_c1052, GLX2YC303_c1200, GLX2YC303_c1407, GLX2YC303_c1533, GLX2YC303_rep_c1658, GLX2YC303_rep_c1863, GLX2YC303_rep_c2123, GLX2YC303_rep_c2335, GLX2YC303_rep_c2692, GLX2YC303_rep_c2776, GLX2YC303_rep_c3452, GLX2YC303…
4	GO:0071944	cell periphery	cellular_component	1213	GLX2YC303_c33, GLX2YC303_c56, GLX2YC303_c94, GLX2YC303_c174, GLX2YC303_c218, GLX2YC303_c319, GLX2YC303_c377, GLX2YC303_c414, GLX2YC303_c432, GLX2YC303_c503, GLX2YC303_c526, GLX2YC303_c640, GLX2YC303_c732, GLX2YC303_c786, GLX2YC303_c804, GLX2YC303_c826, GLX2YC303_c874, GLX2YC303_c916, GLX2YC303_c925, GLX2YC303_c967, GLX2YC303_c1005, GLX2YC303_c1008, GLX2YC303_c1032, GLX2YC303_c1045, GLX2YC303_c106…
5	GO:0009579	thylakoid	cellular_component	389	GLX2YC303_c17, GLX2YC303_c75, GLX2YC303_c83, GLX2YC303_c96, GLX2YC303_c99, GLX2YC303_c112, GLX2YC303_c133, GLX2YC303_c150, GLX2YC303_c179, GLX2YC303_c203, GLX2YC303_c234, GLX2YC303_c246, GLX2YC303_c268, GLX2YC303_c288, GLX2YC303_c298, GLX2YC303_c312, GLX2YC303_c323, GLX2YC303_c338, GLX2YC303_c376, GLX2YC303_c389, GLX2YC303_c499, GLX2YC303_c525, GLX2YC303_c537, GLX2YC303_c554, GLX2YC303_c568, GLX2…
3	GO:0044422	organelle part	cellular_component	217	GLX2YC303_c7379, GLX2YC303_c42, GLX2YC303_c85, GLX2YC303_c114, GLX2YC303_c145, GLX2YC303_c182, GLX2YC303_c301, GLX2YC303_c518, GLX2YC303_c719, GLX2YC303_c781, GLX2YC303_c787, GLX2YC303_c1018, GLX2YC303_c1052, GLX2YC303_c1200, GLX2YC303_c1407, GLX2YC303_c1533, GLX2YC303_rep_c1658, GLX2YC303_rep_c1863, GLX2YC303_rep_c2123, GLX2YC303_rep_c2335, GLX2YC303_rep_c2692, GLX2YC303_rep_c2776, GLX2YC303_rep…
5	GO:0005938	cell cortex	cellular_component	1	GLX2YC303_c7379
4	GO:0044446	intracellular organelle part	cellular_component	217	GLX2YC303_c7379, GLX2YC303_c42, GLX2YC303_c85, GLX2YC303_c114, GLX2YC303_c145, GLX2YC303_c182, GLX2YC303_c301, GLX2YC303_c518, GLX2YC303_c719, GLX2YC303_c781, GLX2YC303_c787, GLX2YC303_c1018, GLX2YC303_c1052, GLX2YC303_c1200, GLX2YC303_c1407, GLX2YC303_c1533, GLX2YC303_rep_c1658, GLX2YC303_rep_c1863, GLX2YC303_rep_c2123, GLX2YC303_rep_c2335, GLX2YC303_rep_c2692, GLX2YC303_rep_c2776, GLX2YC303_rep…
3	GO:0043227	membrane-bounded organelle	cellular_component	3340	GLX2YC303_c31, GLX2YC303_c47, GLX2YC303_c63, GLX2YC303_c215, GLX2YC303_c263, GLX2YC303_c269, GLX2YC303_c371, GLX2YC303_c384, GLX2YC303_c494, GLX2YC303_c638, GLX2YC303_c749, GLX2YC303_c755, GLX2YC303_c859, GLX2YC303_c902, GLX2YC303_c1044, GLX2YC303_c1279,
3	GO:0005911	cell-cell junction	cellular_component	1	GLX2YC303_c7379
7	GO:0009574	preprophase band	cellular_component	1	GLX2YC303_c7379
5	GO:0044444	cytoplasmic part	cellular_component	3382	GLX2YC303_c31, GLX2YC303_c47, GLX2YC303_c63, GLX2YC303_c215, GLX2YC303_c263, GLX2YC303_c269, GLX2YC303_c371, GLX2YC303_c384, GLX2YC303_c494, GLX2YC303_c638, GLX2YC303_c749, GLX2YC303_c755, GLX2YC303_c859, GLX2YC303_c902, GLX2YC303_c1044, GLX2YC303_c1279,
7	GO:0009535	chloroplast thylakoid membrane	cellular_component	1	GLX2YC303_rep_c5849
7	GO:0009534	chloroplast thylakoid	cellular_component	1	GLX2YC303_rep_c5849
8	GO:0009570	chloroplast stroma	cellular_component	1	GLX2YC303_rep_c5849
7	GO:0010287	plastoglobule	cellular_component	1	GLX2YC303_rep_c5849
4	GO:0012505	endomembrane system	cellular_component	30	GLX2YC303_c6, GLX2YC303_c34, GLX2YC303_c789, GLX2YC303_c858, GLX2YC303_c1373, GLX2YC303_rep_c1742, GLX2YC303_c2140, GLX2YC303_rep_c2401, GLX2YC303_rep_c2686, GLX2YC303_rep_c3170, GLX2YC303_rep_c3178, GLX2YC303_rep_c4005, GLX2YC303_rep_c4074, GLX2YC303_c4330, GLX2YC303_c5448, GLX2YC303_c5942, GLX2YC303_c6093, GLX2YC303_c6606, GLX2YC303_rep_c6966, GLX2YC303_c7106, GLX2YC303_c7218, GLX2YC303_c7279, …
6	GO:0031976	plastid thylakoid	cellular_component	1	GLX2YC303_rep_c5849
7	GO:0005819	spindle	cellular_component	1	GLX2YC303_c7379
5	GO:0030529	ribonucleoprotein complex	cellular_component	328	GLX2YC303_c37, GLX2YC303_c100, GLX2YC303_c221, GLX2YC303_c225, GLX2YC303_c375, GLX2YC303_c588, GLX2YC303_c621, GLX2YC303_c627, GLX2YC303_c682, GLX2YC303_c683, GLX2YC303_c718, GLX2YC303_c854, GLX2YC303_c870, GLX2YC303_c928, GLX2YC303_c993, GLX2YC303_c1004, GLX2YC303_c1129, GLX2YC303_c1242, GLX2YC303_c1331, GLX2YC303_c1344, GLX2YC303_c1346, GLX2YC303_c1396, GLX2YC303_c1418, GLX2YC303_c1422, GLX2YC3…
6	GO:0044428	nuclear part	cellular_component	215	GLX2YC303_c42, GLX2YC303_c85, GLX2YC303_c114, GLX2YC303_c145, GLX2YC303_c182, GLX2YC303_c301, GLX2YC303_c518, GLX2YC303_c719, GLX2YC303_c781, GLX2YC303_c787, GLX2YC303_c1018, GLX2YC303_c1052, GLX2YC303_c1200, GLX2YC303_c1407, GLX2YC303_c1533, GLX2YC303_rep_c1658, GLX2YC303_rep_c1863, GLX2YC303_rep_c2123, GLX2YC303_rep_c2335, GLX2YC303_rep_c2692, GLX2YC303_rep_c2776, GLX2YC303_rep_c3452, GLX2YC303…
2	GO:0031012	extracellular matrix	cellular_component	1	GLX2YC303_c9360
5	GO:0034357	photosynthetic membrane	cellular_component	1	GLX2YC303_rep_c5849
5	GO:0005635	nuclear envelope	cellular_component	30	GLX2YC303_c6, GLX2YC303_c34, GLX2YC303_c789, GLX2YC303_c858, GLX2YC303_c1373, GLX2YC303_rep_c1742, GLX2YC303_c2140, GLX2YC303_rep_c2401, GLX2YC303_rep_c2686, GLX2YC303_rep_c3170, GLX2YC303_rep_c3178, GLX2YC303_rep_c4005, GLX2YC303_rep_c4074, GLX2YC303_c4330, GLX2YC303_c5448, GLX2YC303_c5942, GLX2YC303_c6093, GLX2YC303_c6606, GLX2YC303_rep_c6966, GLX2YC303_c7106, GLX2YC303_c7218, GLX2YC303_c7279, …
4	GO:0005578	proteinaceous extracellular matrix	cellular_component	1	GLX2YC303_c9360
2	GO:0005576	extracellular region	cellular_component	188	GLX2YC303_c1282, GLX2YC303_rep_c1717, GLX2YC303_c4801, GLX2YC303_rep_c7565, GLX2YC303_c10134, GLX2YC303_rep_c5849, GLX2YC303_c9360, GLX2YC303_c17, GLX2YC303_c33, GLX2YC303_c63, GLX2YC303_c112, GLX2YC303_c150, GLX2YC303_c158, GLX2YC303_c171, GLX2YC303_c174, GLX2YC303_c268, GLX2YC303_c319, GLX2YC303_c664, GLX2YC303_c692, GLX2YC303_c702, GLX2YC303_c786, GLX2YC303_c818, GLX2YC303_c916, GLX2YC303_c951…
8	GO:0009507	chloroplast	cellular_component	1	GLX2YC303_rep_c5849
7	GO:0030981	cortical microtubule cytoskeleton	cellular_component	1	GLX2YC303_c7379
6	GO:0005654	nucleoplasm	cellular_component	69	GLX2YC303_c42, GLX2YC303_c85, GLX2YC303_c114, GLX2YC303_c145, GLX2YC303_c182, GLX2YC303_c301, GLX2YC303_c518, GLX2YC303_c719, GLX2YC303_c781, GLX2YC303_c787, GLX2YC303_c1018, GLX2YC303_c1052, GLX2YC303_c1200, GLX2YC303_c1407, GLX2YC303_c1533, GLX2YC303_rep_c1658, GLX2YC303_rep_c1863, GLX2YC303_rep_c2123, GLX2YC303_rep_c2335, GLX2YC303_rep_c2692, GLX2YC303_rep_c2776, GLX2YC303_rep_c3452, GLX2YC303…
3	GO:0044464	cell part	cellular_component	4792	GLX2YC303_c33, GLX2YC303_c56, GLX2YC303_c94, GLX2YC303_c174, GLX2YC303_c218, GLX2YC303_c319, GLX2YC303_c377, GLX2YC303_c414, GLX2YC303_c432, GLX2YC303_c503, GLX2YC303_c526, GLX2YC303_c640, GLX2YC303_c732, GLX2YC303_c786, GLX2YC303_c804, GLX2YC303_c826, GL
6	GO:0005773	vacuole	cellular_component	485	GLX2YC303_c1, GLX2YC303_c16, GLX2YC303_c38, GLX2YC303_c44, GLX2YC303_c52, GLX2YC303_c56, GLX2YC303_c63, GLX2YC303_c74, GLX2YC303_c92, GLX2YC303_c142, GLX2YC303_c143, GLX2YC303_c171, GLX2YC303_c200, GLX2YC303_c217, GLX2YC303_c218, GLX2YC303_c245, GLX2YC303_c264, GLX2YC303_c330, GLX2YC303_c375, GLX2YC303_c378, GLX2YC303_c390, GLX2YC303_c416, GLX2YC303_c448, GLX2YC303_c469, GLX2YC303_c487, GLX2YC303…
5	GO:0044436	thylakoid part	cellular_component	1	GLX2YC303_rep_c5849
5	GO:0005737	cytoplasm	cellular_component	3887	GLX2YC303_c31, GLX2YC303_c47, GLX2YC303_c63, GLX2YC303_c215, GLX2YC303_c263, GLX2YC303_c269, GLX2YC303_c371, GLX2YC303_c384, GLX2YC303_c494, GLX2YC303_c638, GLX2YC303_c749, GLX2YC303_c755, GLX2YC303_c859, GLX2YC303_c902, GLX2YC303_c1044, GLX2YC303_c1279,
4	GO:0044424	intracellular part	cellular_component	4281	GLX2YC303_c31, GLX2YC303_c47, GLX2YC303_c63, GLX2YC303_c215, GLX2YC303_c263, GLX2YC303_c269, GLX2YC303_c371, GLX2YC303_c384, GLX2YC303_c494, GLX2YC303_c638, GLX2YC303_c749, GLX2YC303_c755, GLX2YC303_c859, GLX2YC303_c902, GLX2YC303_c1044, GLX2YC303_c1279,
6	GO:0044430	cytoskeletal part	cellular_component	1	GLX2YC303_c7379
2	GO:0016020	membrane	cellular_component	2344	GLX2YC303_c1, GLX2YC303_c8, GLX2YC303_c11, GLX2YC303_c34, GLX2YC303_c35, GLX2YC303_c63, GLX2YC303_c94, GLX2YC303_c98, GLX2YC303_c115, GLX2YC303_c118, GLX2YC303_c140, GLX2YC303_c141, GLX2YC303_c152, GLX2YC303_c160, GLX2YC303_c177, GLX2YC303_c196, GLX2YC303
6	GO:0009524	phragmoplast	cellular_component	1	GLX2YC303_c7379
6	GO:0005783	endoplasmic reticulum	cellular_component	234	GLX2YC303_c82, GLX2YC303_c92, GLX2YC303_c201, GLX2YC303_c217, GLX2YC303_c220, GLX2YC303_c225, GLX2YC303_c282, GLX2YC303_c286, GLX2YC303_c293, GLX2YC303_c309, GLX2YC303_c314, GLX2YC303_c360, GLX2YC303_c378, GLX2YC303_c415, GLX2YC303_c432, GLX2YC303_c447, GLX2YC303_c470, GLX2YC303_c503, GLX2YC303_c567, GLX2YC303_c601, GLX2YC303_c670, GLX2YC303_c676, GLX2YC303_c684, GLX2YC303_c701, GLX2YC303_c706, G…
6	GO:0005794	Golgi apparatus	cellular_component	161	GLX2YC303_c78, GLX2YC303_c190, GLX2YC303_c317, GLX2YC303_c339, GLX2YC303_c421, GLX2YC303_c521, GLX2YC303_c526, GLX2YC303_c543, GLX2YC303_c567, GLX2YC303_c658, GLX2YC303_c722, GLX2YC303_c736, GLX2YC303_c752, GLX2YC303_c779, GLX2YC303_c803, GLX2YC303_c822, GLX2YC303_c824, GLX2YC303_c865, GLX2YC303_c927, GLX2YC303_c1041, GLX2YC303_c1058, GLX2YC303_c1179, GLX2YC303_c1218, GLX2YC303_c1236, GLX2YC303_c…
7	GO:0005634	nucleus	cellular_component	964	GLX2YC303_c42, GLX2YC303_c85, GLX2YC303_c114, GLX2YC303_c145, GLX2YC303_c182, GLX2YC303_c301, GLX2YC303_c518, GLX2YC303_c719, GLX2YC303_c781, GLX2YC303_c787, GLX2YC303_c1018, GLX2YC303_c1052, GLX2YC303_c1200, GLX2YC303_c1407, GLX2YC303_c1533, GLX2YC303_rep_c1658, GLX2YC303_rep_c1863, GLX2YC303_rep_c2123, GLX2YC303_rep_c2335, GLX2YC303_rep_c2692, GLX2YC303_rep_c2776, GLX2YC303_rep_c3452, GLX2YC303…
7	GO:0044434	chloroplast part	cellular_component	1	GLX2YC303_rep_c5849
3	GO:0044421	extracellular region part	cellular_component	6	GLX2YC303_c1282, GLX2YC303_rep_c1717, GLX2YC303_c4801, GLX2YC303_rep_c7565, GLX2YC303_c10134, GLX2YC303_c9360
4	GO:0005886	plasma membrane	cellular_component	1073	GLX2YC303_c1, GLX2YC303_c8, GLX2YC303_c11, GLX2YC303_c34, GLX2YC303_c35, GLX2YC303_c63, GLX2YC303_c94, GLX2YC303_c98, GLX2YC303_c115, GLX2YC303_c118, GLX2YC303_c140, GLX2YC303_c141, GLX2YC303_c152, GLX2YC303_c160, GLX2YC303_c177, GLX2YC303_c196, GLX2YC303_c200, GLX2YC303_c219, GLX2YC303_c220, GLX2YC303_c224, GLX2YC303_c245, GLX2YC303_c259, GLX2YC303_c260, GLX2YC303_c262, GLX2YC303_c267, GLX2YC303…
6	GO:0055035	plastid thylakoid membrane	cellular_component	1	GLX2YC303_rep_c5849
6	GO:0010319	stromule	cellular_component	1	GLX2YC303_rep_c5849
3	GO:0048046	apoplast	cellular_component	1	GLX2YC303_rep_c5849

## Sheet: sg_combined_graph_molecular
Level	GO ID	Term	Type	#Seqs	Sequences
2	GO:0004872	receptor activity	molecular_function	102	GLX2YC303_c72, GLX2YC303_c94, GLX2YC303_c158, GLX2YC303_c188, GLX2YC303_c369, GLX2YC303_c519, GLX2YC303_c653, GLX2YC303_c735, GLX2YC303_c772, GLX2YC303_c838, GLX2YC303_c844, GLX2YC303_c1003, GLX2YC303_c1124, GLX2YC303_c1151, GLX2YC303_c1341, GLX2YC303_c1443, GLX2YC303_c1490, GLX2YC303_rep_c2093, GLX2YC303_rep_c2163, GLX2YC303_rep_c2190, GLX2YC303_rep_c2193, GLX2YC303_rep_c2286, GLX2YC303_rep_c232…
5	GO:0016818	hydrolase activity, acting on acid anhydrides, in phosphorus-containing anhydrides	molecular_function	6	GLX2YC303_rep_c3177, GLX2YC303_c7147, GLX2YC303_c8627, GLX2YC303_c8657, GLX2YC303_c9681, GLX2YC303_c9988
6	GO:0030554	adenyl nucleotide binding	molecular_function	1	GLX2YC303_rep_c5849
6	GO:0008017	microtubule binding	molecular_function	1	GLX2YC303_c7379
2	GO:0045182	translation regulator activity	molecular_function	2	GLX2YC303_c5663, GLX2YC303_c6551
2	GO:0060089	molecular transducer activity	molecular_function	82	GLX2YC303_c151, GLX2YC303_c227, GLX2YC303_c316, GLX2YC303_c382, GLX2YC303_c445, GLX2YC303_c476, GLX2YC303_c500, GLX2YC303_c519, GLX2YC303_c541, GLX2YC303_c768, GLX2YC303_c837, GLX2YC303_c838, GLX2YC303_c1061, GLX2YC303_c1111, GLX2YC303_c1532, GLX2YC303_rep_c1859, GLX2YC303_rep_c2139, GLX2YC303_rep_c2326, GLX2YC303_rep_c2485, GLX2YC303_rep_c2953, GLX2YC303_rep_c2995, GLX2YC303_rep_c3057, GLX2YC303…
6	GO:0008135	translation factor activity, nucleic acid binding	molecular_function	121	GLX2YC303_c114, GLX2YC303_c417, GLX2YC303_c594, GLX2YC303_c644, GLX2YC303_c667, GLX2YC303_c698, GLX2YC303_c971, GLX2YC303_c1077, GLX2YC303_c1108, GLX2YC303_c1164, GLX2YC303_c1203, GLX2YC303_c1251, GLX2YC303_c1294, GLX2YC303_c1319, GLX2YC303_c1375, GLX2YC303_c1381, GLX2YC303_c1426, GLX2YC303_rep_c1700, GLX2YC303_rep_c1704, GLX2YC303_rep_c1716, GLX2YC303_rep_c1796, GLX2YC303_rep_c1805, GLX2YC303_re…
3	GO:0008047	enzyme activator activity	molecular_function	1	GLX2YC303_rep_c5849
null	GO:0030528	transcription regulator activity	molecular_function	26	GLX2YC303_c382, GLX2YC303_c541, GLX2YC303_c1012, GLX2YC303_c1216, GLX2YC303_c1310, GLX2YC303_c1420, GLX2YC303_c1532, GLX2YC303_rep_c3817, GLX2YC303_c4340, GLX2YC303_c4486, GLX2YC303_rep_c4608, GLX2YC303_c4834, GLX2YC303_rep_c4892, GLX2YC303_c5130, GLX2YC303_c5142, GLX2YC303_c5173, GLX2YC303_c5776, GLX2YC303_rep_c5944, GLX2YC303_c7840, GLX2YC303_c7969, GLX2YC303_c8114, GLX2YC303_c8826, GLX2YC303_c…
3	GO:0003700	sequence-specific DNA binding transcription factor activity	molecular_function	202	GLX2YC303_c104, GLX2YC303_c145, GLX2YC303_c151, GLX2YC303_c219, GLX2YC303_c334, GLX2YC303_c417, GLX2YC303_c429, GLX2YC303_c515, GLX2YC303_c518, GLX2YC303_c689, GLX2YC303_c714, GLX2YC303_c716, GLX2YC303_c744, GLX2YC303_c809, GLX2YC303_c869, GLX2YC303_c990, GLX2YC303_c1001, GLX2YC303_c1012, GLX2YC303_c1013, GLX2YC303_c1104, GLX2YC303_c1114, GLX2YC303_c1134, GLX2YC303_c1147, GLX2YC303_c1212, GLX2YC3…
2	GO:0005488	binding	molecular_function	3678	GLX2YC303_c11, GLX2YC303_c42, GLX2YC303_c62, GLX2YC303_c112, GLX2YC303_c115, GLX2YC303_c126, GLX2YC303_c132, GLX2YC303_c133, GLX2YC303_c142, GLX2YC303_c151, GLX2YC303_c162, GLX2YC303_c175, GLX2YC303_c179, GLX2YC303_c182, GLX2YC303_c190, GLX2YC303_c195, GL
5	GO:0001883	purine nucleoside binding	molecular_function	1	GLX2YC303_rep_c5849
3	GO:0004871	signal transducer activity	molecular_function	82	GLX2YC303_c151, GLX2YC303_c227, GLX2YC303_c316, GLX2YC303_c382, GLX2YC303_c445, GLX2YC303_c476, GLX2YC303_c500, GLX2YC303_c519, GLX2YC303_c541, GLX2YC303_c768, GLX2YC303_c837, GLX2YC303_c838, GLX2YC303_c1061, GLX2YC303_c1111, GLX2YC303_c1532, GLX2YC303_rep_c1859, GLX2YC303_rep_c2139, GLX2YC303_rep_c2326, GLX2YC303_rep_c2485, GLX2YC303_rep_c2953, GLX2YC303_rep_c2995, GLX2YC303_rep_c3057, GLX2YC303…
4	GO:0016817	hydrolase activity, acting on acid anhydrides	molecular_function	6	GLX2YC303_rep_c3177, GLX2YC303_c7147, GLX2YC303_c8627, GLX2YC303_c8657, GLX2YC303_c9681, GLX2YC303_c9988
5	GO:0032553	ribonucleotide binding	molecular_function	1	GLX2YC303_rep_c5849
4	GO:0016788	hydrolase activity, acting on ester bonds	molecular_function	40	GLX2YC303_c688, GLX2YC303_c798, GLX2YC303_c806, GLX2YC303_c1202, GLX2YC303_c1378, GLX2YC303_c1531, GLX2YC303_rep_c2185, GLX2YC303_rep_c2536, GLX2YC303_rep_c2709, GLX2YC303_rep_c2744, GLX2YC303_rep_c3245, GLX2YC303_rep_c3563, GLX2YC303_c4760, GLX2YC303_c4965, GLX2YC303_c5169, GLX2YC303_c5511, GLX2YC303_c5615, GLX2YC303_c5883, GLX2YC303_c6026, GLX2YC303_c6359, GLX2YC303_c6383, GLX2YC303_rep_c6734, …
8	GO:0043531	ADP binding	molecular_function	1	GLX2YC303_rep_c5849
3	GO:0008289	lipid binding	molecular_function	82	GLX2YC303_c358, GLX2YC303_c360, GLX2YC303_c628, GLX2YC303_c909, GLX2YC303_c1048, GLX2YC303_c1068, GLX2YC303_c1087, GLX2YC303_c1145, GLX2YC303_c1218, GLX2YC303_c1223, GLX2YC303_c1313, GLX2YC303_c1369, GLX2YC303_rep_c1539, GLX2YC303_rep_c1589, GLX2YC303_rep_c1594, GLX2YC303_rep_c1622, GLX2YC303_rep_c1624, GLX2YC303_rep_c1698, GLX2YC303_rep_c1701, GLX2YC303_rep_c1803, GLX2YC303_rep_c1818, GLX2YC303_…
5	GO:0003677	DNA binding	molecular_function	381	GLX2YC303_c7, GLX2YC303_c68, GLX2YC303_c104, GLX2YC303_c105, GLX2YC303_c113, GLX2YC303_c114, GLX2YC303_c119, GLX2YC303_c134, GLX2YC303_c145, GLX2YC303_c162, GLX2YC303_c219, GLX2YC303_c230, GLX2YC303_c252, GLX2YC303_c301, GLX2YC303_c366, GLX2YC303_c382, GLX2YC303_c429, GLX2YC303_c444, GLX2YC303_c446, GLX2YC303_c459, GLX2YC303_c484, GLX2YC303_c490, GLX2YC303_c510, GLX2YC303_c518, GLX2YC303_c552, GL…
4	GO:0003676	nucleic acid binding	molecular_function	897	GLX2YC303_c6, GLX2YC303_c37, GLX2YC303_c196, GLX2YC303_c219, GLX2YC303_c221, GLX2YC303_c321, GLX2YC303_c344, GLX2YC303_c439, GLX2YC303_c449, GLX2YC303_c485, GLX2YC303_c517, GLX2YC303_c565, GLX2YC303_c683, GLX2YC303_c704, GLX2YC303_c870, GLX2YC303_c893, GLX2YC303_c928, GLX2YC303_c974, GLX2YC303_c993, GLX2YC303_c997, GLX2YC303_c1016, GLX2YC303_c1035, GLX2YC303_c1105, GLX2YC303_c1166, GLX2YC303_c120…
3	GO:0036094	small molecule binding	molecular_function	1287	GLX2YC303_c17, GLX2YC303_c62, GLX2YC303_c69, GLX2YC303_c83, GLX2YC303_c86, GLX2YC303_c87, GLX2YC303_c90, GLX2YC303_c94, GLX2YC303_c105, GLX2YC303_c112, GLX2YC303_c115, GLX2YC303_c118, GLX2YC303_c139, GLX2YC303_c154, GLX2YC303_c158, GLX2YC303_c172, GLX2YC303_c188, GLX2YC303_c200, GLX2YC303_c225, GLX2YC303_c227, GLX2YC303_c246, GLX2YC303_c259, GLX2YC303_c267, GLX2YC303_c269, GLX2YC303_c275, GLX2YC3…
4	GO:0046863	ribulose-1,5-bisphosphate carboxylase/oxygenase activator activity	molecular_function	1	GLX2YC303_rep_c5849
2	GO:0001071	nucleic acid binding transcription factor activity	molecular_function	202	GLX2YC303_c104, GLX2YC303_c145, GLX2YC303_c151, GLX2YC303_c219, GLX2YC303_c334, GLX2YC303_c417, GLX2YC303_c429, GLX2YC303_c515, GLX2YC303_c518, GLX2YC303_c689, GLX2YC303_c714, GLX2YC303_c716, GLX2YC303_c744, GLX2YC303_c809, GLX2YC303_c869, GLX2YC303_c990, GLX2YC303_c1001, GLX2YC303_c1012, GLX2YC303_c1013, GLX2YC303_c1104, GLX2YC303_c1114, GLX2YC303_c1134, GLX2YC303_c1147, GLX2YC303_c1212, GLX2YC3…
5	GO:0016301	kinase activity	molecular_function	446	GLX2YC303_c20, GLX2YC303_c21, GLX2YC303_c42, GLX2YC303_c62, GLX2YC303_c78, GLX2YC303_c94, GLX2YC303_c105, GLX2YC303_c118, GLX2YC303_c132, GLX2YC303_c139, GLX2YC303_c152, GLX2YC303_c154, GLX2YC303_c175, GLX2YC303_c188, GLX2YC303_c227, GLX2YC303_c283, GLX2YC303_c295, GLX2YC303_c306, GLX2YC303_c316, GLX2YC303_c352, GLX2YC303_c371, GLX2YC303_c373, GLX2YC303_c374, GLX2YC303_c382, GLX2YC303_c388, GLX2Y…
3	GO:0030246	carbohydrate binding	molecular_function	46	GLX2YC303_c120, GLX2YC303_c201, GLX2YC303_c398, GLX2YC303_c706, GLX2YC303_rep_c1753, GLX2YC303_rep_c1851, GLX2YC303_rep_c1919, GLX2YC303_rep_c1983, GLX2YC303_rep_c2309, GLX2YC303_rep_c2331, GLX2YC303_rep_c2378, GLX2YC303_c2526, GLX2YC303_c2636, GLX2YC303_rep_c2907, GLX2YC303_rep_c2977, GLX2YC303_rep_c3041, GLX2YC303_rep_c3612, GLX2YC303_c4630, GLX2YC303_c4773, GLX2YC303_rep_c4831, GLX2YC303_rep_c…
4	GO:0001882	nucleoside binding	molecular_function	1	GLX2YC303_rep_c5849
3	GO:0003682	chromatin binding	molecular_function	31	GLX2YC303_c85, GLX2YC303_c560, GLX2YC303_c743, GLX2YC303_c924, GLX2YC303_c1291, GLX2YC303_c1425, GLX2YC303_rep_c1607, GLX2YC303_rep_c1752, GLX2YC303_rep_c1833, GLX2YC303_rep_c1871, GLX2YC303_rep_c1901, GLX2YC303_rep_c2185, GLX2YC303_rep_c2301, GLX2YC303_rep_c2887, GLX2YC303_rep_c2941, GLX2YC303_rep_c2944, GLX2YC303_rep_c3395, GLX2YC303_c4393, GLX2YC303_c4760, GLX2YC303_c4815, GLX2YC303_c4990, GLX…
4	GO:0008092	cytoskeletal protein binding	molecular_function	1	GLX2YC303_c7379
5	GO:0003723	RNA binding	molecular_function	375	GLX2YC303_c6, GLX2YC303_c37, GLX2YC303_c196, GLX2YC303_c219, GLX2YC303_c221, GLX2YC303_c321, GLX2YC303_c344, GLX2YC303_c439, GLX2YC303_c449, GLX2YC303_c485, GLX2YC303_c517, GLX2YC303_c565, GLX2YC303_c683, GLX2YC303_c704, GLX2YC303_c870, GLX2YC303_c893, GLX2YC303_c928, GLX2YC303_c974, GLX2YC303_c993, GLX2YC303_c997, GLX2YC303_c1016, GLX2YC303_c1035, GLX2YC303_c1105, GLX2YC303_c1166, GLX2YC303_c120…
6	GO:0032555	purine ribonucleotide binding	molecular_function	1	GLX2YC303_rep_c5849
3	GO:0005515	protein binding	molecular_function	867	GLX2YC303_c11, GLX2YC303_c42, GLX2YC303_c62, GLX2YC303_c112, GLX2YC303_c115, GLX2YC303_c126, GLX2YC303_c132, GLX2YC303_c133, GLX2YC303_c142, GLX2YC303_c151, GLX2YC303_c162, GLX2YC303_c175, GLX2YC303_c179, GLX2YC303_c182, GLX2YC303_c190, GLX2YC303_c195, GLX2YC303_c199, GLX2YC303_c211, GLX2YC303_c219, GLX2YC303_c224, GLX2YC303_c225, GLX2YC303_c244, GLX2YC303_c275, GLX2YC303_c300, GLX2YC303_c319, GL…
5	GO:0004518	nuclease activity	molecular_function	39	GLX2YC303_c688, GLX2YC303_c798, GLX2YC303_c806, GLX2YC303_c1202, GLX2YC303_c1378, GLX2YC303_c1531, GLX2YC303_rep_c2185, GLX2YC303_rep_c2536, GLX2YC303_rep_c2709, GLX2YC303_rep_c2744, GLX2YC303_rep_c3245, GLX2YC303_rep_c3563, GLX2YC303_c4760, GLX2YC303_c4965, GLX2YC303_c5169, GLX2YC303_c5511, GLX2YC303_c5615, GLX2YC303_c5883, GLX2YC303_c6026, GLX2YC303_c6359, GLX2YC303_c6383, GLX2YC303_rep_c6734, …
3	GO:0043167	ion binding	molecular_function	1	GLX2YC303_rep_c5849
5	GO:0015631	tubulin binding	molecular_function	1	GLX2YC303_c7379
3	GO:0016787	hydrolase activity	molecular_function	1113	GLX2YC303_c688, GLX2YC303_c798, GLX2YC303_c806, GLX2YC303_c1202, GLX2YC303_c1378, GLX2YC303_c1531, GLX2YC303_rep_c2185, GLX2YC303_rep_c2536, GLX2YC303_rep_c2709, GLX2YC303_rep_c2744, GLX2YC303_rep_c3245, GLX2YC303_rep_c3563, GLX2YC303_c4760, GLX2YC303_c4965, GLX2YC303_c5169, GLX2YC303_c5511, GLX2YC303_c5615, GLX2YC303_c5883, GLX2YC303_c6026, GLX2YC303_c6359, GLX2YC303_c6383, GLX2YC303_rep_c6734, …
8	GO:0005524	ATP binding	molecular_function	1	GLX2YC303_rep_c5849
4	GO:0005102	receptor binding	molecular_function	7	GLX2YC303_c21, GLX2YC303_c1308, GLX2YC303_rep_c3170, GLX2YC303_c5720, GLX2YC303_c6041, GLX2YC303_c7168, GLX2YC303_c7331
null	obsolete_molecular_function	obsolete_molecular_function	molecular_function	26	GLX2YC303_c382, GLX2YC303_c541, GLX2YC303_c1012, GLX2YC303_c1216, GLX2YC303_c1310, GLX2YC303_c1420, GLX2YC303_c1532, GLX2YC303_rep_c3817, GLX2YC303_c4340, GLX2YC303_c4486, GLX2YC303_rep_c4608, GLX2YC303_c4834, GLX2YC303_rep_c4892, GLX2YC303_c5130, GLX2YC303_c5142, GLX2YC303_c5173, GLX2YC303_c5776, GLX2YC303_rep_c5944, GLX2YC303_c7840, GLX2YC303_c7969, GLX2YC303_c8114, GLX2YC303_c8826, GLX2YC303_c…
4	GO:1901265	nucleoside phosphate binding	molecular_function	1287	GLX2YC303_c17, GLX2YC303_c62, GLX2YC303_c69, GLX2YC303_c83, GLX2YC303_c86, GLX2YC303_c87, GLX2YC303_c90, GLX2YC303_c94, GLX2YC303_c105, GLX2YC303_c112, GLX2YC303_c115, GLX2YC303_c118, GLX2YC303_c139, GLX2YC303_c154, GLX2YC303_c158, GLX2YC303_c172, GLX2YC303_c188, GLX2YC303_c200, GLX2YC303_c225, GLX2YC303_c227, GLX2YC303_c246, GLX2YC303_c259, GLX2YC303_c267, GLX2YC303_c269, GLX2YC303_c275, GLX2YC3…
8	GO:0003774	motor activity	molecular_function	6	GLX2YC303_rep_c3177, GLX2YC303_c7147, GLX2YC303_c8627, GLX2YC303_c8657, GLX2YC303_c9681, GLX2YC303_c9988
5	GO:0035639	purine ribonucleoside triphosphate binding	molecular_function	1	GLX2YC303_rep_c5849
1	GO:0003674	molecular_function	molecular_function	5497	GLX2YC303_c688, GLX2YC303_c798, GLX2YC303_c806, GLX2YC303_c1202, GLX2YC303_c1378, GLX2YC303_c1531, GLX2YC303_rep_c2185, GLX2YC303_rep_c2536, GLX2YC303_rep_c2709, GLX2YC303_rep_c2744, GLX2YC303_rep_c3245, GLX2YC303_rep_c3563, GLX2YC303_c4760, GLX2YC303_c49
3	GO:0016740	transferase activity	molecular_function	1132	GLX2YC303_c20, GLX2YC303_c21, GLX2YC303_c42, GLX2YC303_c62, GLX2YC303_c78, GLX2YC303_c94, GLX2YC303_c105, GLX2YC303_c118, GLX2YC303_c132, GLX2YC303_c139, GLX2YC303_c152, GLX2YC303_c154, GLX2YC303_c175, GLX2YC303_c188, GLX2YC303_c227, GLX2YC303_c283, GLX2YC303_c295, GLX2YC303_c306, GLX2YC303_c316, GLX2YC303_c352, GLX2YC303_c371, GLX2YC303_c373, GLX2YC303_c374, GLX2YC303_c382, GLX2YC303_c388, GLX2Y…
2	GO:0030234	enzyme regulator activity	molecular_function	94	GLX2YC303_c42, GLX2YC303_c119, GLX2YC303_c235, GLX2YC303_c355, GLX2YC303_c376, GLX2YC303_c548, GLX2YC303_c924, GLX2YC303_c1011, GLX2YC303_c1103, GLX2YC303_c1291, GLX2YC303_c1335, GLX2YC303_c1341, GLX2YC303_c1365, GLX2YC303_c1390, GLX2YC303_c1455, GLX2YC303_rep_c1646, GLX2YC303_rep_c1677, GLX2YC303_rep_c1710, GLX2YC303_rep_c1713, GLX2YC303_rep_c1870, GLX2YC303_rep_c1931, GLX2YC303_rep_c1981, GLX2Y…
5	GO:0032549	ribonucleoside binding	molecular_function	1	GLX2YC303_rep_c5849
6	GO:0016462	pyrophosphatase activity	molecular_function	6	GLX2YC303_rep_c3177, GLX2YC303_c7147, GLX2YC303_c8627, GLX2YC303_c8657, GLX2YC303_c9681, GLX2YC303_c9988
4	GO:0043168	anion binding	molecular_function	1	GLX2YC303_rep_c5849
3	GO:1901363	heterocyclic compound binding	molecular_function	1962	GLX2YC303_c17, GLX2YC303_c62, GLX2YC303_c69, GLX2YC303_c83, GLX2YC303_c86, GLX2YC303_c87, GLX2YC303_c90, GLX2YC303_c94, GLX2YC303_c105, GLX2YC303_c112, GLX2YC303_c115, GLX2YC303_c118, GLX2YC303_c139, GLX2YC303_c154, GLX2YC303_c158, GLX2YC303_c172, GLX2YC3
7	GO:0017111	nucleoside-triphosphatase activity	molecular_function	6	GLX2YC303_rep_c3177, GLX2YC303_c7147, GLX2YC303_c8627, GLX2YC303_c8657, GLX2YC303_c9681, GLX2YC303_c9988
5	GO:0017076	purine nucleotide binding	molecular_function	1	GLX2YC303_rep_c5849
3	GO:0019825	oxygen binding	molecular_function	20	GLX2YC303_c282, GLX2YC303_c450, GLX2YC303_c583, GLX2YC303_c1150, GLX2YC303_c1174, GLX2YC303_rep_c2129, GLX2YC303_rep_c2462, GLX2YC303_rep_c2721, GLX2YC303_rep_c3505, GLX2YC303_rep_c4434, GLX2YC303_rep_c4615, GLX2YC303_c5214, GLX2YC303_c5479, GLX2YC303_c5927, GLX2YC303_c6117, GLX2YC303_c7002, GLX2YC303_c7261, GLX2YC303_c8038, GLX2YC303_c9089, GLX2YC303_c10128
3	GO:0097159	organic cyclic compound binding	molecular_function	1962	GLX2YC303_c17, GLX2YC303_c62, GLX2YC303_c69, GLX2YC303_c83, GLX2YC303_c86, GLX2YC303_c87, GLX2YC303_c90, GLX2YC303_c94, GLX2YC303_c105, GLX2YC303_c112, GLX2YC303_c115, GLX2YC303_c118, GLX2YC303_c139, GLX2YC303_c154, GLX2YC303_c158, GLX2YC303_c172, GLX2YC3
2	GO:0003824	catalytic activity	molecular_function	3358	GLX2YC303_c688, GLX2YC303_c798, GLX2YC303_c806, GLX2YC303_c1202, GLX2YC303_c1378, GLX2YC303_c1531, GLX2YC303_rep_c2185, GLX2YC303_rep_c2536, GLX2YC303_rep_c2709, GLX2YC303_rep_c2744, GLX2YC303_rep_c3245, GLX2YC303_rep_c3563, GLX2YC303_c4760, GLX2YC303_c49
7	GO:0032559	adenyl ribonucleotide binding	molecular_function	1	GLX2YC303_rep_c5849
6	GO:0032550	purine ribonucleoside binding	molecular_function	1	GLX2YC303_rep_c5849
5	GO:0052689	carboxylic ester hydrolase activity	molecular_function	1	GLX2YC303_c185
4	GO:0016772	transferase activity, transferring phosphorus-containing groups	molecular_function	446	GLX2YC303_c20, GLX2YC303_c21, GLX2YC303_c42, GLX2YC303_c62, GLX2YC303_c78, GLX2YC303_c94, GLX2YC303_c105, GLX2YC303_c118, GLX2YC303_c132, GLX2YC303_c139, GLX2YC303_c152, GLX2YC303_c154, GLX2YC303_c175, GLX2YC303_c188, GLX2YC303_c227, GLX2YC303_c283, GLX2YC303_c295, GLX2YC303_c306, GLX2YC303_c316, GLX2YC303_c352, GLX2YC303_c371, GLX2YC303_c373, GLX2YC303_c374, GLX2YC303_c382, GLX2YC303_c388, GLX2Y…
4	GO:0000166	nucleotide binding	molecular_function	1287	GLX2YC303_c17, GLX2YC303_c62, GLX2YC303_c69, GLX2YC303_c83, GLX2YC303_c86, GLX2YC303_c87, GLX2YC303_c90, GLX2YC303_c94, GLX2YC303_c105, GLX2YC303_c112, GLX2YC303_c115, GLX2YC303_c118, GLX2YC303_c139, GLX2YC303_c154, GLX2YC303_c158, GLX2YC303_c172, GLX2YC303_c188, GLX2YC303_c200, GLX2YC303_c225, GLX2YC303_c227, GLX2YC303_c246, GLX2YC303_c259, GLX2YC303_c267, GLX2YC303_c269, GLX2YC303_c275, GLX2YC3…
2	GO:0005198	structural molecule activity	molecular_function	363	GLX2YC303_c20, GLX2YC303_c37, GLX2YC303_c100, GLX2YC303_c225, GLX2YC303_c317, GLX2YC303_c339, GLX2YC303_c375, GLX2YC303_c588, GLX2YC303_c621, GLX2YC303_c668, GLX2YC303_c682, GLX2YC303_c718, GLX2YC303_c722, GLX2YC303_c736, GLX2YC303_c854, GLX2YC303_c870, GLX2YC303_c928, GLX2YC303_c993, GLX2YC303_c1004, GLX2YC303_c1129, GLX2YC303_c1242, GLX2YC303_c1331, GLX2YC303_c1344, GLX2YC303_c1380, GLX2YC303_c…
2	GO:0005215	transporter activity	molecular_function	491	GLX2YC303_c6, GLX2YC303_c13, GLX2YC303_c16, GLX2YC303_c73, GLX2YC303_c115, GLX2YC303_c180, GLX2YC303_c183, GLX2YC303_c190, GLX2YC303_c212, GLX2YC303_c224, GLX2YC303_c244, GLX2YC303_c246, GLX2YC303_c262, GLX2YC303_c312, GLX2YC303_c323, GLX2YC303_c325, GLX2YC303_c342, GLX2YC303_c383, GLX2YC303_c408, GLX2YC303_c421, GLX2YC303_c424, GLX2YC303_c428, GLX2YC303_c438, GLX2YC303_c448, GLX2YC303_c452, GLX2…

## Sheet: sg_combined_graph_biological
Level	GO ID	Term	Type	#Seqs	Sequences
3	GO:0051234	establishment of localization	biological_process	1314	GLX2YC303_c6, GLX2YC303_c16, GLX2YC303_c20, GLX2YC303_c34, GLX2YC303_c83, GLX2YC303_c115, GLX2YC303_c183, GLX2YC303_c187, GLX2YC303_c190, GLX2YC303_c199, GLX2YC303_c200, GLX2YC303_c212, GLX2YC303_c224, GLX2YC303_c244, GLX2YC303_c246, GLX2YC303_c259, GLX2YC303_c317, GLX2YC303_c323, GLX2YC303_c325, GLX2YC303_c327, GLX2YC303_c339, GLX2YC303_c342, GLX2YC303_c355, GLX2YC303_c364, GLX2YC303_c369, GLX2Y…
6	GO:0010556	regulation of macromolecule biosynthetic process	biological_process	1	GLX2YC303_c13185
3	GO:0033036	macromolecule localization	biological_process	1	GLX2YC303_c7379
4	GO:0009653	anatomical structure morphogenesis	biological_process	349	GLX2YC303_c4, GLX2YC303_c6, GLX2YC303_c21, GLX2YC303_c162, GLX2YC303_c199, GLX2YC303_c393, GLX2YC303_c560, GLX2YC303_c582, GLX2YC303_c692, GLX2YC303_c733, GLX2YC303_c743, GLX2YC303_c767, GLX2YC303_c789, GLX2YC303_c824, GLX2YC303_c889, GLX2YC303_c897, GLX2YC303_c905, GLX2YC303_c1129, GLX2YC303_c1156, GLX2YC303_c1247, GLX2YC303_c1376, GLX2YC303_c1419, GLX2YC303_c1448, GLX2YC303_c1480, GLX2YC303_c14…
5	GO:0000278	mitotic cell cycle	biological_process	1	GLX2YC303_c7379
6	GO:0009908	flower development	biological_process	166	GLX2YC303_c21, GLX2YC303_c52, GLX2YC303_c115, GLX2YC303_c145, GLX2YC303_c191, GLX2YC303_c199, GLX2YC303_c321, GLX2YC303_c334, GLX2YC303_c476, GLX2YC303_c517, GLX2YC303_c520, GLX2YC303_c570, GLX2YC303_c789, GLX2YC303_c990, GLX2YC303_c1056, GLX2YC303_c1150, GLX2YC303_c1216, GLX2YC303_c1335, GLX2YC303_c1443, GLX2YC303_c1533, GLX2YC303_rep_c1971, GLX2YC303_rep_c1975, GLX2YC303_rep_c2086, GLX2YC303_re…
4	GO:0048731	system development	biological_process	169	GLX2YC303_c21, GLX2YC303_c52, GLX2YC303_c115, GLX2YC303_c145, GLX2YC303_c191, GLX2YC303_c199, GLX2YC303_c321, GLX2YC303_c334, GLX2YC303_c476, GLX2YC303_c517, GLX2YC303_c520, GLX2YC303_c570, GLX2YC303_c789, GLX2YC303_c990, GLX2YC303_c1056, GLX2YC303_c1150, GLX2YC303_c1216, GLX2YC303_c1335, GLX2YC303_c1443, GLX2YC303_c1533, GLX2YC303_rep_c1971, GLX2YC303_rep_c1975, GLX2YC303_rep_c2086, GLX2YC303_re…
5	GO:0007010	cytoskeleton organization	biological_process	1	GLX2YC303_c7379
7	GO:0043087	regulation of GTPase activity	biological_process	1	GLX2YC303_c11085
9	GO:1901069	guanosine-containing compound catabolic process	biological_process	1	GLX2YC303_c11085
6	GO:0006351	transcription, DNA-dependent	biological_process	1	GLX2YC303_c13185
4	GO:0044703	multi-organism reproductive process	biological_process	86	GLX2YC303_c1156, GLX2YC303_c6511, GLX2YC303_c6567, GLX2YC303_c6753, GLX2YC303_c7525, GLX2YC303_c7857, GLX2YC303_c9036, GLX2YC303_c9869, GLX2YC303_c11488, GLX2YC303_c13924, GLX2YC303_c16053, GLX2YC303_c16558, GLX2YC303_c4, GLX2YC303_c94, GLX2YC303_c470, GLX2YC303_c478, GLX2YC303_c658, GLX2YC303_c692, GLX2YC303_c704, GLX2YC303_c905, GLX2YC303_c1150, GLX2YC303_c1426, GLX2YC303_c1448, GLX2YC303_rep_c…
4	GO:0006810	transport	biological_process	1314	GLX2YC303_c6, GLX2YC303_c16, GLX2YC303_c20, GLX2YC303_c34, GLX2YC303_c83, GLX2YC303_c115, GLX2YC303_c183, GLX2YC303_c187, GLX2YC303_c190, GLX2YC303_c199, GLX2YC303_c200, GLX2YC303_c212, GLX2YC303_c224, GLX2YC303_c244, GLX2YC303_c246, GLX2YC303_c259, GLX2YC303_c317, GLX2YC303_c323, GLX2YC303_c325, GLX2YC303_c327, GLX2YC303_c339, GLX2YC303_c342, GLX2YC303_c355, GLX2YC303_c364, GLX2YC303_c369, GLX2Y…
3	GO:0044763	single-organism cellular process	biological_process	1186	GLX2YC303_c1156, GLX2YC303_c6511, GLX2YC303_c6567, GLX2YC303_c6753, GLX2YC303_c7525, GLX2YC303_c7857, GLX2YC303_c9036, GLX2YC303_c9869, GLX2YC303_c11488, GLX2YC303_c13924, GLX2YC303_c16053, GLX2YC303_c16558, GLX2YC303_c82, GLX2YC303_c98, GLX2YC303_c208, GLX2YC303_c530, GLX2YC303_c1233, GLX2YC303_c1479, GLX2YC303_c1520, GLX2YC303_rep_c1742, GLX2YC303_rep_c1771, GLX2YC303_rep_c1812, GLX2YC303_rep_c…
3	GO:0071704	organic substance metabolic process	biological_process	3615	GLX2YC303_c37, GLX2YC303_c100, GLX2YC303_c114, GLX2YC303_c172, GLX2YC303_c225, GLX2YC303_c375, GLX2YC303_c417, GLX2YC303_c588, GLX2YC303_c594, GLX2YC303_c618, GLX2YC303_c621, GLX2YC303_c644, GLX2YC303_c667, GLX2YC303_c682, GLX2YC303_c698, GLX2YC303_c704, GLX2YC303_c718, GLX2YC303_c731, GLX2YC303_c854, GLX2YC303_c870, GLX2YC303_c901, GLX2YC303_c928, GLX2YC303_c971, GLX2YC303_c974, GLX2YC303_c993, …
4	GO:0044260	cellular macromolecule metabolic process	biological_process	1567	GLX2YC303_c37, GLX2YC303_c100, GLX2YC303_c114, GLX2YC303_c172, GLX2YC303_c225, GLX2YC303_c375, GLX2YC303_c417, GLX2YC303_c588, GLX2YC303_c594, GLX2YC303_c618, GLX2YC303_c621, GLX2YC303_c644, GLX2YC303_c667, GLX2YC303_c682, GLX2YC303_c698, GLX2YC303_c704, GLX2YC303_c718, GLX2YC303_c731, GLX2YC303_c854, GLX2YC303_c870, GLX2YC303_c901, GLX2YC303_c928, GLX2YC303_c971, GLX2YC303_c974, GLX2YC303_c993, …
6	GO:0000226	microtubule cytoskeleton organization	biological_process	1	GLX2YC303_c7379
2	GO:0000003	reproduction	biological_process	568	GLX2YC303_c1156, GLX2YC303_c6511, GLX2YC303_c6567, GLX2YC303_c6753, GLX2YC303_c7525, GLX2YC303_c7857, GLX2YC303_c9036, GLX2YC303_c9869, GLX2YC303_c11488, GLX2YC303_c13924, GLX2YC303_c16053, GLX2YC303_c16558, GLX2YC303_c21, GLX2YC303_c52, GLX2YC303_c115, GLX2YC303_c145, GLX2YC303_c191, GLX2YC303_c199, GLX2YC303_c321, GLX2YC303_c334, GLX2YC303_c476, GLX2YC303_c517, GLX2YC303_c520, GLX2YC303_c570, G…
3	GO:0051716	cellular response to stimulus	biological_process	597	GLX2YC303_c21, GLX2YC303_c52, GLX2YC303_c62, GLX2YC303_c78, GLX2YC303_c95, GLX2YC303_c105, GLX2YC303_c119, GLX2YC303_c184, GLX2YC303_c200, GLX2YC303_c207, GLX2YC303_c227, GLX2YC303_c259, GLX2YC303_c282, GLX2YC303_c316, GLX2YC303_c323, GLX2YC303_c334, GLX2YC303_c337, GLX2YC303_c382, GLX2YC303_c445, GLX2YC303_c476, GLX2YC303_c500, GLX2YC303_c503, GLX2YC303_c512, GLX2YC303_c519, GLX2YC303_c541, GLX2…
5	GO:0080090	regulation of primary metabolic process	biological_process	2	GLX2YC303_c13185, GLX2YC303_c11085
5	GO:1901136	carbohydrate derivative catabolic process	biological_process	1	GLX2YC303_c11085
3	GO:0042221	response to chemical stimulus	biological_process	1	GLX2YC303_rep_c5849
8	GO:0009199	ribonucleoside triphosphate metabolic process	biological_process	1	GLX2YC303_c11085
3	GO:0009605	response to external stimulus	biological_process	227	GLX2YC303_c115, GLX2YC303_c824, GLX2YC303_c1480, GLX2YC303_rep_c1632, GLX2YC303_rep_c1859, GLX2YC303_rep_c2379, GLX2YC303_rep_c2403, GLX2YC303_rep_c2767, GLX2YC303_rep_c2953, GLX2YC303_rep_c3079, GLX2YC303_c4330, GLX2YC303_c4784, GLX2YC303_c4846, GLX2YC303_c5102, GLX2YC303_c5263, GLX2YC303_c5847, GLX2YC303_c5917, GLX2YC303_c6179, GLX2YC303_c6888, GLX2YC303_c7046, GLX2YC303_c7304, GLX2YC303_c7457,…
6	GO:0009119	ribonucleoside metabolic process	biological_process	1	GLX2YC303_c11085
7	GO:0009150	purine ribonucleotide metabolic process	biological_process	1	GLX2YC303_c11085
4	GO:0007267	cell-cell signaling	biological_process	10	GLX2YC303_rep_c1851, GLX2YC303_c2636, GLX2YC303_rep_c3041, GLX2YC303_rep_c5005, GLX2YC303_c9483, GLX2YC303_rep_c9664, GLX2YC303_c12349, GLX2YC303_rep_c13154, GLX2YC303_c14361, GLX2YC303_c14887
6	GO:1901292	nucleoside phosphate catabolic process	biological_process	1	GLX2YC303_c11085
4	GO:0034641	cellular nitrogen compound metabolic process	biological_process	903	GLX2YC303_c13185, GLX2YC303_c6, GLX2YC303_c114, GLX2YC303_c162, GLX2YC303_c252, GLX2YC303_c261, GLX2YC303_c281, GLX2YC303_c294, GLX2YC303_c366, GLX2YC303_c446, GLX2YC303_c490, GLX2YC303_c634, GLX2YC303_c816, GLX2YC303_c941, GLX2YC303_c997, GLX2YC303_c1199, GLX2YC303_c1231, GLX2YC303_c1273, GLX2YC303_c1280, GLX2YC303_c1357, GLX2YC303_c1376, GLX2YC303_c1378, GLX2YC303_c1481, GLX2YC303_rep_c2396, GL…
4	GO:0007017	microtubule-based process	biological_process	1	GLX2YC303_c7379
6	GO:0009116	nucleoside metabolic process	biological_process	1	GLX2YC303_c11085
8	GO:0009144	purine nucleoside triphosphate metabolic process	biological_process	1	GLX2YC303_c11085
4	GO:0042592	homeostatic process	biological_process	153	GLX2YC303_c133, GLX2YC303_c179, GLX2YC303_c217, GLX2YC303_c376, GLX2YC303_c421, GLX2YC303_c448, GLX2YC303_c452, GLX2YC303_c660, GLX2YC303_c670, GLX2YC303_c887, GLX2YC303_c937, GLX2YC303_c1258, GLX2YC303_c1286, GLX2YC303_c1445, GLX2YC303_rep_c1637, GLX2YC303_rep_c1677, GLX2YC303_rep_c1726, GLX2YC303_rep_c1862, GLX2YC303_rep_c1928, GLX2YC303_rep_c1999, GLX2YC303_rep_c2153, GLX2YC303_rep_c2165, GLX2…
5	GO:0034613	cellular protein localization	biological_process	1	GLX2YC303_c7379
2	GO:0044699	single-organism process	biological_process	1731	GLX2YC303_c1156, GLX2YC303_c6511, GLX2YC303_c6567, GLX2YC303_c6753, GLX2YC303_c7525, GLX2YC303_c7857, GLX2YC303_c9036, GLX2YC303_c9869, GLX2YC303_c11488, GLX2YC303_c13924, GLX2YC303_c16053, GLX2YC303_c16558, GLX2YC303_c21, GLX2YC303_c52, GLX2YC303_c115, GLX2YC303_c145, GLX2YC303_c191, GLX2YC303_c199, GLX2YC303_c321, GLX2YC303_c334, GLX2YC303_c476, GLX2YC303_c517, GLX2YC303_c520, GLX2YC303_c570, G…
3	GO:0051641	cellular localization	biological_process	1	GLX2YC303_c7379
7	GO:0010154	fruit development	biological_process	2	GLX2YC303_c6389, GLX2YC303_c6450
4	GO:0006793	phosphorus metabolic process	biological_process	1	GLX2YC303_c11085
5	GO:0043085	positive regulation of catalytic activity	biological_process	1	GLX2YC303_c11085
3	GO:0007275	multicellular organismal development	biological_process	939	GLX2YC303_c21, GLX2YC303_c52, GLX2YC303_c115, GLX2YC303_c145, GLX2YC303_c191, GLX2YC303_c199, GLX2YC303_c321, GLX2YC303_c334, GLX2YC303_c476, GLX2YC303_c517, GLX2YC303_c520, GLX2YC303_c570, GLX2YC303_c789, GLX2YC303_c990, GLX2YC303_c1056, GLX2YC303_c1150, GLX2YC303_c1216, GLX2YC303_c1335, GLX2YC303_c1443, GLX2YC303_c1533, GLX2YC303_rep_c1971, GLX2YC303_rep_c1975, GLX2YC303_rep_c2086, GLX2YC303_re…
5	GO:0051336	regulation of hydrolase activity	biological_process	1	GLX2YC303_c11085
10	GO:0032320	positive regulation of Ras GTPase activity	biological_process	1	GLX2YC303_c11085
7	GO:0000911	cytokinesis by cell plate formation	biological_process	1	GLX2YC303_c7379
5	GO:0010467	gene expression	biological_process	662	GLX2YC303_c37, GLX2YC303_c100, GLX2YC303_c114, GLX2YC303_c172, GLX2YC303_c225, GLX2YC303_c375, GLX2YC303_c417, GLX2YC303_c588, GLX2YC303_c594, GLX2YC303_c618, GLX2YC303_c621, GLX2YC303_c644, GLX2YC303_c667, GLX2YC303_c682, GLX2YC303_c698, GLX2YC303_c704, GLX2YC303_c718, GLX2YC303_c731, GLX2YC303_c854, GLX2YC303_c870, GLX2YC303_c901, GLX2YC303_c928, GLX2YC303_c971, GLX2YC303_c974, GLX2YC303_c993, …
5	GO:0009875	pollen-pistil interaction	biological_process	12	GLX2YC303_c1156, GLX2YC303_c6511, GLX2YC303_c6567, GLX2YC303_c6753, GLX2YC303_c7525, GLX2YC303_c7857, GLX2YC303_c9036, GLX2YC303_c9869, GLX2YC303_c11488, GLX2YC303_c13924, GLX2YC303_c16053, GLX2YC303_c16558
2	GO:0040007	growth	biological_process	244	GLX2YC303_c21, GLX2YC303_c517, GLX2YC303_c610, GLX2YC303_c897, GLX2YC303_c1232, GLX2YC303_c1267, GLX2YC303_rep_c2021, GLX2YC303_rep_c2071, GLX2YC303_rep_c2093, GLX2YC303_rep_c3675, GLX2YC303_c4451, GLX2YC303_c4682, GLX2YC303_c4861, GLX2YC303_c5096, GLX2YC303_c5099, GLX2YC303_c5273, GLX2YC303_c5294, GLX2YC303_c5313, GLX2YC303_c5328, GLX2YC303_rep_c5504, GLX2YC303_c5510, GLX2YC303_c5720, GLX2YC303_…
5	GO:0010260	organ senescence	biological_process	1	GLX2YC303_rep_c5849
8	GO:0046578	regulation of Ras protein signal transduction	biological_process	1	GLX2YC303_c11085
8	GO:0046128	purine ribonucleoside metabolic process	biological_process	1	GLX2YC303_c11085
3	GO:0065009	regulation of molecular function	biological_process	1	GLX2YC303_c11085
6	GO:0046434	organophosphate catabolic process	biological_process	1	GLX2YC303_c11085
7	GO:0019220	regulation of phosphate metabolic process	biological_process	1	GLX2YC303_c11085
6	GO:0072523	purine-containing compound catabolic process	biological_process	1	GLX2YC303_c11085
4	GO:1901657	glycosyl compound metabolic process	biological_process	1	GLX2YC303_c11085
8	GO:0032318	regulation of Ras GTPase activity	biological_process	1	GLX2YC303_c11085
3	GO:0065008	regulation of biological quality	biological_process	153	GLX2YC303_c133, GLX2YC303_c179, GLX2YC303_c217, GLX2YC303_c376, GLX2YC303_c421, GLX2YC303_c448, GLX2YC303_c452, GLX2YC303_c660, GLX2YC303_c670, GLX2YC303_c887, GLX2YC303_c937, GLX2YC303_c1258, GLX2YC303_c1286, GLX2YC303_c1445, GLX2YC303_rep_c1637, GLX2YC303_rep_c1677, GLX2YC303_rep_c1726, GLX2YC303_rep_c1862, GLX2YC303_rep_c1928, GLX2YC303_rep_c1999, GLX2YC303_rep_c2153, GLX2YC303_rep_c2165, GLX2…
6	GO:0006412	translation	biological_process	612	GLX2YC303_c37, GLX2YC303_c100, GLX2YC303_c114, GLX2YC303_c172, GLX2YC303_c225, GLX2YC303_c375, GLX2YC303_c417, GLX2YC303_c588, GLX2YC303_c594, GLX2YC303_c618, GLX2YC303_c621, GLX2YC303_c644, GLX2YC303_c667, GLX2YC303_c682, GLX2YC303_c698, GLX2YC303_c704, GLX2YC303_c718, GLX2YC303_c731, GLX2YC303_c854, GLX2YC303_c870, GLX2YC303_c901, GLX2YC303_c928, GLX2YC303_c971, GLX2YC303_c974, GLX2YC303_c993, …
4	GO:0003006	developmental process involved in reproduction	biological_process	168	GLX2YC303_c21, GLX2YC303_c52, GLX2YC303_c115, GLX2YC303_c145, GLX2YC303_c191, GLX2YC303_c199, GLX2YC303_c321, GLX2YC303_c334, GLX2YC303_c476, GLX2YC303_c517, GLX2YC303_c520, GLX2YC303_c570, GLX2YC303_c789, GLX2YC303_c990, GLX2YC303_c1056, GLX2YC303_c1150, GLX2YC303_c1216, GLX2YC303_c1335, GLX2YC303_c1443, GLX2YC303_c1533, GLX2YC303_rep_c1971, GLX2YC303_rep_c1975, GLX2YC303_rep_c2086, GLX2YC303_re…
7	GO:0051056	regulation of small GTPase mediated signal transduction	biological_process	1	GLX2YC303_c11085
5	GO:0090304	nucleic acid metabolic process	biological_process	181	GLX2YC303_c13185, GLX2YC303_c6, GLX2YC303_c114, GLX2YC303_c162, GLX2YC303_c252, GLX2YC303_c261, GLX2YC303_c281, GLX2YC303_c294, GLX2YC303_c366, GLX2YC303_c446, GLX2YC303_c490, GLX2YC303_c634, GLX2YC303_c816, GLX2YC303_c941, GLX2YC303_c997, GLX2YC303_c1199, GLX2YC303_c1231, GLX2YC303_c1273, GLX2YC303_c1280, GLX2YC303_c1357, GLX2YC303_c1376, GLX2YC303_c1378, GLX2YC303_c1481, GLX2YC303_rep_c2396, GL…
3	GO:0051707	response to other organism	biological_process	1	GLX2YC303_rep_c5849
5	GO:0010646	regulation of cell communication	biological_process	1	GLX2YC303_c11085
5	GO:0018130	heterocycle biosynthetic process	biological_process	1	GLX2YC303_c13185
4	GO:0042546	cell wall biogenesis	biological_process	1	GLX2YC303_c7379
6	GO:0009141	nucleoside triphosphate metabolic process	biological_process	1	GLX2YC303_c11085
5	GO:0051171	regulation of nitrogen compound metabolic process	biological_process	2	GLX2YC303_c13185, GLX2YC303_c11085
7	GO:0006140	regulation of nucleotide metabolic process	biological_process	1	GLX2YC303_c11085
4	GO:0010033	response to organic substance	biological_process	1	GLX2YC303_rep_c5849
7	GO:2001141	regulation of RNA biosynthetic process	biological_process	1	GLX2YC303_c13185
7	GO:0006355	regulation of transcription, DNA-dependent	biological_process	1	GLX2YC303_c13185
5	GO:0048827	phyllome development	biological_process	1	GLX2YC303_rep_c5849
6	GO:0032506	cytokinetic process	biological_process	1	GLX2YC303_c7379
5	GO:0031323	regulation of cellular metabolic process	biological_process	2	GLX2YC303_c13185, GLX2YC303_c11085
3	GO:0044237	cellular metabolic process	biological_process	2575	GLX2YC303_c37, GLX2YC303_c100, GLX2YC303_c114, GLX2YC303_c172, GLX2YC303_c225, GLX2YC303_c375, GLX2YC303_c417, GLX2YC303_c588, GLX2YC303_c594, GLX2YC303_c618, GLX2YC303_c621, GLX2YC303_c644, GLX2YC303_c667, GLX2YC303_c682, GLX2YC303_c698, GLX2YC303_c704, GLX2YC303_c718, GLX2YC303_c731, GLX2YC303_c854, GLX2YC303_c870, GLX2YC303_c901, GLX2YC303_c928, GLX2YC303_c971, GLX2YC303_c974, GLX2YC303_c993, …
4	GO:0009617	response to bacterium	biological_process	1	GLX2YC303_rep_c5849
4	GO:0015979	photosynthesis	biological_process	299	GLX2YC303_c75, GLX2YC303_c96, GLX2YC303_c150, GLX2YC303_c268, GLX2YC303_c520, GLX2YC303_c542, GLX2YC303_c554, GLX2YC303_c580, GLX2YC303_c721, GLX2YC303_c796, GLX2YC303_c827, GLX2YC303_c1028, GLX2YC303_c1059, GLX2YC303_c1084, GLX2YC303_c1118, GLX2YC303_c1194, GLX2YC303_c1270, GLX2YC303_c1340, GLX2YC303_c1473, GLX2YC303_c1476, GLX2YC303_c1500, GLX2YC303_c1524, GLX2YC303_rep_c1544, GLX2YC303_rep_c15…
4	GO:0007568	aging	biological_process	3	GLX2YC303_rep_c5849, GLX2YC303_c6389, GLX2YC303_c6450
4	GO:1901135	carbohydrate derivative metabolic process	biological_process	1	GLX2YC303_c11085
5	GO:0009889	regulation of biosynthetic process	biological_process	1	GLX2YC303_c13185
3	GO:0006807	nitrogen compound metabolic process	biological_process	903	GLX2YC303_c13185, GLX2YC303_c6, GLX2YC303_c114, GLX2YC303_c162, GLX2YC303_c252, GLX2YC303_c261, GLX2YC303_c281, GLX2YC303_c294, GLX2YC303_c366, GLX2YC303_c446, GLX2YC303_c490, GLX2YC303_c634, GLX2YC303_c816, GLX2YC303_c941, GLX2YC303_c997, GLX2YC303_c1199, GLX2YC303_c1231, GLX2YC303_c1273, GLX2YC303_c1280, GLX2YC303_c1357, GLX2YC303_c1376, GLX2YC303_c1378, GLX2YC303_c1481, GLX2YC303_rep_c2396, GL…
6	GO:0010468	regulation of gene expression	biological_process	51	GLX2YC303_c162, GLX2YC303_c199, GLX2YC303_c219, GLX2YC303_c487, GLX2YC303_c789, GLX2YC303_c1199, GLX2YC303_rep_c1975, GLX2YC303_rep_c2986, GLX2YC303_rep_c3030, GLX2YC303_rep_c4332, GLX2YC303_c4511, GLX2YC303_c4965, GLX2YC303_c5022, GLX2YC303_c5210, GLX2YC303_c5882, GLX2YC303_c5942, GLX2YC303_c5985, GLX2YC303_c6360, GLX2YC303_c6606, GLX2YC303_c6882, GLX2YC303_c7162, GLX2YC303_c7181, GLX2YC303_c804…
4	GO:0080167	response to karrikin	biological_process	2	GLX2YC303_c4571, GLX2YC303_c5221
3	GO:0044707	single-multicellular organism process	biological_process	963	GLX2YC303_c21, GLX2YC303_c52, GLX2YC303_c115, GLX2YC303_c145, GLX2YC303_c191, GLX2YC303_c199, GLX2YC303_c321, GLX2YC303_c334, GLX2YC303_c476, GLX2YC303_c517, GLX2YC303_c520, GLX2YC303_c570, GLX2YC303_c789, GLX2YC303_c990, GLX2YC303_c1056, GLX2YC303_c1150, GLX2YC303_c1216, GLX2YC303_c1335, GLX2YC303_c1443, GLX2YC303_c1533, GLX2YC303_rep_c1971, GLX2YC303_rep_c1975, GLX2YC303_rep_c2086, GLX2YC303_re…
4	GO:0051649	establishment of localization in cell	biological_process	1	GLX2YC303_c7379
5	GO:0034655	nucleobase-containing compound catabolic process	biological_process	1	GLX2YC303_c11085
8	GO:1901068	guanosine-containing compound metabolic process	biological_process	1	GLX2YC303_c11085
4	GO:0009791	post-embryonic development	biological_process	566	GLX2YC303_c21, GLX2YC303_c52, GLX2YC303_c115, GLX2YC303_c145, GLX2YC303_c191, GLX2YC303_c199, GLX2YC303_c321, GLX2YC303_c334, GLX2YC303_c476, GLX2YC303_c517, GLX2YC303_c520, GLX2YC303_c570, GLX2YC303_c789, GLX2YC303_c990, GLX2YC303_c1056, GLX2YC303_c1150, GLX2YC303_c1216, GLX2YC303_c1335, GLX2YC303_c1443, GLX2YC303_c1533, GLX2YC303_rep_c1971, GLX2YC303_rep_c1975, GLX2YC303_rep_c2086, GLX2YC303_re…
5	GO:0009753	response to jasmonic acid stimulus	biological_process	1	GLX2YC303_rep_c5849
4	GO:0019748	secondary metabolic process	biological_process	247	GLX2YC303_c49, GLX2YC303_c86, GLX2YC303_c92, GLX2YC303_c150, GLX2YC303_c154, GLX2YC303_c199, GLX2YC303_c282, GLX2YC303_c293, GLX2YC303_c314, GLX2YC303_c349, GLX2YC303_c389, GLX2YC303_c447, GLX2YC303_c476, GLX2YC303_c498, GLX2YC303_c614, GLX2YC303_c643, GLX2YC303_c685, GLX2YC303_c711, GLX2YC303_c789, GLX2YC303_c804, GLX2YC303_c962, GLX2YC303_c1192, GLX2YC303_c1299, GLX2YC303_c1321, GLX2YC303_c1327…
5	GO:0043412	macromolecule modification	biological_process	822	GLX2YC303_c35, GLX2YC303_c59, GLX2YC303_c62, GLX2YC303_c89, GLX2YC303_c94, GLX2YC303_c105, GLX2YC303_c118, GLX2YC303_c140, GLX2YC303_c141, GLX2YC303_c188, GLX2YC303_c195, GLX2YC303_c208, GLX2YC303_c219, GLX2YC303_c306, GLX2YC303_c316, GLX2YC303_c347, GLX2YC303_c371, GLX2YC303_c373, GLX2YC303_c393, GLX2YC303_c444, GLX2YC303_c476, GLX2YC303_c496, GLX2YC303_c517, GLX2YC303_c519, GLX2YC303_c543, GLX2…
9	GO:0033121	regulation of purine nucleotide catabolic process	biological_process	1	GLX2YC303_c11085
5	GO:0044267	cellular protein metabolic process	biological_process	1413	GLX2YC303_c37, GLX2YC303_c100, GLX2YC303_c114, GLX2YC303_c172, GLX2YC303_c225, GLX2YC303_c375, GLX2YC303_c417, GLX2YC303_c588, GLX2YC303_c594, GLX2YC303_c618, GLX2YC303_c621, GLX2YC303_c644, GLX2YC303_c667, GLX2YC303_c682, GLX2YC303_c698, GLX2YC303_c704, GLX2YC303_c718, GLX2YC303_c731, GLX2YC303_c854, GLX2YC303_c870, GLX2YC303_c901, GLX2YC303_c928, GLX2YC303_c971, GLX2YC303_c974, GLX2YC303_c993, …
4	GO:1901576	organic substance biosynthetic process	biological_process	613	GLX2YC303_c37, GLX2YC303_c100, GLX2YC303_c114, GLX2YC303_c172, GLX2YC303_c225, GLX2YC303_c375, GLX2YC303_c417, GLX2YC303_c588, GLX2YC303_c594, GLX2YC303_c618, GLX2YC303_c621, GLX2YC303_c644, GLX2YC303_c667, GLX2YC303_c682, GLX2YC303_c698, GLX2YC303_c704, GLX2YC303_c718, GLX2YC303_c731, GLX2YC303_c854, GLX2YC303_c870, GLX2YC303_c901, GLX2YC303_c928, GLX2YC303_c971, GLX2YC303_c974, GLX2YC303_c993, …
7	GO:0009118	regulation of nucleoside metabolic process	biological_process	1	GLX2YC303_c11085
4	GO:0051301	cell division	biological_process	1	GLX2YC303_c7379
6	GO:0015031	protein transport	biological_process	1	GLX2YC303_c7379
5	GO:1901362	organic cyclic compound biosynthetic process	biological_process	1	GLX2YC303_c13185
5	GO:0042742	defense response to bacterium	biological_process	1	GLX2YC303_rep_c5849
5	GO:0009894	regulation of catabolic process	biological_process	1	GLX2YC303_c11085
5	GO:0009856	pollination	biological_process	86	GLX2YC303_c1156, GLX2YC303_c6511, GLX2YC303_c6567, GLX2YC303_c6753, GLX2YC303_c7525, GLX2YC303_c7857, GLX2YC303_c9036, GLX2YC303_c9869, GLX2YC303_c11488, GLX2YC303_c13924, GLX2YC303_c16053, GLX2YC303_c16558, GLX2YC303_c4, GLX2YC303_c94, GLX2YC303_c470, GLX2YC303_c478, GLX2YC303_c658, GLX2YC303_c692, GLX2YC303_c704, GLX2YC303_c905, GLX2YC303_c1150, GLX2YC303_c1426, GLX2YC303_c1448, GLX2YC303_rep_c…
8	GO:0006184	GTP catabolic process	biological_process	1	GLX2YC303_c11085
5	GO:0046700	heterocycle catabolic process	biological_process	1	GLX2YC303_c11085
6	GO:0051174	regulation of phosphorus metabolic process	biological_process	1	GLX2YC303_c11085
4	GO:0006091	generation of precursor metabolites and energy	biological_process	468	GLX2YC303_c75, GLX2YC303_c96, GLX2YC303_c246, GLX2YC303_c321, GLX2YC303_c438, GLX2YC303_c542, GLX2YC303_c554, GLX2YC303_c580, GLX2YC303_c603, GLX2YC303_c638, GLX2YC303_c642, GLX2YC303_c643, GLX2YC303_c664, GLX2YC303_c721, GLX2YC303_c751, GLX2YC303_c827, GLX2YC303_c899, GLX2YC303_c959, GLX2YC303_c1028, GLX2YC303_c1059, GLX2YC303_c1064, GLX2YC303_c1194, GLX2YC303_c1196, GLX2YC303_c1217, GLX2YC303_c…
6	GO:0006259	DNA metabolic process	biological_process	180	GLX2YC303_c6, GLX2YC303_c114, GLX2YC303_c162, GLX2YC303_c252, GLX2YC303_c261, GLX2YC303_c281, GLX2YC303_c294, GLX2YC303_c366, GLX2YC303_c446, GLX2YC303_c490, GLX2YC303_c634, GLX2YC303_c816, GLX2YC303_c941, GLX2YC303_c997, GLX2YC303_c1199, GLX2YC303_c1231, GLX2YC303_c1273, GLX2YC303_c1280, GLX2YC303_c1357, GLX2YC303_c1376, GLX2YC303_c1378, GLX2YC303_c1481, GLX2YC303_rep_c2396, GLX2YC303_rep_c2497,…
6	GO:0019219	regulation of nucleobase-containing compound metabolic process	biological_process	2	GLX2YC303_c13185, GLX2YC303_c11085
5	GO:0006796	phosphate-containing compound metabolic process	biological_process	1	GLX2YC303_c11085
3	GO:0009058	biosynthetic process	biological_process	1765	GLX2YC303_c37, GLX2YC303_c100, GLX2YC303_c114, GLX2YC303_c172, GLX2YC303_c225, GLX2YC303_c375, GLX2YC303_c417, GLX2YC303_c588, GLX2YC303_c594, GLX2YC303_c618, GLX2YC303_c621, GLX2YC303_c644, GLX2YC303_c667, GLX2YC303_c682, GLX2YC303_c698, GLX2YC303_c704, GLX2YC303_c718, GLX2YC303_c731, GLX2YC303_c854, GLX2YC303_c870, GLX2YC303_c901, GLX2YC303_c928, GLX2YC303_c971, GLX2YC303_c974, GLX2YC303_c993, …
4	GO:0048583	regulation of response to stimulus	biological_process	1	GLX2YC303_c11085
5	GO:0061458	reproductive system development	biological_process	168	GLX2YC303_c21, GLX2YC303_c52, GLX2YC303_c115, GLX2YC303_c145, GLX2YC303_c191, GLX2YC303_c199, GLX2YC303_c321, GLX2YC303_c334, GLX2YC303_c476, GLX2YC303_c517, GLX2YC303_c520, GLX2YC303_c570, GLX2YC303_c789, GLX2YC303_c990, GLX2YC303_c1056, GLX2YC303_c1150, GLX2YC303_c1216, GLX2YC303_c1335, GLX2YC303_c1443, GLX2YC303_c1533, GLX2YC303_rep_c1971, GLX2YC303_rep_c1975, GLX2YC303_rep_c2086, GLX2YC303_re…
6	GO:0006886	intracellular protein transport	biological_process	1	GLX2YC303_c7379
8	GO:0006195	purine nucleotide catabolic process	biological_process	1	GLX2YC303_c11085
6	GO:0006753	nucleoside phosphate metabolic process	biological_process	1	GLX2YC303_c11085
2	GO:0050896	response to stimulus	biological_process	1997	GLX2YC303_c34, GLX2YC303_c52, GLX2YC303_c59, GLX2YC303_c62, GLX2YC303_c95, GLX2YC303_c105, GLX2YC303_c115, GLX2YC303_c119, GLX2YC303_c184, GLX2YC303_c207, GLX2YC303_c227, GLX2YC303_c254, GLX2YC303_c259, GLX2YC303_c282, GLX2YC303_c316, GLX2YC303_c334, GLX2YC303_c337, GLX2YC303_c429, GLX2YC303_c447, GLX2YC303_c476, GLX2YC303_c503, GLX2YC303_c512, GLX2YC303_c560, GLX2YC303_c579, GLX2YC303_c628, GLX2…
5	GO:0048513	organ development	biological_process	1	GLX2YC303_rep_c5849
6	GO:0048608	reproductive structure development	biological_process	168	GLX2YC303_c21, GLX2YC303_c52, GLX2YC303_c115, GLX2YC303_c145, GLX2YC303_c191, GLX2YC303_c199, GLX2YC303_c321, GLX2YC303_c334, GLX2YC303_c476, GLX2YC303_c517, GLX2YC303_c520, GLX2YC303_c570, GLX2YC303_c789, GLX2YC303_c990, GLX2YC303_c1056, GLX2YC303_c1150, GLX2YC303_c1216, GLX2YC303_c1335, GLX2YC303_c1443, GLX2YC303_c1533, GLX2YC303_rep_c1971, GLX2YC303_rep_c1975, GLX2YC303_rep_c2086, GLX2YC303_re…
4	GO:0022607	cellular component assembly	biological_process	1	GLX2YC303_c7379
2	GO:0023052	signaling	biological_process	606	GLX2YC303_rep_c1851, GLX2YC303_c2636, GLX2YC303_rep_c3041, GLX2YC303_rep_c5005, GLX2YC303_c9483, GLX2YC303_rep_c9664, GLX2YC303_c12349, GLX2YC303_rep_c13154, GLX2YC303_c14361, GLX2YC303_c14887, GLX2YC303_c21, GLX2YC303_c52, GLX2YC303_c62, GLX2YC303_c78, GLX2YC303_c95, GLX2YC303_c105, GLX2YC303_c119, GLX2YC303_c184, GLX2YC303_c200, GLX2YC303_c207, GLX2YC303_c227, GLX2YC303_c259, GLX2YC303_c282, GL…
2	GO:0051179	localization	biological_process	1314	GLX2YC303_c6, GLX2YC303_c16, GLX2YC303_c20, GLX2YC303_c34, GLX2YC303_c83, GLX2YC303_c115, GLX2YC303_c183, GLX2YC303_c187, GLX2YC303_c190, GLX2YC303_c199, GLX2YC303_c200, GLX2YC303_c212, GLX2YC303_c224, GLX2YC303_c244, GLX2YC303_c246, GLX2YC303_c259, GLX2YC303_c317, GLX2YC303_c323, GLX2YC303_c325, GLX2YC303_c327, GLX2YC303_c339, GLX2YC303_c342, GLX2YC303_c355, GLX2YC303_c364, GLX2YC303_c369, GLX2Y…
3	GO:0007610	behavior	biological_process	4	GLX2YC303_c1156, GLX2YC303_c6360, GLX2YC303_c6511, GLX2YC303_c15013
6	GO:0016070	RNA metabolic process	biological_process	1	GLX2YC303_c13185
5	GO:0044271	cellular nitrogen compound biosynthetic process	biological_process	1	GLX2YC303_c13185
4	GO:0021700	developmental maturation	biological_process	2	GLX2YC303_c6389, GLX2YC303_c6450
10	GO:0009207	purine ribonucleoside triphosphate catabolic process	biological_process	1	GLX2YC303_c11085
4	GO:0007154	cell communication	biological_process	677	GLX2YC303_c1156, GLX2YC303_c6511, GLX2YC303_c6567, GLX2YC303_c6753, GLX2YC303_c7525, GLX2YC303_c7857, GLX2YC303_c9036, GLX2YC303_c9869, GLX2YC303_c11488, GLX2YC303_c13924, GLX2YC303_c16053, GLX2YC303_c16558, GLX2YC303_rep_c1851, GLX2YC303_c2636, GLX2YC303_rep_c3041, GLX2YC303_rep_c5005, GLX2YC303_c9483, GLX2YC303_rep_c9664, GLX2YC303_c12349, GLX2YC303_rep_c13154, GLX2YC303_c14361, GLX2YC303_c1488…
5	GO:1901361	organic cyclic compound catabolic process	biological_process	1	GLX2YC303_c11085
5	GO:0048367	shoot system development	biological_process	167	GLX2YC303_c21, GLX2YC303_c52, GLX2YC303_c115, GLX2YC303_c145, GLX2YC303_c191, GLX2YC303_c199, GLX2YC303_c321, GLX2YC303_c334, GLX2YC303_c476, GLX2YC303_c517, GLX2YC303_c520, GLX2YC303_c570, GLX2YC303_c789, GLX2YC303_c990, GLX2YC303_c1056, GLX2YC303_c1150, GLX2YC303_c1216, GLX2YC303_c1335, GLX2YC303_c1443, GLX2YC303_c1533, GLX2YC303_rep_c1971, GLX2YC303_rep_c1975, GLX2YC303_rep_c2086, GLX2YC303_re…
4	GO:0006996	organelle organization	biological_process	1	GLX2YC303_c7379
5	GO:1901565	organonitrogen compound catabolic process	biological_process	1	GLX2YC303_c11085
2	GO:0071840	cellular component organization or biogenesis	biological_process	778	GLX2YC303_c4, GLX2YC303_c6, GLX2YC303_c7, GLX2YC303_c11, GLX2YC303_c68, GLX2YC303_c105, GLX2YC303_c114, GLX2YC303_c116, GLX2YC303_c160, GLX2YC303_c162, GLX2YC303_c177, GLX2YC303_c195, GLX2YC303_c211, GLX2YC303_c219, GLX2YC303_c268, GLX2YC303_c301, GLX2YC303_c323, GLX2YC303_c355, GLX2YC303_c372, GLX2YC303_c406, GLX2YC303_c417, GLX2YC303_c444, GLX2YC303_c478, GLX2YC303_c487, GLX2YC303_c496, GLX2YC3…
4	GO:0005975	carbohydrate metabolic process	biological_process	638	GLX2YC303_c4, GLX2YC303_c55, GLX2YC303_c116, GLX2YC303_c120, GLX2YC303_c150, GLX2YC303_c154, GLX2YC303_c174, GLX2YC303_c177, GLX2YC303_c249, GLX2YC303_c268, GLX2YC303_c275, GLX2YC303_c277, GLX2YC303_c285, GLX2YC303_c300, GLX2YC303_c321, GLX2YC303_c352, GLX2YC303_c365, GLX2YC303_c372, GLX2YC303_c388, GLX2YC303_c401, GLX2YC303_c436, GLX2YC303_c513, GLX2YC303_c516, GLX2YC303_c522, GLX2YC303_c543, GL…
5	GO:0009059	macromolecule biosynthetic process	biological_process	613	GLX2YC303_c37, GLX2YC303_c100, GLX2YC303_c114, GLX2YC303_c172, GLX2YC303_c225, GLX2YC303_c375, GLX2YC303_c417, GLX2YC303_c588, GLX2YC303_c594, GLX2YC303_c618, GLX2YC303_c621, GLX2YC303_c644, GLX2YC303_c667, GLX2YC303_c682, GLX2YC303_c698, GLX2YC303_c704, GLX2YC303_c718, GLX2YC303_c731, GLX2YC303_c854, GLX2YC303_c870, GLX2YC303_c901, GLX2YC303_c928, GLX2YC303_c971, GLX2YC303_c974, GLX2YC303_c993, …
7	GO:0051252	regulation of RNA metabolic process	biological_process	1	GLX2YC303_c13185
9	GO:0033124	regulation of GTP catabolic process	biological_process	1	GLX2YC303_c11085
4	GO:0009835	fruit ripening	biological_process	2	GLX2YC303_c6389, GLX2YC303_c6450
3	GO:0044085	cellular component biogenesis	biological_process	1	GLX2YC303_c7379
4	GO:0019637	organophosphate metabolic process	biological_process	1	GLX2YC303_c11085
5	GO:0072521	purine-containing compound metabolic process	biological_process	1	GLX2YC303_c11085
8	GO:0006152	purine nucleoside catabolic process	biological_process	1	GLX2YC303_c11085
3	GO:0048856	anatomical structure development	biological_process	647	GLX2YC303_c21, GLX2YC303_c52, GLX2YC303_c115, GLX2YC303_c145, GLX2YC303_c191, GLX2YC303_c199, GLX2YC303_c321, GLX2YC303_c334, GLX2YC303_c476, GLX2YC303_c517, GLX2YC303_c520, GLX2YC303_c570, GLX2YC303_c789, GLX2YC303_c990, GLX2YC303_c1056, GLX2YC303_c1150, GLX2YC303_c1216, GLX2YC303_c1335, GLX2YC303_c1443, GLX2YC303_c1533, GLX2YC303_rep_c1971, GLX2YC303_rep_c1975, GLX2YC303_rep_c2086, GLX2YC303_re…
7	GO:0007067	mitosis	biological_process	1	GLX2YC303_c7379
3	GO:0044700	single organism signaling	biological_process	606	GLX2YC303_rep_c1851, GLX2YC303_c2636, GLX2YC303_rep_c3041, GLX2YC303_rep_c5005, GLX2YC303_c9483, GLX2YC303_rep_c9664, GLX2YC303_c12349, GLX2YC303_rep_c13154, GLX2YC303_c14361, GLX2YC303_c14887, GLX2YC303_c21, GLX2YC303_c52, GLX2YC303_c62, GLX2YC303_c78, GLX2YC303_c95, GLX2YC303_c105, GLX2YC303_c119, GLX2YC303_c184, GLX2YC303_c200, GLX2YC303_c207, GLX2YC303_c227, GLX2YC303_c259, GLX2YC303_c282, GL…
5	GO:0034645	cellular macromolecule biosynthetic process	biological_process	613	GLX2YC303_c37, GLX2YC303_c100, GLX2YC303_c114, GLX2YC303_c172, GLX2YC303_c225, GLX2YC303_c375, GLX2YC303_c417, GLX2YC303_c588, GLX2YC303_c594, GLX2YC303_c618, GLX2YC303_c621, GLX2YC303_c644, GLX2YC303_c667, GLX2YC303_c682, GLX2YC303_c698, GLX2YC303_c704, GLX2YC303_c718, GLX2YC303_c731, GLX2YC303_c854, GLX2YC303_c870, GLX2YC303_c901, GLX2YC303_c928, GLX2YC303_c971, GLX2YC303_c974, GLX2YC303_c993, …
7	GO:0051345	positive regulation of hydrolase activity	biological_process	1	GLX2YC303_c11085
6	GO:0009261	ribonucleotide catabolic process	biological_process	1	GLX2YC303_c11085
5	GO:0055086	nucleobase-containing small molecule metabolic process	biological_process	1	GLX2YC303_c11085
4	GO:0006629	lipid metabolic process	biological_process	429	GLX2YC303_c4, GLX2YC303_c36, GLX2YC303_c49, GLX2YC303_c73, GLX2YC303_c199, GLX2YC303_c220, GLX2YC303_c268, GLX2YC303_c278, GLX2YC303_c282, GLX2YC303_c286, GLX2YC303_c360, GLX2YC303_c378, GLX2YC303_c389, GLX2YC303_c398, GLX2YC303_c447, GLX2YC303_c450, GLX2YC303_c498, GLX2YC303_c517, GLX2YC303_c520, GLX2YC303_c550, GLX2YC303_c574, GLX2YC303_c575, GLX2YC303_c604, GLX2YC303_c610, GLX2YC303_c631, GLX2…
4	GO:0008104	protein localization	biological_process	1	GLX2YC303_c7379
3	GO:0044710	single-organism metabolic process	biological_process	593	GLX2YC303_c49, GLX2YC303_c86, GLX2YC303_c92, GLX2YC303_c150, GLX2YC303_c154, GLX2YC303_c199, GLX2YC303_c282, GLX2YC303_c293, GLX2YC303_c314, GLX2YC303_c349, GLX2YC303_c389, GLX2YC303_c447, GLX2YC303_c476, GLX2YC303_c498, GLX2YC303_c614, GLX2YC303_c643, GLX2YC303_c685, GLX2YC303_c711, GLX2YC303_c789, GLX2YC303_c804, GLX2YC303_c962, GLX2YC303_c1192, GLX2YC303_c1299, GLX2YC303_c1321, GLX2YC303_c1327…
4	GO:0019725	cellular homeostasis	biological_process	153	GLX2YC303_c133, GLX2YC303_c179, GLX2YC303_c217, GLX2YC303_c376, GLX2YC303_c421, GLX2YC303_c448, GLX2YC303_c452, GLX2YC303_c660, GLX2YC303_c670, GLX2YC303_c887, GLX2YC303_c937, GLX2YC303_c1258, GLX2YC303_c1286, GLX2YC303_c1445, GLX2YC303_rep_c1637, GLX2YC303_rep_c1677, GLX2YC303_rep_c1726, GLX2YC303_rep_c1862, GLX2YC303_rep_c1928, GLX2YC303_rep_c1999, GLX2YC303_rep_c2153, GLX2YC303_rep_c2165, GLX2…
3	GO:0016265	death	biological_process	82	GLX2YC303_c82, GLX2YC303_c98, GLX2YC303_c208, GLX2YC303_c530, GLX2YC303_c1233, GLX2YC303_c1479, GLX2YC303_c1520, GLX2YC303_rep_c1742, GLX2YC303_rep_c1771, GLX2YC303_rep_c1812, GLX2YC303_rep_c1832, GLX2YC303_rep_c1872, GLX2YC303_rep_c2011, GLX2YC303_rep_c2054, GLX2YC303_rep_c2582, GLX2YC303_rep_c2583, GLX2YC303_rep_c3170, GLX2YC303_rep_c3299, GLX2YC303_rep_c3452, GLX2YC303_rep_c3943, GLX2YC303_rep…
5	GO:0071702	organic substance transport	biological_process	1	GLX2YC303_c7379
5	GO:0022402	cell cycle process	biological_process	1	GLX2YC303_c7379
4	GO:0009790	embryo development	biological_process	247	GLX2YC303_c5, GLX2YC303_c150, GLX2YC303_c410, GLX2YC303_c470, GLX2YC303_c487, GLX2YC303_c496, GLX2YC303_c512, GLX2YC303_c563, GLX2YC303_c719, GLX2YC303_c731, GLX2YC303_c994, GLX2YC303_c1059, GLX2YC303_c1062, GLX2YC303_c1216, GLX2YC303_c1352, GLX2YC303_c1426, GLX2YC303_c1467, GLX2YC303_c1513, GLX2YC303_rep_c1836, GLX2YC303_rep_c1846, GLX2YC303_rep_c1971, GLX2YC303_rep_c2021, GLX2YC303_rep_c2071, G…
3	GO:0009056	catabolic process	biological_process	1112	GLX2YC303_c3, GLX2YC303_c33, GLX2YC303_c45, GLX2YC303_c115, GLX2YC303_c119, GLX2YC303_c122, GLX2YC303_c137, GLX2YC303_c150, GLX2YC303_c171, GLX2YC303_c195, GLX2YC303_c232, GLX2YC303_c249, GLX2YC303_c268, GLX2YC303_c286, GLX2YC303_c319, GLX2YC303_c321, GLX2YC303_c387, GLX2YC303_c447, GLX2YC303_c470, GLX2YC303_c477, GLX2YC303_c485, GLX2YC303_c490, GLX2YC303_c512, GLX2YC303_c515, GLX2YC303_c542, GLX…
8	GO:1900542	regulation of purine nucleotide metabolic process	biological_process	1	GLX2YC303_c11085
5	GO:0034654	nucleobase-containing compound biosynthetic process	biological_process	1	GLX2YC303_c13185
5	GO:0007165	signal transduction	biological_process	597	GLX2YC303_c21, GLX2YC303_c52, GLX2YC303_c62, GLX2YC303_c78, GLX2YC303_c95, GLX2YC303_c105, GLX2YC303_c119, GLX2YC303_c184, GLX2YC303_c200, GLX2YC303_c207, GLX2YC303_c227, GLX2YC303_c259, GLX2YC303_c282, GLX2YC303_c316, GLX2YC303_c323, GLX2YC303_c334, GLX2YC303_c337, GLX2YC303_c382, GLX2YC303_c445, GLX2YC303_c476, GLX2YC303_c500, GLX2YC303_c503, GLX2YC303_c512, GLX2YC303_c519, GLX2YC303_c541, GLX2…
3	GO:0071554	cell wall organization or biogenesis	biological_process	1	GLX2YC303_c7379
3	GO:0009628	response to abiotic stimulus	biological_process	873	GLX2YC303_rep_c5849, GLX2YC303_c4571, GLX2YC303_c5221, GLX2YC303_c5, GLX2YC303_c8, GLX2YC303_c17, GLX2YC303_c29, GLX2YC303_c31, GLX2YC303_c34, GLX2YC303_c47, GLX2YC303_c59, GLX2YC303_c62, GLX2YC303_c63, GLX2YC303_c89, GLX2YC303_c112, GLX2YC303_c115, GLX2YC303_c126, GLX2YC303_c133, GLX2YC303_c145, GLX2YC303_c150, GLX2YC303_c151, GLX2YC303_c152, GLX2YC303_c155, GLX2YC303_c171, GLX2YC303_c179, GLX2Y…
4	GO:0071669	plant-type cell wall organization or biogenesis	biological_process	1	GLX2YC303_c7379
4	GO:0044093	positive regulation of molecular function	biological_process	1	GLX2YC303_c11085
4	GO:0070727	cellular macromolecule localization	biological_process	1	GLX2YC303_c7379
5	GO:0009966	regulation of signal transduction	biological_process	1	GLX2YC303_c11085
6	GO:0010150	leaf senescence	biological_process	1	GLX2YC303_rep_c5849
3	GO:0044238	primary metabolic process	biological_process	3607	GLX2YC303_c37, GLX2YC303_c100, GLX2YC303_c114, GLX2YC303_c172, GLX2YC303_c225, GLX2YC303_c375, GLX2YC303_c417, GLX2YC303_c588, GLX2YC303_c594, GLX2YC303_c618, GLX2YC303_c621, GLX2YC303_c644, GLX2YC303_c667, GLX2YC303_c682, GLX2YC303_c698, GLX2YC303_c704, GLX2YC303_c718, GLX2YC303_c731, GLX2YC303_c854, GLX2YC303_c870, GLX2YC303_c901, GLX2YC303_c928, GLX2YC303_c971, GLX2YC303_c974, GLX2YC303_c993, …
5	GO:0045184	establishment of protein localization	biological_process	1	GLX2YC303_c7379
4	GO:0009606	tropism	biological_process	44	GLX2YC303_c115, GLX2YC303_c824, GLX2YC303_c1480, GLX2YC303_rep_c1632, GLX2YC303_rep_c1859, GLX2YC303_rep_c2379, GLX2YC303_rep_c2403, GLX2YC303_rep_c2767, GLX2YC303_rep_c2953, GLX2YC303_rep_c3079, GLX2YC303_c4330, GLX2YC303_c4784, GLX2YC303_c4846, GLX2YC303_c5102, GLX2YC303_c5263, GLX2YC303_c5847, GLX2YC303_c5917, GLX2YC303_c6179, GLX2YC303_c6888, GLX2YC303_c7046, GLX2YC303_c7304, GLX2YC303_c7457,…
3	GO:0050789	regulation of biological process	biological_process	646	GLX2YC303_c162, GLX2YC303_c199, GLX2YC303_c219, GLX2YC303_c487, GLX2YC303_c789, GLX2YC303_c1199, GLX2YC303_rep_c1975, GLX2YC303_rep_c2986, GLX2YC303_rep_c3030, GLX2YC303_rep_c4332, GLX2YC303_c4511, GLX2YC303_c4965, GLX2YC303_c5022, GLX2YC303_c5210, GLX2YC303_c5882, GLX2YC303_c5942, GLX2YC303_c5985, GLX2YC303_c6360, GLX2YC303_c6606, GLX2YC303_c6882, GLX2YC303_c7162, GLX2YC303_c7181, GLX2YC303_c804…
3	GO:0048869	cellular developmental process	biological_process	198	GLX2YC303_c4, GLX2YC303_c162, GLX2YC303_c478, GLX2YC303_c517, GLX2YC303_c560, GLX2YC303_c692, GLX2YC303_c733, GLX2YC303_c743, GLX2YC303_c767, GLX2YC303_c824, GLX2YC303_c905, GLX2YC303_c1129, GLX2YC303_c1156, GLX2YC303_c1247, GLX2YC303_c1376, GLX2YC303_rep_c1747, GLX2YC303_rep_c1752, GLX2YC303_rep_c1782, GLX2YC303_rep_c2002, GLX2YC303_rep_c2077, GLX2YC303_rep_c2158, GLX2YC303_rep_c2403, GLX2YC303_…
4	GO:0050790	regulation of catalytic activity	biological_process	1	GLX2YC303_c11085
3	GO:0009607	response to biotic stimulus	biological_process	342	GLX2YC303_c5, GLX2YC303_c52, GLX2YC303_c74, GLX2YC303_c94, GLX2YC303_c115, GLX2YC303_c150, GLX2YC303_c157, GLX2YC303_c208, GLX2YC303_c269, GLX2YC303_c277, GLX2YC303_c384, GLX2YC303_c448, GLX2YC303_c476, GLX2YC303_c486, GLX2YC303_c499, GLX2YC303_c512, GLX2YC303_c560, GLX2YC303_c596, GLX2YC303_c699, GLX2YC303_c702, GLX2YC303_c710, GLX2YC303_c720, GLX2YC303_c732, GLX2YC303_c746, GLX2YC303_c798, GLX2…
6	GO:0032774	RNA biosynthetic process	biological_process	1	GLX2YC303_c13185
3	GO:0016043	cellular component organization	biological_process	778	GLX2YC303_c4, GLX2YC303_c6, GLX2YC303_c7, GLX2YC303_c11, GLX2YC303_c68, GLX2YC303_c105, GLX2YC303_c114, GLX2YC303_c116, GLX2YC303_c160, GLX2YC303_c162, GLX2YC303_c177, GLX2YC303_c195, GLX2YC303_c211, GLX2YC303_c219, GLX2YC303_c268, GLX2YC303_c301, GLX2YC303_c323, GLX2YC303_c355, GLX2YC303_c372, GLX2YC303_c406, GLX2YC303_c417, GLX2YC303_c444, GLX2YC303_c478, GLX2YC303_c487, GLX2YC303_c496, GLX2YC3…
4	GO:0030154	cell differentiation	biological_process	198	GLX2YC303_c4, GLX2YC303_c162, GLX2YC303_c478, GLX2YC303_c517, GLX2YC303_c560, GLX2YC303_c692, GLX2YC303_c733, GLX2YC303_c743, GLX2YC303_c767, GLX2YC303_c824, GLX2YC303_c905, GLX2YC303_c1129, GLX2YC303_c1156, GLX2YC303_c1247, GLX2YC303_c1376, GLX2YC303_rep_c1747, GLX2YC303_rep_c1752, GLX2YC303_rep_c1782, GLX2YC303_rep_c2002, GLX2YC303_rep_c2077, GLX2YC303_rep_c2158, GLX2YC303_rep_c2403, GLX2YC303_…
5	GO:0036211	protein modification process	biological_process	822	GLX2YC303_c35, GLX2YC303_c59, GLX2YC303_c62, GLX2YC303_c89, GLX2YC303_c94, GLX2YC303_c105, GLX2YC303_c118, GLX2YC303_c140, GLX2YC303_c141, GLX2YC303_c188, GLX2YC303_c195, GLX2YC303_c208, GLX2YC303_c219, GLX2YC303_c306, GLX2YC303_c316, GLX2YC303_c347, GLX2YC303_c371, GLX2YC303_c373, GLX2YC303_c393, GLX2YC303_c444, GLX2YC303_c476, GLX2YC303_c496, GLX2YC303_c517, GLX2YC303_c519, GLX2YC303_c543, GLX2…
4	GO:0044281	small molecule metabolic process	biological_process	1	GLX2YC303_c11085
6	GO:0006464	cellular protein modification process	biological_process	822	GLX2YC303_c35, GLX2YC303_c59, GLX2YC303_c62, GLX2YC303_c89, GLX2YC303_c94, GLX2YC303_c105, GLX2YC303_c118, GLX2YC303_c140, GLX2YC303_c141, GLX2YC303_c188, GLX2YC303_c195, GLX2YC303_c208, GLX2YC303_c219, GLX2YC303_c306, GLX2YC303_c316, GLX2YC303_c347, GLX2YC303_c371, GLX2YC303_c373, GLX2YC303_c393, GLX2YC303_c444, GLX2YC303_c476, GLX2YC303_c496, GLX2YC303_c517, GLX2YC303_c519, GLX2YC303_c543, GLX2…
4	GO:0008219	cell death	biological_process	82	GLX2YC303_c82, GLX2YC303_c98, GLX2YC303_c208, GLX2YC303_c530, GLX2YC303_c1233, GLX2YC303_c1479, GLX2YC303_c1520, GLX2YC303_rep_c1742, GLX2YC303_rep_c1771, GLX2YC303_rep_c1812, GLX2YC303_rep_c1832, GLX2YC303_rep_c1872, GLX2YC303_rep_c2011, GLX2YC303_rep_c2054, GLX2YC303_rep_c2582, GLX2YC303_rep_c2583, GLX2YC303_rep_c3170, GLX2YC303_rep_c3299, GLX2YC303_rep_c3452, GLX2YC303_rep_c3943, GLX2YC303_rep…
5	GO:0019439	aromatic compound catabolic process	biological_process	1	GLX2YC303_c11085
4	GO:0023051	regulation of signaling	biological_process	1	GLX2YC303_c11085
5	GO:0009416	response to light stimulus	biological_process	1	GLX2YC303_rep_c5849
4	GO:0009838	abscission	biological_process	9	GLX2YC303_c1335, GLX2YC303_rep_c2086, GLX2YC303_c6488, GLX2YC303_c7227, GLX2YC303_c7449, GLX2YC303_c8054, GLX2YC303_c13626, GLX2YC303_c14385, GLX2YC303_c15208
8	GO:0009166	nucleotide catabolic process	biological_process	1	GLX2YC303_c11085
9	GO:0032483	regulation of Rab protein signal transduction	biological_process	1	GLX2YC303_c11085
8	GO:0042454	ribonucleoside catabolic process	biological_process	1	GLX2YC303_c11085
4	GO:0006139	nucleobase-containing compound metabolic process	biological_process	903	GLX2YC303_c13185, GLX2YC303_c6, GLX2YC303_c114, GLX2YC303_c162, GLX2YC303_c252, GLX2YC303_c261, GLX2YC303_c281, GLX2YC303_c294, GLX2YC303_c366, GLX2YC303_c446, GLX2YC303_c490, GLX2YC303_c634, GLX2YC303_c816, GLX2YC303_c941, GLX2YC303_c997, GLX2YC303_c1199, GLX2YC303_c1231, GLX2YC303_c1273, GLX2YC303_c1280, GLX2YC303_c1357, GLX2YC303_c1376, GLX2YC303_c1378, GLX2YC303_c1481, GLX2YC303_rep_c2396, GL…
8	GO:0009154	purine ribonucleotide catabolic process	biological_process	1	GLX2YC303_c11085
4	GO:0009409	response to cold	biological_process	1	GLX2YC303_rep_c5849
14	GO:0032851	positive regulation of Rab GTPase activity	biological_process	1	GLX2YC303_c11085
4	GO:0050794	regulation of cellular process	biological_process	599	GLX2YC303_c21, GLX2YC303_c52, GLX2YC303_c62, GLX2YC303_c78, GLX2YC303_c95, GLX2YC303_c105, GLX2YC303_c119, GLX2YC303_c184, GLX2YC303_c200, GLX2YC303_c207, GLX2YC303_c227, GLX2YC303_c259, GLX2YC303_c282, GLX2YC303_c316, GLX2YC303_c323, GLX2YC303_c334, GLX2YC303_c337, GLX2YC303_c382, GLX2YC303_c445, GLX2YC303_c476, GLX2YC303_c500, GLX2YC303_c503, GLX2YC303_c512, GLX2YC303_c519, GLX2YC303_c541, GLX2…
4	GO:0006725	cellular aromatic compound metabolic process	biological_process	903	GLX2YC303_c13185, GLX2YC303_c6, GLX2YC303_c114, GLX2YC303_c162, GLX2YC303_c252, GLX2YC303_c261, GLX2YC303_c281, GLX2YC303_c294, GLX2YC303_c366, GLX2YC303_c446, GLX2YC303_c490, GLX2YC303_c634, GLX2YC303_c816, GLX2YC303_c941, GLX2YC303_c997, GLX2YC303_c1199, GLX2YC303_c1231, GLX2YC303_c1273, GLX2YC303_c1280, GLX2YC303_c1357, GLX2YC303_c1376, GLX2YC303_c1378, GLX2YC303_c1481, GLX2YC303_rep_c2396, GL…
8	GO:0009146	purine nucleoside triphosphate catabolic process	biological_process	1	GLX2YC303_c11085
4	GO:0009991	response to extracellular stimulus	biological_process	77	GLX2YC303_c372, GLX2YC303_c591, GLX2YC303_c931, GLX2YC303_c1027, GLX2YC303_c1067, GLX2YC303_c1085, GLX2YC303_c1313, GLX2YC303_c1411, GLX2YC303_rep_c1760, GLX2YC303_rep_c2240, GLX2YC303_rep_c2628, GLX2YC303_rep_c2822, GLX2YC303_rep_c3119, GLX2YC303_rep_c3299, GLX2YC303_rep_c3363, GLX2YC303_rep_c3568, GLX2YC303_rep_c3742, GLX2YC303_rep_c3757, GLX2YC303_rep_c3771, GLX2YC303_rep_c3834, GLX2YC303_c443…
4	GO:0019222	regulation of metabolic process	biological_process	52	GLX2YC303_c162, GLX2YC303_c199, GLX2YC303_c219, GLX2YC303_c487, GLX2YC303_c789, GLX2YC303_c1199, GLX2YC303_rep_c1975, GLX2YC303_rep_c2986, GLX2YC303_rep_c3030, GLX2YC303_rep_c4332, GLX2YC303_c4511, GLX2YC303_c4965, GLX2YC303_c5022, GLX2YC303_c5210, GLX2YC303_c5882, GLX2YC303_c5942, GLX2YC303_c5985, GLX2YC303_c6360, GLX2YC303_c6606, GLX2YC303_c6882, GLX2YC303_c7162, GLX2YC303_c7181, GLX2YC303_c804…
3	GO:0044706	multi-multicellular organism process	biological_process	86	GLX2YC303_c1156, GLX2YC303_c6511, GLX2YC303_c6567, GLX2YC303_c6753, GLX2YC303_c7525, GLX2YC303_c7857, GLX2YC303_c9036, GLX2YC303_c9869, GLX2YC303_c11488, GLX2YC303_c13924, GLX2YC303_c16053, GLX2YC303_c16558, GLX2YC303_c4, GLX2YC303_c94, GLX2YC303_c470, GLX2YC303_c478, GLX2YC303_c658, GLX2YC303_c692, GLX2YC303_c704, GLX2YC303_c905, GLX2YC303_c1150, GLX2YC303_c1426, GLX2YC303_c1448, GLX2YC303_rep_c…
4	GO:1901575	organic substance catabolic process	biological_process	1	GLX2YC303_c11085
8	GO:0046039	GTP metabolic process	biological_process	1	GLX2YC303_c11085
3	GO:0044767	single-organism developmental process	biological_process	392	GLX2YC303_c21, GLX2YC303_c52, GLX2YC303_c115, GLX2YC303_c145, GLX2YC303_c191, GLX2YC303_c199, GLX2YC303_c321, GLX2YC303_c334, GLX2YC303_c476, GLX2YC303_c517, GLX2YC303_c520, GLX2YC303_c570, GLX2YC303_c789, GLX2YC303_c990, GLX2YC303_c1056, GLX2YC303_c1150, GLX2YC303_c1216, GLX2YC303_c1335, GLX2YC303_c1443, GLX2YC303_c1533, GLX2YC303_rep_c1971, GLX2YC303_rep_c1975, GLX2YC303_rep_c2086, GLX2YC303_re…
3	GO:0009719	response to endogenous stimulus	biological_process	522	GLX2YC303_c34, GLX2YC303_c52, GLX2YC303_c59, GLX2YC303_c62, GLX2YC303_c95, GLX2YC303_c105, GLX2YC303_c115, GLX2YC303_c119, GLX2YC303_c184, GLX2YC303_c207, GLX2YC303_c227, GLX2YC303_c254, GLX2YC303_c259, GLX2YC303_c282, GLX2YC303_c316, GLX2YC303_c334, GLX2YC303_c337, GLX2YC303_c429, GLX2YC303_c447, GLX2YC303_c476, GLX2YC303_c503, GLX2YC303_c512, GLX2YC303_c560, GLX2YC303_c579, GLX2YC303_c628, GLX2…
7	GO:0048366	leaf development	biological_process	1	GLX2YC303_rep_c5849
4	GO:0046483	heterocycle metabolic process	biological_process	903	GLX2YC303_c13185, GLX2YC303_c6, GLX2YC303_c114, GLX2YC303_c162, GLX2YC303_c252, GLX2YC303_c261, GLX2YC303_c281, GLX2YC303_c294, GLX2YC303_c366, GLX2YC303_c446, GLX2YC303_c490, GLX2YC303_c634, GLX2YC303_c816, GLX2YC303_c941, GLX2YC303_c997, GLX2YC303_c1199, GLX2YC303_c1231, GLX2YC303_c1273, GLX2YC303_c1280, GLX2YC303_c1357, GLX2YC303_c1376, GLX2YC303_c1378, GLX2YC303_c1481, GLX2YC303_rep_c2396, GL…
5	GO:0071695	anatomical structure maturation	biological_process	2	GLX2YC303_c6389, GLX2YC303_c6450
5	GO:0009832	plant-type cell wall biogenesis	biological_process	1	GLX2YC303_c7379
4	GO:1901360	organic cyclic compound metabolic process	biological_process	903	GLX2YC303_c13185, GLX2YC303_c6, GLX2YC303_c114, GLX2YC303_c162, GLX2YC303_c252, GLX2YC303_c261, GLX2YC303_c281, GLX2YC303_c294, GLX2YC303_c366, GLX2YC303_c446, GLX2YC303_c490, GLX2YC303_c634, GLX2YC303_c816, GLX2YC303_c941, GLX2YC303_c997, GLX2YC303_c1199, GLX2YC303_c1231, GLX2YC303_c1273, GLX2YC303_c1280, GLX2YC303_c1357, GLX2YC303_c1376, GLX2YC303_c1378, GLX2YC303_c1481, GLX2YC303_rep_c2396, GL…
3	GO:0006950	response to stress	biological_process	1195	GLX2YC303_rep_c5849, GLX2YC303_c5, GLX2YC303_c8, GLX2YC303_c17, GLX2YC303_c31, GLX2YC303_c34, GLX2YC303_c47, GLX2YC303_c59, GLX2YC303_c62, GLX2YC303_c63, GLX2YC303_c74, GLX2YC303_c89, GLX2YC303_c94, GLX2YC303_c98, GLX2YC303_c112, GLX2YC303_c126, GLX2YC303_c133, GLX2YC303_c145, GLX2YC303_c150, GLX2YC303_c152, GLX2YC303_c155, GLX2YC303_c157, GLX2YC303_c171, GLX2YC303_c179, GLX2YC303_c191, GLX2YC303…
10	GO:0032313	regulation of Rab GTPase activity	biological_process	1	GLX2YC303_c11085
4	GO:0009314	response to radiation	biological_process	1	GLX2YC303_rep_c5849
4	GO:0043170	macromolecule metabolic process	biological_process	2208	GLX2YC303_c37, GLX2YC303_c100, GLX2YC303_c114, GLX2YC303_c172, GLX2YC303_c225, GLX2YC303_c375, GLX2YC303_c417, GLX2YC303_c588, GLX2YC303_c594, GLX2YC303_c618, GLX2YC303_c621, GLX2YC303_c644, GLX2YC303_c667, GLX2YC303_c682, GLX2YC303_c698, GLX2YC303_c704, GLX2YC303_c718, GLX2YC303_c731, GLX2YC303_c854, GLX2YC303_c870, GLX2YC303_c901, GLX2YC303_c928, GLX2YC303_c971, GLX2YC303_c974, GLX2YC303_c993, …
2	GO:0051704	multi-organism process	biological_process	87	GLX2YC303_c1156, GLX2YC303_c6511, GLX2YC303_c6567, GLX2YC303_c6753, GLX2YC303_c7525, GLX2YC303_c7857, GLX2YC303_c9036, GLX2YC303_c9869, GLX2YC303_c11488, GLX2YC303_c13924, GLX2YC303_c16053, GLX2YC303_c16558, GLX2YC303_c4, GLX2YC303_c94, GLX2YC303_c470, GLX2YC303_c478, GLX2YC303_c658, GLX2YC303_c692, GLX2YC303_c704, GLX2YC303_c905, GLX2YC303_c1150, GLX2YC303_c1426, GLX2YC303_c1448, GLX2YC303_rep_c…
4	GO:0009266	response to temperature stimulus	biological_process	1	GLX2YC303_rep_c5849
8	GO:0009203	ribonucleoside triphosphate catabolic process	biological_process	1	GLX2YC303_c11085
3	GO:0016049	cell growth	biological_process	187	GLX2YC303_c4, GLX2YC303_c6, GLX2YC303_c160, GLX2YC303_c162, GLX2YC303_c516, GLX2YC303_c692, GLX2YC303_c701, GLX2YC303_c733, GLX2YC303_c757, GLX2YC303_c767, GLX2YC303_c905, GLX2YC303_c1064, GLX2YC303_c1136, GLX2YC303_c1156, GLX2YC303_c1376, GLX2YC303_c1419, GLX2YC303_c1448, GLX2YC303_c1466, GLX2YC303_rep_c1747, GLX2YC303_rep_c1804, GLX2YC303_rep_c2002, GLX2YC303_rep_c2158, GLX2YC303_rep_c2309, GLX…
6	GO:0006163	purine nucleotide metabolic process	biological_process	1	GLX2YC303_c11085
2	GO:0009987	cellular process	biological_process	5414	GLX2YC303_c1156, GLX2YC303_c6511, GLX2YC303_c6567, GLX2YC303_c6753, GLX2YC303_c7525, GLX2YC303_c7857, GLX2YC303_c9036, GLX2YC303_c9869, GLX2YC303_c11488, GLX2YC303_c13924, GLX2YC303_c16053, GLX2YC303_c16558, GLX2YC303_c37, GLX2YC303_c100, GLX2YC303_c114, GLX2YC303_c172, GLX2YC303_c225, GLX2YC303_c375, GLX2YC303_c417, GLX2YC303_c588, GLX2YC303_c594, GLX2YC303_c618, GLX2YC303_c621, GLX2YC303_c644, …
2	GO:0065007	biological regulation	biological_process	792	GLX2YC303_c162, GLX2YC303_c199, GLX2YC303_c219, GLX2YC303_c487, GLX2YC303_c789, GLX2YC303_c1199, GLX2YC303_rep_c1975, GLX2YC303_rep_c2986, GLX2YC303_rep_c3030, GLX2YC303_rep_c4332, GLX2YC303_c4511, GLX2YC303_c4965, GLX2YC303_c5022, GLX2YC303_c5210, GLX2YC303_c5882, GLX2YC303_c5942, GLX2YC303_c5985, GLX2YC303_c6360, GLX2YC303_c6606, GLX2YC303_c6882, GLX2YC303_c7162, GLX2YC303_c7181, GLX2YC303_c804…
5	GO:0046907	intracellular transport	biological_process	1	GLX2YC303_c7379
8	GO:0043547	positive regulation of GTPase activity	biological_process	1	GLX2YC303_c11085
5	GO:0044270	cellular nitrogen compound catabolic process	biological_process	1	GLX2YC303_c11085
6	GO:0009164	nucleoside catabolic process	biological_process	1	GLX2YC303_c11085
4	GO:1901700	response to oxygen-containing compound	biological_process	1	GLX2YC303_rep_c5849
8	GO:0046130	purine ribonucleoside catabolic process	biological_process	1	GLX2YC303_c11085
7	GO:0000919	cell plate assembly	biological_process	1	GLX2YC303_c7379
7	GO:2000112	regulation of cellular macromolecule biosynthetic process	biological_process	1	GLX2YC303_c13185
5	GO:1901658	glycosyl compound catabolic process	biological_process	1	GLX2YC303_c11085
8	GO:0009205	purine ribonucleoside triphosphate metabolic process	biological_process	1	GLX2YC303_c11085
5	GO:0048285	organelle fission	biological_process	1	GLX2YC303_c7379
4	GO:0006952	defense response	biological_process	1	GLX2YC303_rep_c5849
4	GO:0009725	response to hormone stimulus	biological_process	1	GLX2YC303_rep_c5849
4	GO:1901564	organonitrogen compound metabolic process	biological_process	1	GLX2YC303_c11085
1	GO:0008150	biological_process	biological_process	7395	GLX2YC303_c6, GLX2YC303_c16, GLX2YC303_c20, GLX2YC303_c34, GLX2YC303_c83, GLX2YC303_c115, GLX2YC303_c183, GLX2YC303_c187, GLX2YC303_c190, GLX2YC303_c199, GLX2YC303_c200, GLX2YC303_c212, GLX2YC303_c224, GLX2YC303_c244, GLX2YC303_c246, GLX2YC303_c259, GLX2YC303_c317, GLX2YC303_c323, GLX2YC303_c325, GLX2YC303_c327, GLX2YC303_c339, GLX2YC303_c342, GLX2YC303_c355, GLX2YC303_c364, GLX2YC303_c369, GLX2Y…
6	GO:0000280	nuclear division	biological_process	1	GLX2YC303_c7379
8	GO:0009143	nucleoside triphosphate catabolic process	biological_process	1	GLX2YC303_c11085
3	GO:0022414	reproductive process	biological_process	248	GLX2YC303_c1156, GLX2YC303_c6511, GLX2YC303_c6567, GLX2YC303_c6753, GLX2YC303_c7525, GLX2YC303_c7857, GLX2YC303_c9036, GLX2YC303_c9869, GLX2YC303_c11488, GLX2YC303_c13924, GLX2YC303_c16053, GLX2YC303_c16558, GLX2YC303_c21, GLX2YC303_c52, GLX2YC303_c115, GLX2YC303_c145, GLX2YC303_c191, GLX2YC303_c199, GLX2YC303_c321, GLX2YC303_c334, GLX2YC303_c476, GLX2YC303_c517, GLX2YC303_c520, GLX2YC303_c570, G…
9	GO:0030811	regulation of nucleotide catabolic process	biological_process	1	GLX2YC303_c11085
2	GO:0008152	metabolic process	biological_process	5392	GLX2YC303_c37, GLX2YC303_c100, GLX2YC303_c114, GLX2YC303_c172, GLX2YC303_c225, GLX2YC303_c375, GLX2YC303_c417, GLX2YC303_c588, GLX2YC303_c594, GLX2YC303_c618, GLX2YC303_c621, GLX2YC303_c644, GLX2YC303_c667, GLX2YC303_c682, GLX2YC303_c698, GLX2YC303_c704, GLX2YC303_c718, GLX2YC303_c731, GLX2YC303_c854, GLX2YC303_c870, GLX2YC303_c901, GLX2YC303_c928, GLX2YC303_c971, GLX2YC303_c974, GLX2YC303_c993, …
5	GO:0019438	aromatic compound biosynthetic process	biological_process	1	GLX2YC303_c13185
7	GO:0040029	regulation of gene expression, epigenetic	biological_process	50	GLX2YC303_c162, GLX2YC303_c199, GLX2YC303_c219, GLX2YC303_c487, GLX2YC303_c789, GLX2YC303_c1199, GLX2YC303_rep_c1975, GLX2YC303_rep_c2986, GLX2YC303_rep_c3030, GLX2YC303_rep_c4332, GLX2YC303_c4511, GLX2YC303_c4965, GLX2YC303_c5022, GLX2YC303_c5210, GLX2YC303_c5882, GLX2YC303_c5942, GLX2YC303_c5985, GLX2YC303_c6360, GLX2YC303_c6606, GLX2YC303_c6882, GLX2YC303_c7162, GLX2YC303_c7181, GLX2YC303_c804…
2	GO:0032502	developmental process	biological_process	999	GLX2YC303_c21, GLX2YC303_c52, GLX2YC303_c115, GLX2YC303_c145, GLX2YC303_c191, GLX2YC303_c199, GLX2YC303_c321, GLX2YC303_c334, GLX2YC303_c476, GLX2YC303_c517, GLX2YC303_c520, GLX2YC303_c570, GLX2YC303_c789, GLX2YC303_c990, GLX2YC303_c1056, GLX2YC303_c1150, GLX2YC303_c1216, GLX2YC303_c1335, GLX2YC303_c1443, GLX2YC303_c1533, GLX2YC303_rep_c1971, GLX2YC303_rep_c1975, GLX2YC303_rep_c2086, GLX2YC303_re…
6	GO:0042278	purine nucleoside metabolic process	biological_process	1	GLX2YC303_c11085
3	GO:0048610	cellular process involved in reproduction	biological_process	12	GLX2YC303_c1156, GLX2YC303_c6511, GLX2YC303_c6567, GLX2YC303_c6753, GLX2YC303_c7525, GLX2YC303_c7857, GLX2YC303_c9036, GLX2YC303_c9869, GLX2YC303_c11488, GLX2YC303_c13924, GLX2YC303_c16053, GLX2YC303_c16558
4	GO:0044249	cellular biosynthetic process	biological_process	613	GLX2YC303_c37, GLX2YC303_c100, GLX2YC303_c114, GLX2YC303_c172, GLX2YC303_c225, GLX2YC303_c375, GLX2YC303_c417, GLX2YC303_c588, GLX2YC303_c594, GLX2YC303_c618, GLX2YC303_c621, GLX2YC303_c644, GLX2YC303_c667, GLX2YC303_c682, GLX2YC303_c698, GLX2YC303_c704, GLX2YC303_c718, GLX2YC303_c731, GLX2YC303_c854, GLX2YC303_c870, GLX2YC303_c901, GLX2YC303_c928, GLX2YC303_c971, GLX2YC303_c974, GLX2YC303_c993, …
5	GO:0060255	regulation of macromolecule metabolic process	biological_process	51	GLX2YC303_c162, GLX2YC303_c199, GLX2YC303_c219, GLX2YC303_c487, GLX2YC303_c789, GLX2YC303_c1199, GLX2YC303_rep_c1975, GLX2YC303_rep_c2986, GLX2YC303_rep_c3030, GLX2YC303_rep_c4332, GLX2YC303_c4511, GLX2YC303_c4965, GLX2YC303_c5022, GLX2YC303_c5210, GLX2YC303_c5882, GLX2YC303_c5942, GLX2YC303_c5985, GLX2YC303_c6360, GLX2YC303_c6606, GLX2YC303_c6882, GLX2YC303_c7162, GLX2YC303_c7181, GLX2YC303_c804…
6	GO:0031329	regulation of cellular catabolic process	biological_process	1	GLX2YC303_c11085
4	GO:0044248	cellular catabolic process	biological_process	1	GLX2YC303_c11085
6	GO:0009259	ribonucleotide metabolic process	biological_process	1	GLX2YC303_c11085
4	GO:0007049	cell cycle	biological_process	138	GLX2YC303_c42, GLX2YC303_c132, GLX2YC303_c141, GLX2YC303_c160, GLX2YC303_c162, GLX2YC303_c175, GLX2YC303_c476, GLX2YC303_c562, GLX2YC303_c813, GLX2YC303_c905, GLX2YC303_c1023, GLX2YC303_c1129, GLX2YC303_c1136, GLX2YC303_c1163, GLX2YC303_c1232, GLX2YC303_rep_c1931, GLX2YC303_rep_c2444, GLX2YC303_rep_c2686, GLX2YC303_rep_c3170, GLX2YC303_rep_c3452, GLX2YC303_rep_c3466, GLX2YC303_rep_c3943, GLX2YC30…
2	GO:0032501	multicellular organismal process	biological_process	979	GLX2YC303_c1156, GLX2YC303_c6511, GLX2YC303_c6567, GLX2YC303_c6753, GLX2YC303_c7525, GLX2YC303_c7857, GLX2YC303_c9036, GLX2YC303_c9869, GLX2YC303_c11488, GLX2YC303_c13924, GLX2YC303_c16053, GLX2YC303_c16558, GLX2YC303_c21, GLX2YC303_c52, GLX2YC303_c115, GLX2YC303_c145, GLX2YC303_c191, GLX2YC303_c199, GLX2YC303_c321, GLX2YC303_c334, GLX2YC303_c476, GLX2YC303_c517, GLX2YC303_c520, GLX2YC303_c570, G…
8	GO:0009920	cell plate formation involved in plant-type cell wall biogenesis	biological_process	1	GLX2YC303_c7379
6	GO:0019693	ribose phosphate metabolic process	biological_process	1	GLX2YC303_c11085
5	GO:0000910	cytokinesis	biological_process	1	GLX2YC303_c7379
4	GO:0019538	protein metabolic process	biological_process	2040	GLX2YC303_c37, GLX2YC303_c100, GLX2YC303_c114, GLX2YC303_c172, GLX2YC303_c225, GLX2YC303_c375, GLX2YC303_c417, GLX2YC303_c588, GLX2YC303_c594, GLX2YC303_c618, GLX2YC303_c621, GLX2YC303_c644, GLX2YC303_c667, GLX2YC303_c682, GLX2YC303_c698, GLX2YC303_c704, GLX2YC303_c718, GLX2YC303_c731, GLX2YC303_c854, GLX2YC303_c870, GLX2YC303_c901, GLX2YC303_c928, GLX2YC303_c971, GLX2YC303_c974, GLX2YC303_c993, …
6	GO:0009117	nucleotide metabolic process	biological_process	1	GLX2YC303_c11085
6	GO:0031326	regulation of cellular biosynthetic process	biological_process	1	GLX2YC303_c13185
